# Supplementary material for: HDAC7 Is a Repressor of Myeloid Genes Whose Downregulation Is Required for Transdifferentiation of Pre-B Cells into Macrophages
Source: PLoS Genet. 2013 May 16;9(5):e1003503. doi: 10.1371/journal.pgen.1003503 (PMC3656156; doi:10.1371/journal.pgen.1003503)
Supplement: Dataset S1 — Microarray statistics analysis for genes up-regulated during the conversion of pre-B cells into macrophages that are affected by HDAC7. (XLS) [file pgen.1003503.s001.xls]

## Sheet: Table_S1_A_GOBP
GO term	Condition	Number of genes with this GO term in this condition	Expected (by chance) number of genes with this GO term in this condition	Number of genes with the term	Number of genes in this condition	p-value	corrected p-value
adhesion_to_symbiont	C10-MSCV 48h	10	0.752256	0.834067	6	2.916666189790076E-5	0.00111845
adhesion_to_symbiont	C10-MSCV 72h	10	0.715788	0.815201	6	2.1936631894945313E-5	0.00121232
small_GTPase_mediated_signal_transduction	C10-MSCV 72h	194	13.8863	3.59059	31	2.2804912024055548E-5	0.0012243
positive_regulation_of_chemokine_production	C10-HDAC7 48h	18	0.831455	0.890533	7	9.08469674721371E-6	0.00131309
positive_regulation_of_catalytic_activity	C10-HDAC7 48h	67	3.09486	1.71811	13	1.0534508158209894E-5	0.00131962
positive_regulation_of_interleukin-8_production	C10-MSCV 72h	19	1.36	1.12368	8	2.5355035430930244E-5	0.00132339
collagen_catabolic_process	C10-MSCV 48h	19	1.42929	1.14968	8	3.633347513807698E-5	0.00136541
regulation_of_innate_immune_response	C10-HDAC7 48h	8	0.369536	0.593689	5	1.046976903450515E-5	0.00140519
positive_regulation_of_interleukin-8_production	C10-HDAC7 48h	19	0.877647	0.914936	7	1.3807159193513764E-5	0.0015261
positive_regulation_of_B_cell_proliferation	C10-HDAC7 48h	41	1.89387	1.34402	10	1.3218238729101569E-5	0.00155232
cytokine-mediated_signaling_pathway	C10-HDAC7 72h	97	3.92735	1.94122	15	8.537368708877638E-6	0.00160417
negative_regulation_of_cell_migration	C10-MSCV 72h	71	5.0821	2.17217	16	3.383120588107153E-5	0.00171808
regulation_of_cell_shape	C10-MSCV 72h	95	6.79999	2.51262	19	3.8869341937685574E-5	0.00192199
negative_regulation_of_cell_proliferation	C10-MSCV 72h	306	21.9031	4.50947	42	4.238435363163493E-5	0.00204206
I-kappaB_phosphorylation	C10-MSCV 72h	11	0.787367	0.85499	6	4.531606258778373E-5	0.0020768
positive_regulation_of_cell_migration	C10-MSCV 48h	117	8.80139	2.85295	22	5.754683472618445E-5	0.00212021
mast_cell_activation	C10-MSCV 72h	11	0.787367	0.85499	6	4.531606258778373E-5	0.00212872
I-kappaB_phosphorylation	C10-MSCV 48h	11	0.827481	0.874776	6	6.005346478041357E-5	0.00217001
defense_response	C10-MSCV 48h	58	4.36308	2.0087	14	7.870459334147289E-5	0.0027903
regulation_of_apoptotic_process	C10-MSCV 48h	162	12.1865	3.35705	27	8.114159625056216E-5	0.00282343
lysosome_organization	C10-MSCV 72h	33	2.3621	1.48089	10	7.029506102669974E-5	0.00293521
positive_regulation_of_nitric_oxide_biosynthetic_process	C10-MSCV 72h	27	1.93263	1.33951	9	7.026680807432025E-5	0.00300071
myelination	C10-HDAC7 48h	36	1.66291	1.2594	9	2.8843114013370408E-5	0.0030109
positive_regulation_of_cytokine_secretion	C10-MSCV 72h	27	1.93263	1.33951	9	7.026680807432025E-5	0.0030705
positive_regulation_of_peptidyl-tyrosine_phosphorylation	C10-MSCV 72h	75	5.36841	2.23252	16	6.870031581455882E-5	0.00307352
sphingolipid_metabolic_process	C10-MSCV 72h	22	1.57473	1.20914	8	8.8265211425979E-5	0.00331701
regulation_of_cell_proliferation	C10-MSCV 72h	143	10.2358	3.08271	24	8.242533527554636E-5	0.0033669
myeloid_cell_differentiation	C10-MSCV 72h	22	1.57473	1.20914	8	8.8265211425979E-5	0.0033847
regulation_of_apoptotic_process	C10-MSCV 72h	162	11.5958	3.28112	26	9.233807848569414E-5	0.00340202
positive_regulation_of_interleukin-8_biosynthetic_process	C10-MSCV 72h	8	0.572631	0.729138	5	8.752495272969006E-5	0.00342624
regulation_of_innate_immune_response	C10-MSCV 72h	8	0.572631	0.729138	5	8.752495272969006E-5	0.00349914
cell_proliferation	C10-MSCV 72h	172	12.3116	3.38087	27	1.0073511887218436E-4	0.00364002
induction_of_apoptosis	C10-MSCV 48h	174	13.0893	3.47917	28	1.1340269118681127E-4	0.00373831
positive_regulation_of_B_cell_proliferation	C10-MSCV 72h	41	2.93473	1.65066	11	1.0595970116664522E-4	0.00375657
positive_regulation_of_nitric-oxide_synthase_biosynthetic_process	C10-MSCV 48h	12	0.902707	0.913674	6	1.1241956083584033E-4	0.00377208
positive_regulation_of_interleukin-8_biosynthetic_process	C10-MSCV 48h	8	0.601805	0.746012	5	1.1113110054075544E-4	0.00379664
positive_regulation_of_angiogenesis	C10-MSCV 48h	75	5.64192	2.28419	16	1.2293487390825853E-4	0.00398267
positive_regulation_of_protein_phosphorylation	C10-MSCV 72h	111	7.94525	2.71598	20	1.1501684141056542E-4	0.00400216
negative_regulation_of_cell_proliferation	C10-MSCV 48h	306	23.019	4.61383	42	1.2666997021958714E-4	0.00403412
intracellular_signal_transduction	C10-MSCV 48h	249	18.7312	4.16198	36	1.3107869263218676E-4	0.00410495
negative_regulation_of_interleukin-6_production	C10-MSCV 48h	17	1.27883	1.08749	7	1.3468466409875118E-4	0.00414873
negative_regulation_of_MAP_kinase_activity	C10-MSCV 72h	35	2.50526	1.5251	10	1.2212284240269996E-4	0.00417216
adhesion_to_symbiont	C10-HDAC7 48h	10	0.46192	0.663764	5	4.3570732577557256E-5	0.00430892
positive_regulation_of_phagocytosis	C10-HDAC7 48h	30	1.38576	1.14967	8	4.849836230150228E-5	0.00455642
positive_regulation_of_reactive_oxygen_species_metabolic_process	C10-MSCV 72h	18	1.28842	1.09371	7	1.5101242922755845E-4	0.00489228
positive_regulation_of_osteoclast_differentiation	C10-MSCV 72h	18	1.28842	1.09371	7	1.5101242922755845E-4	0.00497811
negative_regulation_of_viral_genome_replication	C10-MSCV 72h	13	0.930525	0.929472	6	1.484460260279712E-4	0.00498089
positive_regulation_of_smooth_muscle_cell_proliferation	C10-MSCV 72h	57	4.07999	1.94627	13	1.5806151824840543E-4	0.00503386
response_to_cytokine_stimulus	C10-MSCV 72h	50	3.57894	1.82285	12	1.67360273771251E-4	0.00524117
ATP_hydrolysis_coupled_proton_transport	C10-MSCV 72h	24	1.71789	1.2629	8	1.7831921008456967E-4	0.00540422
osteoclast_differentiation	C10-MSCV 48h	23	1.73019	1.26492	8	1.7931850480003674E-4	0.00543451
GTP_catabolic_process	C10-MSCV 72h	141	10.0926	3.06108	23	1.7750776582396024E-4	0.00546782
negative_regulation_of_MAP_kinase_activity	C10-MSCV 48h	35	2.6329	1.5604	10	1.839502111119966E-4	0.00548639
cellular_response_to_lipoteichoic_acid	C10-MSCV 72h	9	0.64421	0.773368	5	1.8524905615657856E-4	0.00552513
defense_response	C10-HDAC7 48h	58	2.67913	1.59856	11	6.186829541882837E-5	0.00553574
defense_response	C10-MSCV 72h	58	4.15157	1.96326	13	1.9044489752335087E-4	0.00559134
defense_response_to_virus	C10-HDAC7 72h	51	2.06489	1.40758	10	3.2855995946687815E-5	0.0056124
regulation_of_inflammatory_response	C10-MSCV 48h	29	2.18154	1.42036	9	1.921836829210546E-4	0.00564239
negative_regulation_of_viral_genome_replication	C10-MSCV 48h	13	0.977933	0.950982	6	1.9543697672862962E-4	0.00564963
tumor_necrosis_factor-mediated_signaling_pathway	C10-MSCV 48h	18	1.35406	1.11902	7	2.0605752753103757E-4	0.0058664
activation_of_cysteine-type_endopeptidase_activity_involved_in_apoptotic_process	C10-MSCV 72h	66	4.7242	2.09429	14	2.039056290300421E-4	0.00589444
3'-UTR-mediated_mRNA_stabilization	C10-MSCV 48h	9	0.67703	0.791265	5	2.3446120100730617E-4	0.00603497
sexual_reproduction	C10-MSCV 48h	9	0.67703	0.791265	5	2.3446120100730617E-4	0.00611879
positive_regulation_of_interleukin-6_biosynthetic_process	C10-MSCV 48h	9	0.67703	0.791265	5	2.3446120100730617E-4	0.00620497
negative_regulation_of_protein_binding	C10-MSCV 48h	24	1.80541	1.29213	8	2.512537479327541E-4	0.00621192
carbohydrate_metabolic_process	C10-MSCV 48h	182	13.6911	3.55825	28	2.4624583551701226E-4	0.00625265
transport	C10-MSCV 48h	1641	123.445	10.6845	163	2.230748064186616E-4	0.00625608
I-kappaB_phosphorylation	C10-HDAC7 48h	11	0.508112	0.696162	5	7.682270928003618E-5	0.00627608
positive_regulation_of_neuron_apoptosis	C10-MSCV 48h	43	3.2347	1.72956	11	2.6061138691792E-4	0.00627806
positive_regulation_of_smooth_muscle_cell_proliferation	C10-MSCV 48h	57	4.28786	1.99131	13	2.5785902789386646E-4	0.00629243
decidualization	C10-MSCV 48h	9	0.67703	0.791265	5	2.3446120100730617E-4	0.00629361
ATP_hydrolysis_coupled_proton_transport	C10-MSCV 48h	24	1.80541	1.29213	8	2.512537479327541E-4	0.00629474
response_to_oxidative_stress	C10-MSCV 48h	103	7.74824	2.67682	19	2.3104152385948536E-4	0.00638422
cellular_response_to_lipoteichoic_acid	C10-MSCV 48h	9	0.67703	0.791265	5	2.3446120100730617E-4	0.00638482
collagen_catabolic_process	C10-MSCV 72h	19	1.36	1.12368	7	2.2431257560892492E-4	0.00638611
mast_cell_activation	C10-HDAC7 48h	11	0.508112	0.696162	5	7.682270928003618E-5	0.00656136
positive_regulation_of_interferon-beta_production	C10-MSCV 48h	14	1.05316	0.986881	6	3.201920980682893E-4	0.00752051
defense_response_to_Gram-negative_bacterium	C10-MSCV 48h	14	1.05316	0.986881	6	3.201920980682893E-4	0.00761571
positive_regulation_of_interleukin-12_production	C10-HDAC7 48h	18	0.831455	0.890533	6	1.1132027292526217E-4	0.00836683
defense_response_to_protozoan	C10-HDAC7 48h	18	0.831455	0.890533	6	1.1132027292526217E-4	0.00871545
autophagy	C10-MSCV 72h	54	3.86526	1.89436	12	3.6176009279820665E-4	0.0101455
phagocytosis	C10-MSCV 48h	32	2.40722	1.49202	9	4.3779121350054394E-4	0.0101557
positive_regulation_of_NF-kappaB_transcription_factor_activity	C10-HDAC7 48h	74	3.41821	1.80563	12	1.424543965059432E-4	0.0102951
protein_transport	C10-MSCV 72h	511	36.5768	5.82741	58	3.9551611641538005E-4	0.0104673
positive_regulation_of_JNK_cascade	C10-MSCV 72h	47	3.36421	1.76731	11	3.917859246437883E-4	0.0105167
response_to_calcium_ion	C10-MSCV 72h	40	2.86315	1.6304	10	4.0529977747074135E-4	0.0105772
receptor-mediated_endocytosis	C10-MSCV 72h	33	2.3621	1.48089	9	3.903024432757554E-4	0.0106287
cell_adhesion	C10-MSCV 72h	456	32.64	5.50487	53	3.9008491588631515E-4	0.010779
anti-apoptosis	C10-MSCV 48h	145	10.9077	3.17603	23	5.423151676537745E-4	0.012427
response_to_calcium_ion	C10-MSCV 48h	40	3.00902	1.66813	10	6.001912837482705E-4	0.0135875
leukocyte_cell-cell_adhesion	C10-MSCV 48h	21	1.57974	1.20868	7	6.15663097997168E-4	0.0136098
positive_regulation_of_protein_phosphorylation	C10-MSCV 48h	111	8.35004	2.77883	19	6.143023622983204E-4	0.0137414
phagocytosis,_engulfment	C10-HDAC7 48h	13	0.600496	0.756807	5	1.9796801819902817E-4	0.0137771
immune_response	C10-HDAC7 48h	137	6.3283	2.45682	17	2.0921076473030288E-4	0.0140395
phagocytosis,_recognition	C10-MSCV 72h	11	0.787367	0.85499	5	6.012659952769018E-4	0.0144843
positive_regulation_of_tumor_necrosis_factor_biosynthetic_process	C10-MSCV 72h	11	0.787367	0.85499	5	6.012659952769018E-4	0.0146725
regulation_of_osteoclast_differentiation	C10-MSCV 72h	11	0.787367	0.85499	5	6.012659952769018E-4	0.0148655
endosome_organization	C10-MSCV 72h	22	1.57473	1.20914	7	6.271610187035743E-4	0.0149169
proteolysis	C10-MSCV 48h	551	41.4493	6.19122	63	6.828790466984645E-4	0.0149201
neutrophil_chemotaxis	C10-MSCV 72h	28	2.00421	1.36409	8	5.818956006628781E-4	0.0149778
regulation_of_ossification	C10-MSCV 72h	11	0.787367	0.85499	5	6.012659952769018E-4	0.0150637
phospholipid_efflux	C10-MSCV 72h	11	0.787367	0.85499	5	6.012659952769018E-4	0.0152673
positive_regulation_of_cell_migration	C10-MSCV 72h	117	8.37473	2.78842	19	6.566907067670904E-4	0.015424
positive_regulation_of_tumor_necrosis_factor_biosynthetic_process	C10-MSCV 48h	11	0.827481	0.874776	5	7.5617430289696E-4	0.0156138
anti-apoptosis	C10-MSCV 72h	145	10.3789	3.10419	22	6.763003402257926E-4	0.0156885
induction_of_apoptosis	C10-MSCV 72h	174	12.4547	3.40047	25	6.969391109982656E-4	0.0157777
negative_regulation_of_angiogenesis	C10-MSCV 72h	50	3.57894	1.82285	11	6.885812671287606E-4	0.0157786
response_to_exogenous_dsRNA	C10-MSCV 48h	11	0.827481	0.874776	5	7.5617430289696E-4	0.0157872
phospholipid_efflux	C10-MSCV 48h	11	0.827481	0.874776	5	7.5617430289696E-4	0.0159646
negative_regulation_of_cell_migration	C10-MSCV 48h	71	5.34102	2.22244	14	7.400500434745757E-4	0.0159834
positive_regulation_of_T_cell_activation	C10-MSCV 48h	16	1.20361	1.05502	6	7.486040124512136E-4	0.0159844
positive_regulation_of_inflammatory_response	C10-MSCV 48h	28	2.10632	1.39566	8	8.090231219109769E-4	0.0165234
small_GTPase_mediated_signal_transduction	C10-HDAC7 48h	194	8.96124	2.92358	21	2.829190391461152E-4	0.0166127
positive_regulation_of_interleukin-8_biosynthetic_process	C10-HDAC7 48h	8	0.369536	0.593689	4	2.7422907900571806E-4	0.0166218
regulation_of_inflammatory_response	C10-MSCV 72h	29	2.07579	1.38824	8	7.534056609635747E-4	0.0166547
positive_regulation_of_I-kappaB_kinase/NF-kappaB_cascade	C10-HDAC7 48h	102	4.71158	2.11989	14	2.578686775943487E-4	0.0167081
cellular_response_to_organic_substance	C10-MSCV 72h	29	2.07579	1.38824	8	7.534056609635747E-4	0.016853
positive_regulation_of_interferon-beta_production	C10-HDAC7 48h	14	0.646688	0.785376	5	2.962077437984823E-4	0.0168659
endocytosis	C10-MSCV 72h	137	9.8063	3.01735	21	7.719629424819159E-4	0.0168665
regulation_of_cell_adhesion	C10-MSCV 72h	36	2.57684	1.54674	9	7.833953079035295E-4	0.0169195
positive_regulation_of_angiogenesis	C10-MSCV 72h	75	5.36841	2.23252	14	8.041805486556795E-4	0.0171711
microglial_cell_activation_involved_in_immune_response	C10-HDAC7 48h	8	0.369536	0.593689	4	2.7422907900571806E-4	0.0171759
transport	C10-MSCV 72h	1641	117.461	10.4429	152	8.367843972731689E-4	0.0172782
osteoclast_differentiation	C10-MSCV 72h	23	1.64631	1.23631	7	8.460520099444847E-4	0.0172797
ceramide_biosynthetic_process	C10-MSCV 72h	17	1.21684	1.06289	6	8.337108097853845E-4	0.017406
negative_regulation_of_interleukin-6_production	C10-MSCV 72h	17	1.21684	1.06289	6	8.337108097853845E-4	0.0176016
B_cell_differentiation	C10-MSCV 48h	35	2.6329	1.5604	9	8.969208374634163E-4	0.0181217
proteolysis	C10-MSCV 72h	551	39.4399	6.05119	60	8.993453910109782E-4	0.0181706
positive_regulation_of_nitric-oxide_synthase_biosynthetic_process	C10-MSCV 72h	12	0.858946	0.893008	5	9.69948621304316E-4	0.0191846
positive_regulation_vascular_endothelial_growth_factor_production	C10-MSCV 72h	12	0.858946	0.893008	5	9.69948621304316E-4	0.0193887
metabolic_process	C10-MSCV 48h	994	74.7742	8.31561	102	0.00104706	0.020494
cellular_response_to_organic_substance	C10-MSCV 48h	29	2.18154	1.42036	8	0.00104401	0.0206494
negative_regulation_of_angiogenesis	C10-MSCV 48h	50	3.76128	1.86503	11	0.00103785	0.0207459
myeloid_cell_differentiation	C10-HDAC7 48h	22	1.01622	0.984521	6	3.814249232988714E-4	0.0210793
activation_of_cysteine-type_endopeptidase_activity_involved_in_apoptotic_process	C10-MSCV 48h	66	4.96489	2.14276	13	0.00113995	0.0212076
cholesterol_efflux	C10-MSCV 48h	23	1.73019	1.26492	7	0.00113558	0.0213375
positive_regulation_of_calcium_ion_transport	C10-MSCV 48h	23	1.73019	1.26492	7	0.00113558	0.0215531
myelination	C10-MSCV 48h	36	2.70812	1.58253	9	0.0011167	0.0216317
negative_regulation_of_protein_binding	C10-MSCV 72h	24	1.71789	1.2629	7	0.001121	0.0217151
positive_regulation_of_calcium-mediated_signaling	C10-MSCV 48h	23	1.73019	1.26492	7	0.00113558	0.021773
integrin-mediated_signaling_pathway	C10-MSCV 72h	69	4.93894	2.14136	13	0.00111421	0.0218083
negative_regulation_of_signal_transduction	C10-MSCV 72h	53	3.79368	1.87673	11	0.001152	0.0220878
autophagic_vacuole_assembly	C10-MSCV 72h	18	1.28842	1.09371	6	0.00117506	0.0223024
lipid_metabolic_process	C10-MSCV 72h	231	16.5347	3.91806	30	0.00119608	0.0224743
lipid_metabolic_process	C10-MSCV 48h	231	17.3771	4.00873	31	0.00129042	0.0237716
microglial_cell_activation_involved_in_immune_response	C10-HDAC7 72h	8	0.323905	0.557486	4	1.6494169218638887E-4	0.0238404
cell-matrix_adhesion	C10-MSCV 72h	54	3.86526	1.89436	11	0.00135415	0.0251926
cellular_response_to_lipoteichoic_acid	C10-HDAC7 48h	9	0.415728	0.629702	4	4.7548967773301587E-4	0.025527
regulation_of_innate_immune_response	C10-HDAC7 72h	8	0.323905	0.557486	4	1.6494169218638887E-4	0.0258271
response_to_biotic_stimulus	C10-MSCV 72h	13	0.930525	0.929472	5	0.00148339	0.0260494
retrograde_transport,_endosome_to_Golgi	C10-MSCV 72h	25	1.78947	1.28895	7	0.00146136	0.0261514
actin_cytoskeleton_organization	C10-MSCV 48h	110	8.27481	2.76629	18	0.00143791	0.0262314
positive_regulation_of_programmed_cell_death	C10-MSCV 72h	8	0.572631	0.729138	4	0.00145279	0.026248
cellular_defense_response	C10-MSCV 72h	13	0.930525	0.929472	5	0.00148339	0.0262951
positive_regulation_of_protein_kinase_B_signaling_cascade	C10-MSCV 48h	52	3.91173	1.90196	11	0.00146015	0.026381
regulation_of_protein_phosphorylation	C10-MSCV 72h	32	2.29052	1.45828	8	0.00152231	0.0264854
positive_regulation_of_chemokine_biosynthetic_process	C10-MSCV 72h	8	0.572631	0.729138	4	0.00145279	0.0265028
positive_regulation_of_ERK1_and_ERK2_cascade	C10-MSCV 48h	76	5.71714	2.29936	14	0.00148255	0.0265305
proton_transport	C10-MSCV 72h	63	4.50947	2.04614	12	0.00154441	0.0266234
positive_regulation_of_tumor_necrosis_factor_production	C10-HDAC7 72h	31	1.25513	1.09741	7	1.9856688688066546E-4	0.0266505
sphingosine_biosynthetic_process	C10-MSCV 72h	8	0.572631	0.729138	4	0.00145279	0.0267627
regulation_of_apoptotic_process	C10-HDAC7 48h	162	7.4831	2.6716	18	5.434362859451904E-4	0.0268715
positive_regulation_of_reactive_oxygen_species_metabolic_process	C10-MSCV 48h	18	1.35406	1.11902	6	0.00152217	0.0269827
sensory_perception_of_pain	C10-MSCV 72h	55	3.93684	1.91182	11	0.00158449	0.027066
regulation_of_protein_phosphorylation	C10-HDAC7 48h	32	1.47814	1.18738	7	5.432396639639143E-4	0.0275878
cytokine-mediated_signaling_pathway	C10-HDAC7 48h	97	4.48062	2.06728	13	5.329017896182814E-4	0.0278145
positive_regulation_of_protein_kinase_B_signaling_cascade	C10-HDAC7 48h	52	2.40198	1.51361	9	5.781384748091388E-4	0.0278544
actin_filament_polymerization	C10-MSCV 48h	8	0.601805	0.746012	4	0.0017506	0.0283567
positive_regulation_of_programmed_cell_death	C10-MSCV 48h	8	0.601805	0.746012	4	0.0017506	0.0286033
negative_regulation_of_interleukin-12_production	C10-MSCV 48h	8	0.601805	0.746012	4	0.0017506	0.0288542
intracellular_protein_transport	C10-MSCV 48h	168	12.6379	3.41866	24	0.00185865	0.0291034
regulation_of_mast_cell_degranulation	C10-MSCV 48h	8	0.601805	0.746012	4	0.0017506	0.0291096
N-acetylglucosamine_metabolic_process	C10-MSCV 48h	13	0.977933	0.950982	5	0.00185385	0.0292721
peptide_transport	C10-MSCV 48h	8	0.601805	0.746012	4	0.0017506	0.0293695
negative_regulation_of_smooth_muscle_cell_proliferation	C10-MSCV 48h	31	2.33199	1.46853	8	0.00167599	0.0294317
negative_regulation_of_peptidyl-tyrosine_phosphorylation	C10-MSCV 48h	13	0.977933	0.950982	5	0.00185385	0.0295202
positive_regulation_of_interleukin-6_production	C10-HDAC7 48h	33	1.52433	1.20579	7	6.621366463621048E-4	0.0296227
positive_regulation_of_chemokine_biosynthetic_process	C10-MSCV 48h	8	0.601805	0.746012	4	0.0017506	0.0296341
positive_regulation_of_peptidyl-tyrosine_phosphorylation	C10-HDAC7 48h	75	3.4644	1.81779	11	6.475334789728918E-4	0.029676
interleukin-1-mediated_signaling_pathway	C10-MSCV 48h	13	0.977933	0.950982	5	0.00185385	0.0297725
complement_activation,_classical_pathway	C10-HDAC7 48h	24	1.10861	1.0283	6	6.354411667759093E-4	0.0298498
growth_hormone_receptor_signaling_pathway	C10-MSCV 48h	8	0.601805	0.746012	4	0.0017506	0.0299035
negative_regulation_of_signal_transduction	C10-MSCV 48h	53	3.98696	1.92017	11	0.00171881	0.0299041
integrin-mediated_signaling_pathway	C10-MSCV 48h	69	5.19057	2.19091	13	0.00174433	0.0300697
autophagy	C10-MSCV 48h	54	4.06218	1.9382	11	0.00201364	0.0310134
negative_regulation_of_apoptotic_process	C10-MSCV 48h	351	26.4042	4.94145	42	0.00209396	0.0312265
cell-matrix_adhesion	C10-MSCV 48h	54	4.06218	1.9382	11	0.00201364	0.0312697
regulation_of_protein_phosphorylation	C10-MSCV 48h	32	2.40722	1.49202	8	0.00208872	0.0313977
membrane_protein_ectodomain_proteolysis	C10-MSCV 48h	19	1.42929	1.14968	6	0.00208392	0.0315781
response_to_glucocorticoid_stimulus	C10-MSCV 72h	33	2.3621	1.48089	8	0.00188455	0.0316167
positive_regulation_of_ERK1_and_ERK2_cascade	C10-HDAC7 48h	76	3.51059	1.82987	11	7.258246775490738E-4	0.0317169
JAK-STAT_cascade	C10-MSCV 48h	19	1.42929	1.14968	6	0.00208392	0.0318348
positive_regulation_of_interferon-gamma_production	C10-MSCV 72h	33	2.3621	1.48089	8	0.00188455	0.0319015
proton_transport	C10-MSCV 48h	63	4.73921	2.09349	12	0.00234471	0.0346906
adrenal_gland_development	C10-HDAC7 48h	17	0.785263	0.865442	5	8.15000431362633E-4	0.0348042
ceramide_metabolic_process	C10-MSCV 72h	14	1.0021	0.964559	5	0.00217194	0.0351816
positive_regulation_of_interleukin-6_production	C10-HDAC7 72h	33	1.33611	1.13226	7	3.0048182734904996E-4	0.0352878
positive_regulation_of_interferon-beta_production	C10-MSCV 72h	14	1.0021	0.964559	5	0.00217194	0.0354876
defense_response_to_Gram-negative_bacterium	C10-MSCV 72h	14	1.0021	0.964559	5	0.00217194	0.0357989
positive_regulation_of_macrophage_chemotaxis	C10-HDAC7 72h	9	0.364393	0.591303	4	2.873326959367594E-4	0.0359932
negative_regulation_of_MAPKKK_cascade	C10-MSCV 72h	14	1.0021	0.964559	5	0.00217194	0.0361157
activation_of_MAPKK_activity	C10-MSCV 48h	26	1.95587	1.34489	7	0.00249504	0.0363424
negative_regulation_of_DNA_binding	C10-MSCV 48h	26	1.95587	1.34489	7	0.00249504	0.0366263
positive_regulation_of_interferon-gamma_production	C10-MSCV 48h	33	2.48244	1.51516	8	0.00257728	0.0369673
positive_regulation_of_GTPase_activity	C10-MSCV 48h	33	2.48244	1.51516	8	0.00257728	0.0372516
3'-UTR-mediated_mRNA_stabilization	C10-MSCV 72h	9	0.64421	0.773368	4	0.00246682	0.0379931
lymphocyte_chemotaxis	C10-MSCV 72h	9	0.64421	0.773368	4	0.00246682	0.0383071
sexual_reproduction	C10-MSCV 72h	9	0.64421	0.773368	4	0.00246682	0.0386263
positive_regulation_of_interleukin-6_biosynthetic_process	C10-MSCV 72h	9	0.64421	0.773368	4	0.00246682	0.0389509
positive_regulation_of_macrophage_chemotaxis	C10-MSCV 72h	9	0.64421	0.773368	4	0.00246682	0.039281
decidualization	C10-MSCV 72h	9	0.64421	0.773368	4	0.00246682	0.0396168
B_cell_differentiation	C10-HDAC7 48h	35	1.61672	1.24179	7	9.612754549584353E-4	0.0401386
negative_regulation_of_apoptotic_process	C10-MSCV 72h	351	25.1242	4.82968	40	0.00263135	0.0401976
negative_regulation_of_DNA_binding	C10-HDAC7 48h	26	1.20099	1.07029	6	0.00100398	0.0410103
muscle_organ_morphogenesis	C10-MSCV 48h	9	0.67703	0.791265	4	0.00296351	0.0412477
superoxide_anion_generation	C10-MSCV 48h	9	0.67703	0.791265	4	0.00296351	0.0415555
positive_regulation_of_ERK1_and_ERK2_cascade	C10-MSCV 72h	76	5.43999	2.24735	13	0.0027583	0.0417971
hemopoiesis	C10-MSCV 48h	73	5.49147	2.25352	13	0.00293964	0.0418454
lipid_catabolic_process	C10-MSCV 72h	85	6.0842	2.3767	14	0.00278386	0.041847
cellular_response_to_hormone_stimulus	C10-MSCV 48h	9	0.67703	0.791265	4	0.00296351	0.041868
positive_regulation_of_smooth_muscle_cell_migration	C10-MSCV 72h	21	1.50316	1.18134	6	0.00285119	0.0421841
angiogenesis	C10-MSCV 72h	172	12.3116	3.38087	23	0.00287716	0.0422359
carbohydrate_metabolic_process	C10-MSCV 72h	182	13.0274	3.47777	24	0.00284698	0.0424561
B_cell_receptor_signaling_pathway	C10-MSCV 48h	27	2.03109	1.37051	7	0.00315184	0.0435464
response_to_ATP	C10-MSCV 72h	15	1.07368	0.998414	5	0.00306691	0.0436569
angiogenesis	C10-HDAC7 48h	172	7.94502	2.75282	18	0.00109644	0.0438344
chemotaxis	C10-MSCV 72h	86	6.15578	2.39064	14	0.00310981	0.0439349
positive_regulation_of_stress-activated_MAPK_cascade	C10-MSCV 72h	15	1.07368	0.998414	5	0.00306691	0.0439902
lipid_storage	C10-MSCV 72h	15	1.07368	0.998414	5	0.00306691	0.0443286
negative_regulation_of_T_cell_receptor_signaling_pathway	C10-MSCV 72h	15	1.07368	0.998414	5	0.00306691	0.0446722
endocytosis	C10-MSCV 48h	137	10.3059	3.08717	20	0.00329385	0.0451762
positive_regulation_of_interferon-gamma_biosynthetic_process	C10-HDAC7 48h	11	0.508112	0.696162	4	0.00115579	0.0452442
transforming_growth_factor_beta_receptor_signaling_pathway	C10-MSCV 72h	60	4.29473	1.99683	11	0.00326423	0.0457722
myelination	C10-MSCV 72h	36	2.57684	1.54674	8	0.00338962	0.0471785
positive_regulation_of_protein_kinase_B_signaling_cascade	C10-MSCV 72h	52	3.7221	1.85894	10	0.00344334	0.0475738
positive_regulation_of_smooth_muscle_cell_migration	C10-MSCV 48h	21	1.57974	1.20868	6	0.00365825	0.0494521
regulation_of_cell_adhesion	C10-HDAC7 72h	36	1.45757	1.18261	7	5.279232233117852E-4	0.0495984
negative_regulation_of_bone_mineralization	C10-MSCV 48h	15	1.12838	1.02152	5	0.003809	0.0497021
synapse_assembly	C10-HDAC7 72h	26	1.05269	1.00502	6	5.030923339412761E-4	0.0497532
homeostasis_of_number_of_cells_within_a_tissue	C10-MSCV 48h	21	1.57974	1.20868	6	0.00365825	0.0498105
leukocyte_migration	C10-MSCV 48h	15	1.12838	1.02152	5	0.003809	0.0500497
cellular_calcium_ion_homeostasis	C10-MSCV 48h	75	5.64192	2.28419	13	0.0037495	0.0503237
lipid_storage	C10-MSCV 48h	15	1.12838	1.02152	5	0.003809	0.0504021
humoral_immune_response	C10-MSCV 72h	22	1.57473	1.20914	6	0.0036852	0.0505437
apoptotic_process	C10-HDAC7 72h	524	21.2158	4.51185	38	4.8494630749134656E-4	0.050623
cellular_response_to_extracellular_stimulus	C10-MSCV 48h	15	1.12838	1.02152	5	0.003809	0.0507596
neutrophil_chemotaxis	C10-MSCV 48h	28	2.10632	1.39566	7	0.00393278	0.0509634
positive_regulation_of_interleukin-12_production	C10-HDAC7 72h	18	0.728786	0.836229	5	5.983403509603227E-4	0.0511037
regulation_of_cell_shape	C10-HDAC7 72h	95	3.84637	1.9211	12	4.653167924213231E-4	0.0514312
positive_regulation_of_blood_coagulation	C10-MSCV 72h	10	0.715788	0.815201	4	0.003879	0.0524362
positive_regulation_of_protein_dephosphorylation	C10-MSCV 72h	10	0.715788	0.815201	4	0.003879	0.0528162
positive_regulation_of_chemokine_production	C10-HDAC7 72h	18	0.728786	0.836229	5	5.983403509603227E-4	0.0535372
regulation_of_immune_response	C10-HDAC7 48h	19	0.877647	0.914936	5	0.00141755	0.0543586
SMAD_protein_import_into_nucleus	C10-HDAC7 72h	11	0.445369	0.65371	4	7.049451587744386E-4	0.0551913
adult_locomotory_behavior	C10-MSCV 72h	45	3.22105	1.7293	9	0.00411358	0.0552102
positive_regulation_of_inflammatory_response	C10-HDAC7 48h	28	1.29338	1.11069	6	0.00151772	0.0570361
I-kappaB_phosphorylation	C10-HDAC7 72h	11	0.445369	0.65371	4	7.049451587744386E-4	0.057591
protein_homooligomerization	C10-MSCV 72h	108	7.73052	2.67902	16	0.0043478	0.0579398
negative_regulation_of_cell_proliferation	C10-HDAC7 72h	306	12.3894	3.44786	25	8.091467213434097E-4	0.0584764
negative_regulation_of_angiogenesis	C10-HDAC7 72h	50	2.02441	1.39371	8	8.452604851453909E-4	0.0588239
positive_regulation_of_interleukin-8_production	C10-HDAC7 72h	19	0.769274	0.859143	5	7.850056496501118E-4	0.059001
positive_regulation_of_nitric-oxide_synthase_biosynthetic_process	C10-HDAC7 48h	12	0.554304	0.727117	4	0.00167035	0.0592186
positive_regulation_of_protein_dephosphorylation	C10-MSCV 48h	10	0.752256	0.834067	4	0.00464602	0.0593869
endosome_organization	C10-MSCV 48h	22	1.65496	1.23712	6	0.00471338	0.0594392
response_to_molecule_of_bacterial_origin	C10-MSCV 48h	10	0.752256	0.834067	4	0.00464602	0.0597936
sphingolipid_metabolic_process	C10-MSCV 48h	22	1.65496	1.23712	6	0.00471338	0.0598409
positive_regulation_of_innate_immune_response	C10-HDAC7 48h	12	0.554304	0.727117	4	0.00167035	0.0603574
regulation_of_blood_pressure	C10-MSCV 72h	54	3.86526	1.89436	10	0.00457214	0.0605003
negative_regulation_of_fibroblast_proliferation	C10-MSCV 72h	23	1.64631	1.23631	6	0.00468725	0.0607403
cholesterol_efflux	C10-MSCV 72h	23	1.64631	1.23631	6	0.00468725	0.0611622
microtubule_anchoring	C10-HDAC7 48h	12	0.554304	0.727117	4	0.00167035	0.0615409
positive_regulation_of_calcium_ion_transport	C10-MSCV 72h	23	1.64631	1.23631	6	0.00468725	0.0615899
negative_regulation_of_cell_growth	C10-MSCV 72h	119	8.51788	2.81215	17	0.00489502	0.0629982
cell_adhesion	C10-MSCV 48h	456	34.3029	5.63227	50	0.0051365	0.0643432
angiogenesis	C10-MSCV 48h	172	12.9388	3.45911	23	0.00525206	0.0649252
cell_proliferation	C10-MSCV 48h	172	12.9388	3.45911	23	0.00525206	0.0653551
hemopoiesis	C10-HDAC7 48h	73	3.37201	1.79339	10	0.00190834	0.0664031
response_to_cytokine_stimulus	C10-HDAC7 48h	50	2.3096	1.48422	8	0.00195459	0.0667758
hemopoiesis	C10-MSCV 72h	73	5.22526	2.20255	12	0.00548711	0.0691965
negative_regulation_of_smooth_muscle_cell_proliferation	C10-MSCV 72h	31	2.21894	1.43531	7	0.00547601	0.0695232
negative_regulation_of_DNA_damage_response,_signal_transduction_by_p53_class_mediator	C10-MSCV 72h	11	0.787367	0.85499	4	0.00575199	0.0697289
negative_regulation_of_NF-kappaB_transcription_factor_activity	C10-MSCV 48h	45	3.38515	1.76932	9	0.00569205	0.0699043
platelet-derived_growth_factor_receptor_signaling_pathway	C10-MSCV 72h	31	2.21894	1.43531	7	0.00547601	0.0699961
positive_regulation_of_interferon-gamma_biosynthetic_process	C10-MSCV 72h	11	0.787367	0.85499	4	0.00575199	0.0701817
SMAD_protein_import_into_nucleus	C10-MSCV 72h	11	0.787367	0.85499	4	0.00575199	0.0706404
cellular_response_to_oxidative_stress	C10-MSCV 72h	24	1.71789	1.2629	6	0.005876	0.0707757
positive_regulation_of_interleukin-1_beta_secretion	C10-MSCV 72h	11	0.787367	0.85499	4	0.00575199	0.0711051
positive_regulation_of_phosphorylation	C10-MSCV 72h	39	2.79158	1.60989	8	0.00569128	0.0712928
positive_regulation_of_gene_expression	C10-MSCV 48h	164	12.337	3.37771	22	0.0060041	0.0714031
actin_filament_bundle_assembly	C10-MSCV 48h	23	1.73019	1.26492	6	0.00597614	0.0715233
positive_regulation_of_membrane_protein_ectodomain_proteolysis	C10-MSCV 72h	11	0.787367	0.85499	4	0.00575199	0.071576
negative_regulation_of_neuron_projection_development	C10-MSCV 48h	30	2.25677	1.44465	7	0.00592369	0.0718104
positive_regulation_of_tyrosine_phosphorylation_of_Stat3_protein	C10-MSCV 48h	23	1.73019	1.26492	6	0.00597614	0.0719818
proteolysis	C10-HDAC7 48h	551	25.4518	4.92708	41	0.00218449	0.0720115
cell_surface_receptor_signaling_pathway	C10-MSCV 48h	125	9.4032	2.94887	18	0.00590906	0.0720982
response_to_hypoxia	C10-MSCV 72h	102	7.30104	2.60354	15	0.00604451	0.0723416
GTP_catabolic_process	C10-HDAC7 48h	141	6.51307	2.49243	15	0.00232595	0.072841
blood_coagulation	C10-MSCV 72h	65	4.65263	2.07836	11	0.00614058	0.0730262
response_to_calcium_ion	C10-HDAC7 48h	40	1.84768	1.32753	7	0.00217853	0.0730976
negative_regulation_of_viral_genome_replication	C10-HDAC7 48h	13	0.600496	0.756807	4	0.00232474	0.074037
toll-like_receptor_signaling_pathway	C10-HDAC7 48h	13	0.600496	0.756807	4	0.00232474	0.0753135
regulation_of_cell_migration	C10-MSCV 72h	48	3.43578	1.78602	9	0.00641647	0.0758274
ceramide_biosynthetic_process	C10-MSCV 48h	17	1.27883	1.08749	5	0.00691534	0.0773448
adrenal_gland_development	C10-MSCV 48h	17	1.27883	1.08749	5	0.00691534	0.0778079
phagocytosis,_recognition	C10-MSCV 48h	11	0.827481	0.874776	4	0.00686879	0.0782209
regulation_of_actin_filament_polymerization	C10-MSCV 48h	17	1.27883	1.08749	5	0.00691534	0.0782766
positive_regulation_of_interferon-gamma_biosynthetic_process	C10-MSCV 48h	11	0.827481	0.874776	4	0.00686879	0.0786979
regulation_of_osteoclast_differentiation	C10-MSCV 48h	11	0.827481	0.874776	4	0.00686879	0.0791807
MAPKKK_cascade	C10-MSCV 72h	57	4.07999	1.94627	10	0.00678833	0.0792252
cellular_calcium_ion_homeostasis	C10-MSCV 72h	75	5.36841	2.23252	12	0.00683338	0.0792587
platelet_aggregation	C10-MSCV 48h	11	0.827481	0.874776	4	0.00686879	0.0796694
lipid_transport	C10-MSCV 72h	57	4.07999	1.94627	10	0.00678833	0.0797204
intracellular_signal_transduction	C10-MSCV 72h	249	17.8231	4.06785	29	0.00691622	0.0797275
positive_regulation_of_B_cell_proliferation	C10-HDAC7 72h	41	1.66001	1.26206	7	0.00119151	0.0799591
regulation_of_ossification	C10-MSCV 48h	11	0.827481	0.874776	4	0.00686879	0.0801643
positive_regulation_of_gene_expression	C10-MSCV 72h	164	11.7389	3.30131	21	0.00700023	0.0802038
positive_regulation_of_interleukin-1_beta_secretion	C10-MSCV 48h	11	0.827481	0.874776	4	0.00686879	0.0806653
negative_regulation_of_smooth_muscle_cell_proliferation	C10-HDAC7 48h	31	1.43195	1.16868	6	0.00263459	0.0811542
positive_regulation_of_membrane_protein_ectodomain_proteolysis	C10-MSCV 48h	11	0.827481	0.874776	4	0.00686879	0.0811726
positive_regulation_of_MAPKKK_cascade	C10-MSCV 48h	81	6.09327	2.37379	13	0.00730914	0.0812655
sensory_perception_of_pain	C10-MSCV 48h	55	4.13741	1.95606	10	0.007376	0.0815265
tumor_necrosis_factor-mediated_signaling_pathway	C10-MSCV 72h	18	1.28842	1.09371	5	0.00730545	0.081708
complement_activation,_classical_pathway	C10-MSCV 48h	24	1.80541	1.29213	6	0.00746828	0.0820637
positive_regulation_of_JNK_cascade	C10-MSCV 48h	47	3.5356	1.80821	9	0.00764367	0.0820712
positive_regulation_of_leukocyte_migration	C10-MSCV 72h	18	1.28842	1.09371	5	0.00730545	0.0821973
cell_growth	C10-MSCV 48h	39	2.9338	1.64715	8	0.0076332	0.0824298
glycerol_metabolic_process	C10-MSCV 72h	18	1.28842	1.09371	5	0.00730545	0.0826925
lipid_biosynthetic_process	C10-MSCV 48h	109	8.19959	2.75368	16	0.00758297	0.0828396
positive_regulation_of_phosphorylation	C10-MSCV 48h	39	2.9338	1.64715	8	0.0076332	0.0829062
cellular_response_to_hydrogen_peroxide	C10-MSCV 72h	18	1.28842	1.09371	5	0.00730545	0.0831936
cytoskeleton_organization	C10-MSCV 48h	91	6.84553	2.51606	14	0.00801406	0.0855592
toll-like_receptor_signaling_pathway	C10-HDAC7 72h	13	0.526345	0.710658	4	0.00143106	0.0867409
positive_regulation_of_catalytic_activity	C10-HDAC7 72h	67	2.7127	1.61334	9	0.00149106	0.0875532
cellular_response_to_tumor_necrosis_factor	C10-MSCV 72h	12	0.858946	0.893008	4	0.00814301	0.0884434
negative_regulation_of_lipid_catabolic_process	C10-MSCV 72h	12	0.858946	0.893008	4	0.00814301	0.0889576
cell_surface_receptor_signaling_pathway	C10-MSCV 72h	125	8.94736	2.88217	17	0.00800499	0.0890022
cell-cell_adhesion	C10-MSCV 72h	86	6.15578	2.39064	13	0.00809051	0.0894239
cellular_membrane_fusion	C10-MSCV 72h	12	0.858946	0.893008	4	0.00814301	0.0894778
cellular_defense_response	C10-HDAC7 72h	13	0.526345	0.710658	4	0.00143106	0.0896323
phosphorylation	C10-MSCV 48h	695	52.2818	6.95333	70	0.00852737	0.0905251
endocytosis	C10-HDAC7 72h	137	5.54687	2.30701	14	0.00140317	0.0909157
glucose_metabolic_process	C10-MSCV 72h	59	4.22315	1.98012	10	0.00867493	0.093144
cell_morphogenesis	C10-MSCV 72h	59	4.22315	1.98012	10	0.00867493	0.0936793
activation_of_MAPKK_activity	C10-MSCV 72h	26	1.86105	1.31447	6	0.00888799	0.0938232
positive_regulation_of_anti-apoptosis	C10-MSCV 72h	42	3.00631	1.67067	8	0.00902321	0.0941922
phosphorylation	C10-MSCV 72h	695	49.7473	6.79606	67	0.008829	0.0942597
synapse_assembly	C10-MSCV 72h	26	1.86105	1.31447	6	0.00888799	0.0943533
positive_regulation_of_leukocyte_migration	C10-MSCV 48h	18	1.35406	1.11902	5	0.00898963	0.094366
response_to_organic_substance	C10-MSCV 72h	42	3.00631	1.67067	8	0.00902321	0.0947185
autophagic_vacuole_assembly	C10-MSCV 48h	18	1.35406	1.11902	5	0.00898963	0.0948962
positive_regulation_of_neutrophil_chemotaxis	C10-HDAC7 48h	14	0.646688	0.785376	4	0.00313615	0.0950456
membrane_protein_ectodomain_proteolysis	C10-MSCV 72h	19	1.36	1.12368	5	0.00933816	0.0953609
I-kappaB_kinase/NF-kappaB_cascade	C10-MSCV 48h	25	1.88064	1.31877	6	0.0092113	0.0956245
regulation_of_immune_response	C10-MSCV 72h	19	1.36	1.12368	5	0.00933816	0.095882
cell-matrix_adhesion	C10-HDAC7 48h	54	2.49437	1.54245	8	0.00321796	0.0959769
retrograde_transport,_endosome_to_Golgi	C10-MSCV 48h	25	1.88064	1.31877	6	0.0092113	0.0961558
negative_regulation_by_host_of_viral_transcription	C10-MSCV 48h	12	0.902707	0.913674	4	0.00969518	0.0963875
rRNA_transcription	C10-MSCV 72h	19	1.36	1.12368	5	0.00933816	0.0964088
negative_regulation_of_lipid_catabolic_process	C10-MSCV 48h	12	0.902707	0.913674	4	0.00969518	0.0969002
B_cell_homeostasis	C10-MSCV 72h	19	1.36	1.12368	5	0.00933816	0.0969415
response_to_drug	C10-MSCV 48h	131	9.85455	3.01881	18	0.00953579	0.0973791
positive_regulation_vascular_endothelial_growth_factor_production	C10-MSCV 48h	12	0.902707	0.913674	4	0.00969518	0.0974184
MAPKKK_cascade	C10-MSCV 48h	57	4.28786	1.99131	10	0.00950049	0.0975488
positive_regulation_of_innate_immune_response	C10-MSCV 48h	12	0.902707	0.913674	4	0.00969518	0.0979422
positive_regulation_of_neuron_apoptosis	C10-HDAC7 48h	43	1.98625	1.37641	7	0.00333787	0.0979977
lipid_transport	C10-MSCV 48h	57	4.28786	1.99131	10	0.00950049	0.0980847
microtubule_anchoring	C10-MSCV 48h	12	0.902707	0.913674	4	0.00969518	0.0984716
positive_regulation_of_sequence-specific_DNA_binding_transcription_factor_activity	C10-MSCV 48h	75	5.64192	2.28419	12	0.00996793	0.0985776
fat_cell_differentiation	C10-MSCV 48h	33	2.48244	1.51516	7	0.0102003	0.100347
osteoclast_differentiation	C10-HDAC7 48h	23	1.06242	1.00665	5	0.00351657	0.101656
receptor-mediated_endocytosis	C10-HDAC7 48h	33	1.52433	1.20579	6	0.00366279	0.102722
lysosome_organization	C10-HDAC7 48h	33	1.52433	1.20579	6	0.00366279	0.104278
positive_regulation_of_neuron_apoptosis	C10-MSCV 72h	43	3.07789	1.69044	8	0.0104048	0.105679
B_cell_receptor_signaling_pathway	C10-MSCV 72h	27	1.93263	1.33951	6	0.0107477	0.107994
cellular_response_to_organic_cyclic_compound	C10-MSCV 72h	27	1.93263	1.33951	6	0.0107477	0.108575
regulation_of_immune_response	C10-MSCV 48h	19	1.42929	1.14968	5	0.011456	0.108716
positive_regulation_of_vasoconstriction	C10-MSCV 48h	26	1.95587	1.34489	6	0.0112262	0.108732
negative_regulation_of_sequence-specific_DNA_binding_transcription_factor_activity	C10-MSCV 72h	61	4.36631	2.0134	10	0.0109391	0.108754
B_cell_differentiation	C10-MSCV 72h	35	2.50526	1.5251	7	0.0109017	0.108959
N-acetylglucosamine_metabolic_process	C10-MSCV 72h	13	0.930525	0.929472	4	0.0111028	0.109226
rRNA_transcription	C10-MSCV 48h	19	1.42929	1.14968	5	0.011456	0.109268
regulation_of_cell_differentiation	C10-MSCV 48h	26	1.95587	1.34489	6	0.0112262	0.109295
negative_regulation_of_peptidyl-tyrosine_phosphorylation	C10-MSCV 72h	13	0.930525	0.929472	4	0.0111028	0.109801
B_cell_homeostasis	C10-MSCV 48h	19	1.42929	1.14968	5	0.011456	0.109825
endosome_to_lysosome_transport	C10-MSCV 48h	26	1.95587	1.34489	6	0.0112262	0.109865
T_cell_homeostasis	C10-MSCV 48h	19	1.42929	1.14968	5	0.011456	0.110388
positive_regulation_of_gene_expression	C10-HDAC7 48h	164	7.57548	2.68804	16	0.00405396	0.11202
positive_regulation_of_NF-kappaB_import_into_nucleus	C10-HDAC7 48h	15	0.69288	0.812942	4	0.00412116	0.112227
negative_regulation_of_protein_binding	C10-HDAC7 48h	24	1.10861	1.0283	5	0.00427476	0.114747
positive_regulation_of_endothelial_cell_migration	C10-MSCV 72h	20	1.43158	1.15287	5	0.0117286	0.114782
actin_cytoskeleton_organization	C10-MSCV 72h	110	7.87367	2.70372	15	0.0119396	0.115641
neuromuscular_process_controlling_balance	C10-MSCV 72h	44	3.14947	1.70998	8	0.0119368	0.116214
actin_filament_polymerization	C10-HDAC7 48h	8	0.369536	0.593689	3	0.00463128	0.117597
wound_healing	C10-MSCV 72h	53	3.79368	1.87673	9	0.0123016	0.118537
RNA_catabolic_process	C10-HDAC7 48h	8	0.369536	0.593689	3	0.00463128	0.119208
response_to_drug	C10-MSCV 72h	131	9.37683	2.95053	17	0.0125311	0.119522
positive_regulation_of_MAPKKK_cascade	C10-MSCV 72h	81	5.79789	2.3201	12	0.0124711	0.119558
positive_regulation_of_superoxide_anion_generation	C10-HDAC7 48h	8	0.369536	0.593689	3	0.00463128	0.120863
response_to_hydrogen_peroxide	C10-MSCV 72h	28	2.00421	1.36409	6	0.0128667	0.12149
positive_regulation_of_inflammatory_response	C10-MSCV 72h	28	2.00421	1.36409	6	0.0128667	0.122104
complement_activation	C10-HDAC7 48h	8	0.369536	0.593689	3	0.00463128	0.122566
response_to_biotic_stimulus	C10-MSCV 48h	13	0.977933	0.950982	4	0.0131802	0.123212
positive_regulation_of_cell-cell_adhesion	C10-MSCV 48h	13	0.977933	0.950982	4	0.0131802	0.123828
cellular_defense_response	C10-MSCV 48h	13	0.977933	0.950982	4	0.0131802	0.12445
cellular_response_to_organic_cyclic_compound	C10-MSCV 48h	27	2.03109	1.37051	6	0.0135331	0.125265
transforming_growth_factor_beta_receptor_signaling_pathway	C10-MSCV 48h	60	4.51353	2.04304	10	0.0135233	0.125793
protein_processing	C10-MSCV 48h	43	3.2347	1.72956	8	0.0137778	0.126904
I-kappaB_kinase/NF-kappaB_cascade	C10-HDAC7 48h	25	1.1548	1.0495	5	0.00514257	0.127143
negative_regulation_of_NF-kappaB_transcription_factor_activity	C10-MSCV 72h	45	3.22105	1.7293	8	0.0136284	0.127401
negative_regulation_of_cell_migration	C10-HDAC7 72h	71	2.87466	1.6608	9	0.00224786	0.127992
peptidyl-serine_phosphorylation	C10-MSCV 72h	63	4.50947	2.04614	10	0.0136245	0.128002
defense_response_to_bacterium	C10-HDAC7 48h	71	3.27963	1.76865	9	0.00534067	0.128655
retrograde_transport,_endosome_to_Golgi	C10-HDAC7 48h	25	1.1548	1.0495	5	0.00514257	0.128838
positive_regulation_of_focal_adhesion_assembly	C10-MSCV 72h	8	0.572631	0.729138	3	0.0156194	0.12929
actin_filament_polymerization	C10-MSCV 72h	8	0.572631	0.729138	3	0.0156194	0.129863
positive_regulation_of_protein_phosphorylation	C10-HDAC7 48h	111	5.12731	2.21144	12	0.00533622	0.130218
cytokine_secretion	C10-MSCV 72h	8	0.572631	0.729138	3	0.0156194	0.13044
hydrogen_peroxide_biosynthetic_process	C10-MSCV 72h	8	0.572631	0.729138	3	0.0156194	0.131022
positive_regulation_of_endothelial_cell_migration	C10-MSCV 48h	20	1.50451	1.17955	5	0.014345	0.131484
negative_regulation_of_interleukin-12_production	C10-MSCV 72h	8	0.572631	0.729138	3	0.0156194	0.13161
mannose_metabolic_process	C10-MSCV 72h	8	0.572631	0.729138	3	0.0156194	0.132202
leukocyte_chemotaxis	C10-MSCV 72h	14	1.0021	0.964559	4	0.0146752	0.132571
pattern_recognition_receptor_signaling_pathway	C10-MSCV 72h	8	0.572631	0.729138	3	0.0156194	0.132801
regulation_of_calcium_ion_transport	C10-MSCV 72h	14	1.0021	0.964559	4	0.0146752	0.133211
RNA_catabolic_process	C10-MSCV 72h	8	0.572631	0.729138	3	0.0156194	0.133404
leukocyte_cell-cell_adhesion	C10-MSCV 72h	21	1.50316	1.18134	5	0.0145028	0.133582
fatty_acid_oxidation	C10-MSCV 72h	14	1.0021	0.964559	4	0.0146752	0.133858
positive_regulation_of_autophagy	C10-MSCV 72h	8	0.572631	0.729138	3	0.0156194	0.134013
G-protein_coupled_purinergic_nucleotide_receptor_signaling_pathway	C10-MSCV 72h	21	1.50316	1.18134	5	0.0145028	0.13424
dephosphorylation	C10-MSCV 72h	144	10.3074	3.09347	18	0.0149571	0.134471
response_to_pH	C10-MSCV 72h	14	1.0021	0.964559	4	0.0146752	0.134511
homotypic_cell-cell_adhesion	C10-MSCV 72h	8	0.572631	0.729138	3	0.0156194	0.134628
positive_regulation_of_protein_secretion	C10-MSCV 72h	21	1.50316	1.18134	5	0.0145028	0.134905
negative_regulation_of_catalytic_activity	C10-MSCV 72h	84	6.01262	2.36268	12	0.0163711	0.134918
fatty_acid_homeostasis	C10-MSCV 72h	8	0.572631	0.729138	3	0.0156194	0.135249
regulation_of_mast_cell_degranulation	C10-MSCV 72h	8	0.572631	0.729138	3	0.0156194	0.135875
positive_regulation_of_focal_adhesion_assembly	C10-HDAC7 72h	8	0.323905	0.557486	3	0.00318783	0.136135
response_to_retinoic_acid	C10-HDAC7 48h	36	1.66291	1.2594	6	0.00572507	0.13617
positive_regulation_of_superoxide_anion_generation	C10-MSCV 72h	8	0.572631	0.729138	3	0.0156194	0.136507
positive_regulation_of_cysteine-type_endopeptidase_activity_involved_in_apoptotic_process	C10-MSCV 72h	29	2.07579	1.38824	6	0.0152617	0.136556
positive_regulation_of_peptidyl-tyrosine_phosphorylation	C10-HDAC7 72h	75	3.03661	1.70694	9	0.00328221	0.137051
positive_regulation_of_interleukin-12_biosynthetic_process	C10-MSCV 72h	8	0.572631	0.729138	3	0.0156194	0.137145
regulation_of_autophagy	C10-MSCV 72h	8	0.572631	0.729138	3	0.0156194	0.137788
growth_hormone_receptor_signaling_pathway	C10-MSCV 72h	8	0.572631	0.729138	3	0.0156194	0.138438
complement_activation	C10-MSCV 72h	8	0.572631	0.729138	3	0.0156194	0.139094
RNA_catabolic_process	C10-HDAC7 72h	8	0.323905	0.557486	3	0.00318783	0.139301
learning	C10-HDAC7 72h	35	1.41708	1.16607	6	0.00259729	0.139437
3'-UTR-mediated_mRNA_stabilization	C10-HDAC7 48h	9	0.415728	0.629702	3	0.00670917	0.140073
mRNA_splice_site_selection	C10-MSCV 48h	8	0.601805	0.746012	3	0.0178743	0.141117
positive_regulation_of_cell-matrix_adhesion	C10-HDAC7 72h	15	0.607322	0.763369	4	0.00256025	0.141492
sexual_reproduction	C10-HDAC7 48h	9	0.415728	0.629702	3	0.00670917	0.141646
monocyte_chemotaxis	C10-MSCV 48h	8	0.601805	0.746012	3	0.0178743	0.141712
cytokine_secretion	C10-MSCV 48h	8	0.601805	0.746012	3	0.0178743	0.142312
positive_regulation_of_T_cell_proliferation	C10-MSCV 48h	44	3.30993	1.74955	8	0.0157566	0.142339
homotypic_cell-cell_adhesion	C10-HDAC7 72h	8	0.323905	0.557486	3	0.00318783	0.142617
hydrogen_peroxide_biosynthetic_process	C10-MSCV 48h	8	0.601805	0.746012	3	0.0178743	0.142918
protein_oligomerization	C10-MSCV 48h	44	3.30993	1.74955	8	0.0157566	0.143027
positive_regulation_of_interleukin-6_biosynthetic_process	C10-HDAC7 48h	9	0.415728	0.629702	3	0.00670917	0.143256
negative_regulation_of_G-protein_coupled_receptor_protein_signaling_pathway	C10-MSCV 48h	8	0.601805	0.746012	3	0.0178743	0.143529
neuromuscular_process_controlling_balance	C10-MSCV 48h	44	3.30993	1.74955	8	0.0157566	0.143721
regulation_of_cell_adhesion	C10-MSCV 48h	36	2.70812	1.58253	7	0.016371	0.143743
RNA_catabolic_process	C10-MSCV 48h	8	0.601805	0.746012	3	0.0178743	0.144145
response_to_retinoic_acid	C10-MSCV 48h	36	2.70812	1.58253	7	0.016371	0.144418
negative_regulation_of_ERK1_and_ERK2_cascade	C10-MSCV 72h	22	1.57473	1.20914	5	0.0176845	0.144475
positive_regulation_of_autophagy	C10-MSCV 48h	8	0.601805	0.746012	3	0.0178743	0.144766
muscle_organ_morphogenesis	C10-HDAC7 48h	9	0.415728	0.629702	3	0.00670917	0.144903
positive_regulation_of_endothelial_cell_proliferation	C10-MSCV 48h	53	3.98696	1.92017	9	0.0165885	0.144975
response_to_retinoic_acid	C10-HDAC7 72h	36	1.45757	1.18261	6	0.00301116	0.145076
response_to_organic_cyclic_compound	C10-MSCV 48h	36	2.70812	1.58253	7	0.016371	0.145099
DNA_damage_response,_signal_transduction_resulting_in_induction_of_apoptosis	C10-MSCV 72h	22	1.57473	1.20914	5	0.0176845	0.145105
response_to_hydrogen_peroxide	C10-MSCV 48h	28	2.10632	1.39566	6	0.0161514	0.145208
positive_regulation_of_superoxide_anion_generation	C10-MSCV 48h	8	0.601805	0.746012	3	0.0178743	0.145393
transforming_growth_factor_beta_receptor_signaling_pathway	C10-HDAC7 48h	60	2.77152	1.62588	8	0.00620192	0.145668
negative_regulation_of_cell_death	C10-MSCV 48h	36	2.70812	1.58253	7	0.016371	0.145787
positive_regulation_of_interleukin-12_biosynthetic_process	C10-MSCV 48h	8	0.601805	0.746012	3	0.0178743	0.146025
complement_activation	C10-HDAC7 72h	8	0.323905	0.557486	3	0.00318783	0.146096
positive_regulation_of_phosphatidylinositol_3-kinase_cascade	C10-MSCV 48h	36	2.70812	1.58253	7	0.016371	0.146481
positive_regulation_of_macrophage_chemotaxis	C10-HDAC7 48h	9	0.415728	0.629702	3	0.00670917	0.146588
leukocyte_tethering_or_rolling	C10-MSCV 48h	8	0.601805	0.746012	3	0.0178743	0.146663
leukocyte_chemotaxis	C10-MSCV 48h	14	1.05316	0.986881	4	0.0173699	0.147019
peptidyl-tyrosine_phosphorylation	C10-MSCV 48h	63	4.73921	2.09349	10	0.0187024	0.147037
negative_regulation_of_cell_growth	C10-MSCV 48h	119	8.95184	2.87723	16	0.016903	0.14704
positive_regulation_of_gene_expression	C10-HDAC7 72h	164	6.64005	2.52412	15	0.00289593	0.147066
regulation_of_autophagy	C10-MSCV 48h	8	0.601805	0.746012	3	0.0178743	0.147306
ceramide_metabolic_process	C10-MSCV 48h	14	1.05316	0.986881	4	0.0173699	0.147684
positive_regulation_of_transforming_growth_factor_beta_receptor_signaling_pathway	C10-MSCV 48h	21	1.57974	1.20868	5	0.0176846	0.147686
complement_activation	C10-MSCV 48h	8	0.601805	0.746012	3	0.0178743	0.147955
positive_regulation_of_NF-kappaB_transcription_factor_activity	C10-HDAC7 72h	74	2.99612	1.69553	9	0.00299419	0.148055
decidualization	C10-HDAC7 48h	9	0.415728	0.629702	3	0.00670917	0.148312
exocytosis	C10-MSCV 48h	81	6.09327	2.37379	12	0.0178391	0.148317
peptide_cross-linking	C10-MSCV 48h	21	1.57974	1.20868	5	0.0176846	0.148345
early_endosome_to_late_endosome_transport	C10-MSCV 48h	14	1.05316	0.986881	4	0.0173699	0.148355
G-protein_coupled_purinergic_nucleotide_receptor_signaling_pathway	C10-MSCV 48h	21	1.57974	1.20868	5	0.0176846	0.14901
adipose_tissue_development	C10-MSCV 48h	14	1.05316	0.986881	4	0.0173699	0.149033
positive_regulation_of_cysteine-type_endopeptidase_activity_involved_in_apoptotic_process	C10-MSCV 48h	29	2.18154	1.42036	6	0.0190991	0.14953
positive_regulation_of_neutrophil_chemotaxis	C10-MSCV 48h	14	1.05316	0.986881	4	0.0173699	0.149716
sphingosine_biosynthetic_process	C10-HDAC7 72h	8	0.323905	0.557486	3	0.00318783	0.149748
positive_regulation_of_I-kappaB_kinase/NF-kappaB_cascade	C10-HDAC7 72h	102	4.12979	1.99062	11	0.00287284	0.149946
germinal_center_formation	C10-HDAC7 48h	9	0.415728	0.629702	3	0.00670917	0.150078
negative_regulation_of_MAPKKK_cascade	C10-MSCV 48h	14	1.05316	0.986881	4	0.0173699	0.150406
positive_regulation_of_bone_resorption	C10-MSCV 72h	15	1.07368	0.998414	4	0.0188964	0.15045
negative_regulation_of_bone_mineralization	C10-MSCV 72h	15	1.07368	0.998414	4	0.0188964	0.151091
positive_regulation_of_protein_tyrosine_kinase_activity	C10-HDAC7 48h	17	0.785263	0.865442	4	0.00667416	0.151093
leukocyte_migration	C10-MSCV 72h	15	1.07368	0.998414	4	0.0188964	0.151736
cellular_response_to_calcium_ion	C10-MSCV 72h	15	1.07368	0.998414	4	0.0188964	0.152388
phospholipid_catabolic_process	C10-HDAC7 48h	17	0.785263	0.865442	4	0.00667416	0.152936
metabolic_process	C10-MSCV 72h	994	71.1494	8.12752	89	0.0188131	0.153029
positive_regulation_of_cell-matrix_adhesion	C10-MSCV 72h	15	1.07368	0.998414	4	0.0188964	0.153044
cell_growth	C10-MSCV 72h	39	2.79158	1.60989	7	0.0194417	0.154139
negative_regulation_of_interleukin-6_production	C10-HDAC7 48h	17	0.785263	0.865442	4	0.00667416	0.154824
immune_response	C10-HDAC7 72h	137	5.54687	2.30701	13	0.00390031	0.15593
response_to_cytokine_stimulus	C10-HDAC7 72h	50	2.02441	1.39371	7	0.00385796	0.157589
cellular_calcium_ion_homeostasis	C10-HDAC7 48h	75	3.4644	1.81779	9	0.00764514	0.15786
negative_regulation_of_angiogenesis	C10-HDAC7 48h	50	2.3096	1.48422	7	0.00781981	0.159711
positive_regulation_of_cell_migration	C10-HDAC7 48h	117	5.40446	2.27042	12	0.00806207	0.161156
protein_ubiquitination	C10-HDAC7 48h	161	7.43691	2.66334	15	0.00799064	0.161445
positive_regulation_of_osteoclast_differentiation	C10-HDAC7 48h	18	0.831455	0.890533	4	0.00827088	0.163589
protein_autophosphorylation	C10-MSCV 48h	163	12.2618	3.3674	20	0.0211384	0.164809
phosphatidylcholine_metabolic_process	C10-MSCV 72h	9	0.64421	0.773368	3	0.0221958	0.164845
regulation_of_RNA_biosynthetic_process	C10-MSCV 72h	9	0.64421	0.773368	3	0.0221958	0.165499
negative_regulation_of_ERK1_and_ERK2_cascade	C10-MSCV 48h	22	1.65496	1.23712	5	0.0214996	0.165565
positive_regulation_of_astrocyte_differentiation	C10-MSCV 72h	9	0.64421	0.773368	3	0.0221958	0.166159
humoral_immune_response	C10-MSCV 48h	22	1.65496	1.23712	5	0.0214996	0.166246
positive_regulation_of_T_cell_mediated_cytotoxicity	C10-MSCV 48h	15	1.12838	1.02152	4	0.0223012	0.166286
face_morphogenesis	C10-MSCV 48h	30	2.25677	1.44465	6	0.022393	0.16631
negative_regulation_of_osteoblast_differentiation	C10-MSCV 48h	38	2.85857	1.62589	7	0.0217187	0.166569
negative_regulation_of_interleukin-17_production	C10-MSCV 72h	9	0.64421	0.773368	3	0.0221958	0.166823
negative_regulation_of_tumor_necrosis_factor_production	C10-MSCV 48h	22	1.65496	1.23712	5	0.0214996	0.166933
positive_regulation_of_bone_resorption	C10-MSCV 48h	15	1.12838	1.02152	4	0.0223012	0.166948
negative_regulation_of_cell-matrix_adhesion	C10-MSCV 72h	9	0.64421	0.773368	3	0.0221958	0.167493
response_to_ATP	C10-MSCV 48h	15	1.12838	1.02152	4	0.0223012	0.167616
positive_regulation_of_tyrosine_phosphorylation_of_Stat3_protein	C10-MSCV 72h	23	1.64631	1.23631	5	0.0212948	0.168122
muscle_organ_morphogenesis	C10-MSCV 72h	9	0.64421	0.773368	3	0.0221958	0.168169
cellular_component_organization	C10-MSCV 48h	15	1.12838	1.02152	4	0.0223012	0.168289
low-density_lipoprotein_particle_clearance	C10-MSCV 72h	9	0.64421	0.773368	3	0.0221958	0.168849
cellular_response_to_calcium_ion	C10-MSCV 48h	15	1.12838	1.02152	4	0.0223012	0.168968
neuron_projection_development	C10-MSCV 72h	88	6.29894	2.41828	12	0.0229173	0.169534
cellular_senescence	C10-MSCV 72h	9	0.64421	0.773368	3	0.0221958	0.169536
negative_regulation_of_T_cell_receptor_signaling_pathway	C10-MSCV 48h	15	1.12838	1.02152	4	0.0223012	0.169652
macrophage_differentiation	C10-MSCV 72h	9	0.64421	0.773368	3	0.0221958	0.170228
superoxide_metabolic_process	C10-MSCV 48h	15	1.12838	1.02152	4	0.0223012	0.170341
superoxide_anion_generation	C10-MSCV 72h	9	0.64421	0.773368	3	0.0221958	0.170926
negative_regulation_of_catalytic_activity	C10-MSCV 48h	84	6.31895	2.41735	12	0.0231921	0.171567
long-chain_fatty_acid_transport	C10-MSCV 72h	9	0.64421	0.773368	3	0.0221958	0.171629
cellular_response_to_hormone_stimulus	C10-MSCV 72h	9	0.64421	0.773368	3	0.0221958	0.172338
oligosaccharide_metabolic_process	C10-MSCV 72h	9	0.64421	0.773368	3	0.0221958	0.173053
positive_regulation_of_tyrosine_phosphorylation_of_Stat1_protein	C10-MSCV 72h	9	0.64421	0.773368	3	0.0221958	0.173774
positive_regulation_of_interleukin-17_production	C10-MSCV 72h	9	0.64421	0.773368	3	0.0221958	0.174501
regulation_of_endocytosis	C10-MSCV 72h	16	1.14526	1.03116	4	0.0237952	0.175338
negative_regulation_of_JAK-STAT_cascade	C10-HDAC7 48h	10	0.46192	0.663764	3	0.00925734	0.175702
mesenchymal_cell_differentiation	C10-HDAC7 48h	10	0.46192	0.663764	3	0.00925734	0.177495
positive_regulation_of_astrocyte_differentiation	C10-MSCV 48h	9	0.67703	0.791265	3	0.0253296	0.177591
phagocytosis	C10-MSCV 72h	32	2.29052	1.45828	6	0.0242556	0.178032
negative_regulation_of_interleukin-17_production	C10-MSCV 48h	9	0.67703	0.791265	3	0.0253296	0.178256
negative_regulation_of_cell-matrix_adhesion	C10-MSCV 48h	9	0.67703	0.791265	3	0.0253296	0.178926
platelet-derived_growth_factor_receptor_signaling_pathway	C10-MSCV 48h	31	2.33199	1.46853	6	0.0260483	0.179285
response_to_molecule_of_bacterial_origin	C10-HDAC7 48h	10	0.46192	0.663764	3	0.00925734	0.179325
lymphocyte_chemotaxis	C10-MSCV 48h	9	0.67703	0.791265	3	0.0253296	0.179601
negative_regulation_of_fibroblast_proliferation	C10-MSCV 48h	23	1.73019	1.26492	5	0.0258117	0.17963
negative_regulation_of_cell_growth	C10-HDAC7 48h	119	5.49684	2.28975	12	0.00917931	0.179666
memory	C10-MSCV 48h	48	3.61083	1.82735	8	0.0257398	0.179796
positive_regulation_of_JUN_kinase_activity	C10-MSCV 48h	31	2.33199	1.46853	6	0.0260483	0.179944
cellular_senescence	C10-MSCV 48h	9	0.67703	0.791265	3	0.0253296	0.180282
skeletal_muscle_tissue_development	C10-MSCV 72h	50	3.57894	1.82285	8	0.0247765	0.180446
receptor_internalization	C10-MSCV 48h	31	2.33199	1.46853	6	0.0260483	0.180608
macrophage_differentiation	C10-MSCV 48h	9	0.67703	0.791265	3	0.0253296	0.180967
protein_autophosphorylation	C10-MSCV 72h	163	11.6674	3.29123	19	0.0247538	0.180982
phosphatidylcholine_metabolic_process	C10-HDAC7 72h	9	0.364393	0.591303	3	0.00463808	0.181561
positive_regulation_of_macrophage_chemotaxis	C10-MSCV 48h	9	0.67703	0.791265	3	0.0253296	0.181658
oligosaccharide_metabolic_process	C10-MSCV 48h	9	0.67703	0.791265	3	0.0253296	0.182354
regulation_of_small_GTPase_mediated_signal_transduction	C10-MSCV 48h	39	2.9338	1.64715	7	0.0247999	0.182741
positive_regulation_of_tyrosine_phosphorylation_of_Stat1_protein	C10-MSCV 48h	9	0.67703	0.791265	3	0.0253296	0.183055
regulation_of_inflammatory_response	C10-HDAC7 48h	29	1.33957	1.13035	5	0.00986633	0.183553
positive_regulation_of_interleukin-17_production	C10-MSCV 48h	9	0.67703	0.791265	3	0.0253296	0.183762
G2/M_transition_DNA_damage_checkpoint	C10-MSCV 72h	24	1.71789	1.2629	5	0.0253524	0.183927
mammary_gland_epithelial_cell_proliferation	C10-MSCV 48h	9	0.67703	0.791265	3	0.0253296	0.184474
chloride_transport	C10-HDAC7 48h	78	3.60297	1.85379	9	0.00981969	0.184512
lipid_catabolic_process	C10-MSCV 48h	85	6.39417	2.4317	12	0.0252147	0.185072
germinal_center_formation	C10-MSCV 48h	9	0.67703	0.791265	3	0.0253296	0.185192
cell_migration	C10-MSCV 48h	126	9.47842	2.96064	16	0.0274599	0.186946
cell-cell_adhesion	C10-MSCV 48h	86	6.4694	2.44596	12	0.0273632	0.186965
chemotaxis	C10-MSCV 48h	86	6.4694	2.44596	12	0.0273632	0.187647
positive_regulation_of_Ras_protein_signal_transduction	C10-MSCV 48h	16	1.20361	1.05502	4	0.0280016	0.188584
positive_regulation_of_ATPase_activity	C10-MSCV 48h	16	1.20361	1.05502	4	0.0280016	0.189262
protein_complex_assembly	C10-MSCV 72h	60	4.29473	1.99683	9	0.0262701	0.189852
iron_ion_transport	C10-MSCV 48h	16	1.20361	1.05502	4	0.0280016	0.189946
GTP_catabolic_process	C10-HDAC7 72h	141	5.70882	2.34045	13	0.00497499	0.190776
carbohydrate_metabolic_process	C10-HDAC7 48h	182	8.40694	2.83171	16	0.0107283	0.191985
activation_of_cysteine-type_endopeptidase_activity_involved_in_apoptotic_process	C10-HDAC7 72h	66	2.67221	1.60126	8	0.0051116	0.192094
positive_regulation_of_apoptotic_process	C10-HDAC7 48h	245	11.317	3.28546	20	0.0104556	0.192608
positive_regulation_of_endothelial_cell_proliferation	C10-HDAC7 48h	53	2.44817	1.5281	7	0.0107092	0.193487
protein_phosphorylation	C10-MSCV 48h	609	45.8124	6.50893	59	0.0289909	0.194549
negative_regulation_of_signal_transduction	C10-HDAC7 48h	53	2.44817	1.5281	7	0.0107092	0.195365
negative_regulation_of_signal_transduction	C10-HDAC7 72h	53	2.14587	1.43492	7	0.00536039	0.197494
positive_regulation_of_protein_phosphorylation	C10-HDAC7 72h	111	4.49418	2.07659	11	0.005492	0.198451
phagocytosis,_recognition	C10-HDAC7 48h	11	0.508112	0.696162	3	0.0122954	0.200897
positive_regulation_of_MAPKKK_cascade	C10-HDAC7 48h	81	3.74155	1.88911	9	0.01243	0.201345
positive_regulation_of_tumor_necrosis_factor_biosynthetic_process	C10-HDAC7 48h	11	0.508112	0.696162	3	0.0122954	0.202659
fatty_acid_biosynthetic_process	C10-MSCV 48h	68	5.11534	2.17498	10	0.0303537	0.20297
kidney_development	C10-HDAC7 48h	80	3.69536	1.87741	9	0.0115085	0.204005
membrane_depolarization	C10-MSCV 48h	24	1.80541	1.29213	5	0.0306389	0.204151
positive_regulation_of_myoblast_differentiation	C10-HDAC7 48h	11	0.508112	0.696162	3	0.0122954	0.204452
apoptotic_process	C10-HDAC7 48h	524	24.2046	4.80484	36	0.0127562	0.204862
induction_of_apoptosis_via_death_domain_receptors	C10-MSCV 72h	10	0.715788	0.815201	3	0.0300458	0.206044
SMAD_protein_import_into_nucleus	C10-HDAC7 48h	11	0.508112	0.696162	3	0.0122954	0.206278
neuromuscular_process_controlling_posture	C10-MSCV 72h	10	0.715788	0.815201	3	0.0300458	0.206799
neuron_maturation	C10-MSCV 72h	10	0.715788	0.815201	3	0.0300458	0.207559
platelet_aggregation	C10-HDAC7 48h	11	0.508112	0.696162	3	0.0122954	0.208136
glucose_metabolic_process	C10-MSCV 48h	59	4.43831	2.02594	9	0.0314831	0.208298
negative_regulation_of_glucose_import	C10-MSCV 72h	10	0.715788	0.815201	3	0.0300458	0.208325
receptor_internalization	C10-HDAC7 48h	31	1.43195	1.16868	5	0.0130827	0.208326
cytoskeleton_organization	C10-MSCV 72h	91	6.51368	2.45915	12	0.0289626	0.208508
chloride_transport	C10-MSCV 48h	78	5.8676	2.32942	11	0.0314721	0.208962
negative_regulation_of_phagocytosis	C10-MSCV 72h	10	0.715788	0.815201	3	0.0300458	0.209096
phospholipid_catabolic_process	C10-MSCV 72h	17	1.21684	1.06289	4	0.0293929	0.209202
response_to_molecule_of_bacterial_origin	C10-MSCV 72h	10	0.715788	0.815201	3	0.0300458	0.209874
nitrogen_compound_metabolic_process	C10-MSCV 72h	17	1.21684	1.06289	4	0.0293929	0.209997
regulation_of_ossification	C10-HDAC7 48h	11	0.508112	0.696162	3	0.0122954	0.210028
negative_regulation_of_stress_fiber_assembly	C10-MSCV 72h	10	0.715788	0.815201	3	0.0300458	0.210657
lipoprotein_metabolic_process	C10-MSCV 72h	17	1.21684	1.06289	4	0.0293929	0.210799
I-kappaB_kinase/NF-kappaB_cascade	C10-MSCV 72h	25	1.78947	1.28895	5	0.029873	0.21102
negative_regulation_of_axonogenesis	C10-MSCV 72h	10	0.715788	0.815201	3	0.0300458	0.211446
cellular_response_to_hypoxia	C10-HDAC7 48h	20	0.923839	0.938704	4	0.0121684	0.211708
induction_of_apoptosis_by_extracellular_signals	C10-MSCV 72h	25	1.78947	1.28895	5	0.029873	0.211816
positive_regulation_of_interleukin-1_beta_secretion	C10-HDAC7 48h	11	0.508112	0.696162	3	0.0122954	0.211955
response_to_glucocorticoid_stimulus	C10-MSCV 48h	33	2.48244	1.51516	6	0.034496	0.213217
extracellular_matrix_organization	C10-MSCV 72h	92	6.58525	2.47263	12	0.0312122	0.213265
protein_complex_assembly	C10-MSCV 48h	60	4.51353	2.04304	9	0.0346525	0.213482
negative_regulation_of_growth_of_symbiont_in_host	C10-HDAC7 48h	20	0.923839	0.938704	4	0.0121684	0.213686
olfactory_bulb_development	C10-MSCV 48h	17	1.27883	1.08749	4	0.0344897	0.213881
positive_regulation_of_protein_tyrosine_kinase_activity	C10-MSCV 48h	17	1.27883	1.08749	4	0.0344897	0.21459
negative_regulation_of_osteoclast_differentiation	C10-MSCV 48h	17	1.27883	1.08749	4	0.0344897	0.215303
synapse_organization	C10-MSCV 48h	17	1.27883	1.08749	4	0.0344897	0.21602
protein_processing	C10-MSCV 72h	43	3.07789	1.69044	7	0.0318088	0.216553
phospholipid_catabolic_process	C10-MSCV 48h	17	1.27883	1.08749	4	0.0344897	0.216743
lipoprotein_metabolic_process	C10-MSCV 48h	17	1.27883	1.08749	4	0.0344897	0.21747
negative_regulation_of_JAK-STAT_cascade	C10-MSCV 48h	10	0.752256	0.834067	3	0.0341941	0.217799
protein_ubiquitination	C10-MSCV 48h	161	12.1113	3.34668	19	0.0343195	0.217859
prostaglandin_biosynthetic_process	C10-MSCV 48h	17	1.27883	1.08749	4	0.0344897	0.218202
hemopoietic_progenitor_cell_differentiation	C10-MSCV 48h	10	0.752256	0.834067	3	0.0341941	0.21854
Notch_signaling_pathway	C10-MSCV 48h	69	5.19057	2.19091	10	0.0331879	0.218808
positive_regulation_of_blood_coagulation	C10-MSCV 48h	10	0.752256	0.834067	3	0.0341941	0.219285
response_to_organic_substance	C10-MSCV 48h	42	3.15947	1.70933	7	0.0358001	0.219831
induction_of_apoptosis_via_death_domain_receptors	C10-MSCV 48h	10	0.752256	0.834067	3	0.0341941	0.220036
regulation_of_apoptotic_process	C10-HDAC7 72h	162	6.55907	2.50869	14	0.00644559	0.220205
response_to_gamma_radiation	C10-MSCV 48h	25	1.88064	1.31877	5	0.0359958	0.220313
mesenchymal_cell_differentiation	C10-MSCV 48h	10	0.752256	0.834067	3	0.0341941	0.220793
positive_regulation_of_protein_complex_assembly	C10-MSCV 48h	10	0.752256	0.834067	3	0.0341941	0.221554
negative_regulation_of_glucose_import	C10-MSCV 48h	10	0.752256	0.834067	3	0.0341941	0.22232
negative_regulation_of_phagocytosis	C10-MSCV 48h	10	0.752256	0.834067	3	0.0341941	0.223092
neuron_maturation	C10-HDAC7 72h	10	0.404881	0.623288	3	0.00642719	0.223642
sphingolipid_biosynthetic_process	C10-MSCV 48h	10	0.752256	0.834067	3	0.0341941	0.22387
oligosaccharide_biosynthetic_process	C10-MSCV 48h	10	0.752256	0.834067	3	0.0341941	0.224653
negative_regulation_of_stress_fiber_assembly	C10-HDAC7 72h	10	0.404881	0.623288	3	0.00642719	0.227862
positive_regulation_of_endothelial_cell_proliferation	C10-MSCV 72h	53	3.79368	1.87673	8	0.0338987	0.2283
phospholipid_biosynthetic_process	C10-MSCV 72h	53	3.79368	1.87673	8	0.0338987	0.229121
response_to_toxin	C10-MSCV 72h	53	3.79368	1.87673	8	0.0338987	0.229948
positive_regulation_of_vasoconstriction	C10-MSCV 72h	26	1.86105	1.31447	5	0.0348694	0.230703
regulation_of_cell_differentiation	C10-MSCV 72h	26	1.86105	1.31447	5	0.0348694	0.231518
negative_regulation_of_sequence-specific_DNA_binding_transcription_factor_activity	C10-MSCV 48h	61	4.58876	2.05999	9	0.0380344	0.232034
protein_kinase_B_signaling_cascade	C10-MSCV 72h	26	1.86105	1.31447	5	0.0348694	0.232339
endosome_to_lysosome_transport	C10-MSCV 72h	26	1.86105	1.31447	5	0.0348694	0.233166
response_to_lipopolysaccharide	C10-HDAC7 72h	84	3.401	1.80646	9	0.00696539	0.233714
negative_regulation_of_DNA_binding	C10-MSCV 72h	26	1.86105	1.31447	5	0.0348694	0.233999
protein_oligomerization	C10-MSCV 72h	44	3.14947	1.70998	7	0.0355683	0.234501
signal_transduction	C10-HDAC7 72h	1042	42.1886	6.36243	59	0.00715357	0.235817
learning	C10-MSCV 72h	35	2.50526	1.5251	6	0.036234	0.237226
cell_migration	C10-MSCV 72h	126	9.01893	2.89368	15	0.0361897	0.237764
response_to_wounding	C10-MSCV 48h	34	2.55767	1.53794	6	0.0393106	0.239044
positive_regulation_of_organ_growth	C10-HDAC7 48h	12	0.554304	0.727117	3	0.0158371	0.239983
positive_regulation_of_smooth_muscle_cell_proliferation	C10-HDAC7 48h	57	2.63294	1.58471	7	0.0156731	0.241392
negative_regulation_of_cell_proliferation	C10-HDAC7 48h	306	14.1347	3.67176	23	0.0160649	0.241488
cellular_membrane_fusion	C10-HDAC7 48h	12	0.554304	0.727117	3	0.0158371	0.241935
skeletal_system_morphogenesis	C10-MSCV 48h	43	3.2347	1.72956	7	0.0400822	0.24295
induction_of_apoptosis	C10-HDAC7 48h	174	8.0374	2.76878	15	0.0155326	0.243214
lipid_transport	C10-HDAC7 48h	57	2.63294	1.58471	7	0.0156731	0.243386
response_to_lipopolysaccharide	C10-HDAC7 48h	84	3.88013	1.92377	9	0.0155241	0.245125
negative_regulation_of_cysteine-type_endopeptidase_activity_involved_in_apoptotic_process	C10-MSCV 72h	64	4.58105	2.06231	9	0.0379955	0.247894
negative_regulation_of_protein_ubiquitination	C10-MSCV 48h	18	1.35406	1.11902	4	0.0417754	0.249193
DNA_demethylation	C10-MSCV 72h	11	0.787367	0.85499	3	0.039156	0.249404
protein_import_into_nucleus,_translocation	C10-MSCV 48h	18	1.35406	1.11902	4	0.0417754	0.249987
positive_regulation_of_macrophage_activation	C10-MSCV 72h	11	0.787367	0.85499	3	0.039156	0.250252
negative_regulation_of_growth_of_symbiont_in_host	C10-HDAC7 72h	20	0.809762	0.881463	4	0.00773249	0.250506
glycerol_metabolic_process	C10-MSCV 48h	18	1.35406	1.11902	4	0.0417754	0.250786
response_to_steroid_hormone_stimulus	C10-MSCV 72h	11	0.787367	0.85499	3	0.039156	0.251106
negative_regulation_of_NF-kappaB_transcription_factor_activity	C10-HDAC7 48h	45	2.07864	1.40806	6	0.0168488	0.251261
cellular_response_to_hydrogen_peroxide	C10-MSCV 48h	18	1.35406	1.11902	4	0.0417754	0.251589
response_to_exogenous_dsRNA	C10-MSCV 72h	11	0.787367	0.85499	3	0.039156	0.251966
positive_regulation_of_axonogenesis	C10-MSCV 48h	18	1.35406	1.11902	4	0.0417754	0.252398
DNA_damage_response,_signal_transduction_resulting_in_induction_of_apoptosis	C10-HDAC7 48h	22	1.01622	0.984521	4	0.0170759	0.252643
platelet_aggregation	C10-MSCV 72h	11	0.787367	0.85499	3	0.039156	0.252832
macrophage_chemotaxis	C10-MSCV 72h	11	0.787367	0.85499	3	0.039156	0.253704
anti-apoptosis	C10-HDAC7 48h	145	6.69784	2.52754	13	0.0173177	0.254218
chaperone_mediated_protein_folding_requiring_cofactor	C10-MSCV 72h	11	0.787367	0.85499	3	0.039156	0.254582
response_to_hormone_stimulus	C10-MSCV 48h	35	2.6329	1.5604	6	0.0445307	0.255101
positive_regulation_of_peptidyl-serine_phosphorylation	C10-MSCV 48h	44	3.30993	1.74955	7	0.0446844	0.255204
negative_regulation_of_endothelial_cell_migration	C10-MSCV 48h	11	0.827481	0.874776	3	0.044441	0.255366
DNA_demethylation	C10-HDAC7 72h	11	0.445369	0.65371	3	0.00857303	0.255694
positive_regulation_of_macrophage_activation	C10-MSCV 48h	11	0.827481	0.874776	3	0.044441	0.256149
B_cell_activation	C10-MSCV 72h	27	1.93263	1.33951	5	0.0403516	0.256151
extracellular_matrix_organization	C10-MSCV 48h	92	6.92075	2.52985	12	0.0431066	0.256321
positive_regulation_of_T_cell_differentiation	C10-MSCV 48h	11	0.827481	0.874776	3	0.044441	0.256938
wound_healing	C10-MSCV 48h	53	3.98696	1.92017	8	0.0435117	0.257102
response_to_retinoic_acid	C10-MSCV 72h	36	2.57684	1.54674	6	0.0409379	0.257265
positive_regulation_of_myoblast_differentiation	C10-MSCV 48h	11	0.827481	0.874776	3	0.044441	0.257731
response_to_toxin	C10-MSCV 48h	53	3.98696	1.92017	8	0.0435117	0.257913
negative_regulation_of_cell_death	C10-MSCV 72h	36	2.57684	1.54674	6	0.0409379	0.258128
response_to_steroid_hormone_stimulus	C10-MSCV 48h	11	0.827481	0.874776	3	0.044441	0.258528
peptidyl-serine_phosphorylation	C10-MSCV 48h	63	4.73921	2.09349	9	0.0454558	0.258823
positive_regulation_of_cell_adhesion	C10-MSCV 72h	36	2.57684	1.54674	6	0.0409379	0.258997
SMAD_protein_import_into_nucleus	C10-MSCV 48h	11	0.827481	0.874776	3	0.044441	0.259331
negative_regulation_of_DNA_damage_response,_signal_transduction_by_p53_class_mediator	C10-HDAC7 72h	11	0.445369	0.65371	3	0.00857303	0.259818
androgen_metabolic_process	C10-MSCV 48h	11	0.827481	0.874776	3	0.044441	0.260139
chaperone_mediated_protein_folding_requiring_cofactor	C10-MSCV 48h	11	0.827481	0.874776	3	0.044441	0.260952
positive_regulation_of_cytokine_production	C10-MSCV 48h	11	0.827481	0.874776	3	0.044441	0.26177
cortical_actin_cytoskeleton_organization	C10-MSCV 72h	19	1.36	1.12368	4	0.0427344	0.262412
lens_morphogenesis_in_camera-type_eye	C10-MSCV 72h	19	1.36	1.12368	4	0.0427344	0.263272
positive_regulation_of_interferon-gamma_biosynthetic_process	C10-HDAC7 72h	11	0.445369	0.65371	3	0.00857303	0.264077
cholesterol_transport	C10-MSCV 72h	19	1.36	1.12368	4	0.0427344	0.264138
protein_destabilization	C10-MSCV 72h	19	1.36	1.12368	4	0.0427344	0.26501
regulation_of_protein_catabolic_process	C10-MSCV 72h	19	1.36	1.12368	4	0.0427344	0.265887
JAK-STAT_cascade	C10-MSCV 72h	19	1.36	1.12368	4	0.0427344	0.266771
T_cell_homeostasis	C10-MSCV 72h	19	1.36	1.12368	4	0.0427344	0.26766
regulation_of_ossification	C10-HDAC7 72h	11	0.445369	0.65371	3	0.00857303	0.268479
response_to_hypoxia	C10-HDAC7 72h	102	4.12979	1.99062	10	0.00850021	0.27071
neuron_projection_development	C10-HDAC7 72h	88	3.56295	1.84897	9	0.00937019	0.270871
adult_locomotory_behavior	C10-HDAC7 72h	45	1.82196	1.32219	6	0.00924752	0.271501
regulation_of_blood_pressure	C10-MSCV 48h	54	4.06218	1.9382	8	0.0478418	0.271585
positive_regulation_of_cytokine_secretion	C10-MSCV 48h	27	2.03109	1.37051	5	0.0483389	0.272759
B_cell_activation	C10-MSCV 48h	27	2.03109	1.37051	5	0.0483389	0.27358
regulation_of_receptor_activity	C10-HDAC7 48h	13	0.600496	0.756807	3	0.0198908	0.276851
negative_regulation_of_cysteine-type_endopeptidase_activity_involved_in_apoptotic_process	C10-MSCV 48h	64	4.81444	2.11004	9	0.0495043	0.277668
cortical_actin_cytoskeleton_organization	C10-MSCV 48h	19	1.42929	1.14968	4	0.0498605	0.278006
palate_development	C10-MSCV 48h	64	4.81444	2.11004	9	0.0495043	0.278499
response_to_wounding	C10-HDAC7 48h	34	1.57053	1.22392	5	0.0191233	0.278548
lens_morphogenesis_in_camera-type_eye	C10-MSCV 48h	19	1.42929	1.14968	4	0.0498605	0.278833
positive_regulation_of_cell_adhesion	C10-MSCV 48h	36	2.70812	1.58253	6	0.0501627	0.278863
N-acetylglucosamine_metabolic_process	C10-HDAC7 48h	13	0.600496	0.756807	3	0.0198908	0.278917
post-embryonic_development	C10-MSCV 72h	87	6.22736	2.4045	11	0.0461574	0.279773
response_to_estrogen_stimulus	C10-MSCV 72h	37	2.64842	1.56807	6	0.0460094	0.279779
positive_regulation_of_proteasomal_ubiquitin-dependent_protein_catabolic_process	C10-MSCV 72h	37	2.64842	1.56807	6	0.0460094	0.280687
positive_regulation_of_receptor-mediated_endocytosis	C10-HDAC7 48h	13	0.600496	0.756807	3	0.0198908	0.281014
neuron_projection_morphogenesis	C10-MSCV 72h	37	2.64842	1.56807	6	0.0460094	0.281601
T_cell_costimulation	C10-HDAC7 48h	13	0.600496	0.756807	3	0.0198908	0.283143
positive_regulation_of_JNK_cascade	C10-HDAC7 48h	47	2.17102	1.43901	6	0.0205541	0.283979
response_to_hypoxia	C10-HDAC7 48h	102	4.71158	2.11989	10	0.0197378	0.285286
cellular_defense_response	C10-HDAC7 48h	13	0.600496	0.756807	3	0.0198908	0.285304
positive_regulation_of_cell_proliferation	C10-MSCV 72h	364	26.0547	4.91831	35	0.0475514	0.287296
lipoprotein_transport	C10-MSCV 72h	12	0.858946	0.893008	3	0.0494936	0.288815
lipoprotein_transport	C10-HDAC7 72h	12	0.485857	0.682778	3	0.0110895	0.289406
DNA_damage_response,_signal_transduction_by_p53_class_mediator_resulting_in_cell_cycle_arrest	C10-MSCV 72h	12	0.858946	0.893008	3	0.0494936	0.289715
regulation_of_I-kappaB_kinase/NF-kappaB_cascade	C10-MSCV 72h	12	0.858946	0.893008	3	0.0494936	0.29062
protein_glycosylation	C10-MSCV 48h	55	4.13741	1.95606	8	0.0524425	0.290677
positive_regulation_of_organ_growth	C10-MSCV 72h	12	0.858946	0.893008	3	0.0494936	0.291531
negative_regulation_by_host_of_viral_transcription	C10-MSCV 72h	12	0.858946	0.893008	3	0.0494936	0.292448
peptidyl-tyrosine_dephosphorylation	C10-MSCV 72h	47	3.36421	1.76731	7	0.048562	0.292462
positive_regulation_of_JNK_cascade	C10-HDAC7 72h	47	1.90294	1.35126	6	0.011387	0.293098
positive_regulation_of_innate_immune_response	C10-MSCV 72h	12	0.858946	0.893008	3	0.0494936	0.293371
cellular_response_to_tumor_necrosis_factor	C10-HDAC7 72h	12	0.485857	0.682778	3	0.0110895	0.293482
endosome_transport	C10-MSCV 72h	20	1.43158	1.15287	4	0.0504859	0.293693
microtubule_anchoring	C10-MSCV 72h	12	0.858946	0.893008	3	0.0494936	0.294299
calcium-mediated_signaling	C10-MSCV 72h	38	2.72	1.58912	6	0.0514535	0.29476
regulation_of_mitochondrial_membrane_permeability	C10-MSCV 72h	12	0.858946	0.893008	3	0.0494936	0.295233
negative_regulation_of_osteoblast_differentiation	C10-MSCV 72h	38	2.72	1.58912	6	0.0514535	0.295661
cell_wall_macromolecule_catabolic_process	C10-MSCV 72h	12	0.858946	0.893008	3	0.0494936	0.296174
mitochondrion_organization	C10-MSCV 72h	38	2.72	1.58912	6	0.0514535	0.296568
fatty_acid_metabolic_process	C10-MSCV 72h	88	6.29894	2.41828	11	0.0494774	0.297023
blood_coagulation	C10-MSCV 48h	65	4.88966	2.12646	9	0.0537831	0.297231
negative_regulation_of_inflammatory_response	C10-MSCV 72h	38	2.72	1.58912	6	0.0514535	0.297481
positive_regulation_of_nitric-oxide_synthase_biosynthetic_process	C10-HDAC7 72h	12	0.485857	0.682778	3	0.0110895	0.297675
chloride_transport	C10-MSCV 72h	78	5.58315	2.27673	10	0.0513556	0.297831
positive_regulation_of_fatty_acid_biosynthetic_process	C10-MSCV 48h	12	0.902707	0.913674	3	0.056023	0.299906
neuron_projection_morphogenesis	C10-MSCV 48h	37	2.78335	1.60436	6	0.056211	0.300058
positive_regulation_of_protein_autophosphorylation	C10-MSCV 48h	12	0.902707	0.913674	3	0.056023	0.300763
cellular_response_to_tumor_necrosis_factor	C10-MSCV 48h	12	0.902707	0.913674	3	0.056023	0.301625
positive_regulation_vascular_endothelial_growth_factor_production	C10-HDAC7 72h	12	0.485857	0.682778	3	0.0110895	0.301989
positive_regulation_of_sequence-specific_DNA_binding_transcription_factor_activity	C10-HDAC7 48h	75	3.4644	1.81779	8	0.0223533	0.302172
positive_regulation_of_organ_growth	C10-MSCV 48h	12	0.902707	0.913674	3	0.056023	0.302492
DNA_damage_response,_signal_transduction_resulting_in_induction_of_apoptosis	C10-HDAC7 72h	22	0.890738	0.924486	4	0.0109483	0.302527
positive_regulation_of_alpha-beta_T_cell_proliferation	C10-MSCV 48h	12	0.902707	0.913674	3	0.056023	0.303364
cell_proliferation	C10-HDAC7 72h	172	6.96395	2.58496	14	0.0106586	0.303446
B_cell_proliferation	C10-MSCV 48h	12	0.902707	0.913674	3	0.056023	0.30424
positive_regulation_of_angiogenesis	C10-HDAC7 48h	75	3.4644	1.81779	8	0.0223533	0.304362
calcium_ion-dependent_exocytosis	C10-HDAC7 48h	14	0.646688	0.785376	3	0.0244603	0.304377
cell_adhesion	C10-HDAC7 48h	456	21.0635	4.48225	31	0.0222145	0.304679
negative_thymic_T_cell_selection	C10-MSCV 48h	12	0.902707	0.913674	3	0.056023	0.305122
oogenesis	C10-HDAC7 48h	24	1.10861	1.0283	4	0.0230617	0.305161
DNA_damage_response,_signal_transduction_by_p53_class_mediator_resulting_in_induction_of_apoptosis	C10-HDAC7 72h	23	0.931226	0.945263	4	0.0128354	0.305287
memory	C10-MSCV 72h	48	3.43578	1.78602	7	0.0534818	0.305448
intracellular_signal_transduction	C10-HDAC7 48h	249	11.5018	3.31218	19	0.0232767	0.305853
cellular_membrane_fusion	C10-MSCV 48h	12	0.902707	0.913674	3	0.056023	0.306009
arachidonic_acid_metabolic_process	C10-HDAC7 48h	14	0.646688	0.785376	3	0.0244603	0.306406
regulation_of_mitochondrial_membrane_permeability	C10-MSCV 48h	12	0.902707	0.913674	3	0.056023	0.306901
myeloid_cell_differentiation	C10-HDAC7 72h	22	0.890738	0.924486	4	0.0109483	0.307043
regulation_of_signal_transduction	C10-HDAC7 48h	24	1.10861	1.0283	4	0.0230617	0.307325
protein_transport	C10-HDAC7 48h	511	23.6041	4.74487	34	0.0229218	0.307644
positive_regulation_of_peptidase_activity	C10-MSCV 48h	12	0.902707	0.913674	3	0.056023	0.307799
adipose_tissue_development	C10-HDAC7 48h	14	0.646688	0.785376	3	0.0244603	0.308462
cell_wall_macromolecule_catabolic_process	C10-MSCV 48h	12	0.902707	0.913674	3	0.056023	0.308701
ATP_catabolic_process	C10-MSCV 72h	111	7.94525	2.71598	13	0.0542428	0.308855
osteoclast_differentiation	C10-HDAC7 72h	23	0.931226	0.945263	4	0.0128354	0.309201
defense_response_to_Gram-negative_bacterium	C10-HDAC7 48h	14	0.646688	0.785376	3	0.0244603	0.310547
G2/M_transition_DNA_damage_checkpoint	C10-HDAC7 72h	24	0.971714	0.965594	4	0.0149176	0.311447
cell_adhesion	C10-HDAC7 72h	456	18.4626	4.20893	29	0.012284	0.311914
regulation_of_Rac_GTPase_activity	C10-HDAC7 48h	14	0.646688	0.785376	3	0.0244603	0.312659
cellular_response_to_hypoxia	C10-MSCV 48h	20	1.50451	1.17955	4	0.0587394	0.312667
regulation_of_respiratory_gaseous_exchange_by_neurological_system_process	C10-HDAC7 72h	13	0.526345	0.710658	3	0.0139871	0.312878
negative_regulation_of_fibroblast_proliferation	C10-HDAC7 72h	23	0.931226	0.945263	4	0.0128354	0.313216
regulation_of_cell_adhesion	C10-HDAC7 48h	36	1.66291	1.2594	5	0.0240252	0.313496
cell_proliferation_in_forebrain	C10-HDAC7 48h	14	0.646688	0.785376	3	0.0244603	0.314801
response_to_bacterium	C10-HDAC7 72h	24	0.971714	0.965594	4	0.0149176	0.314946
regulation_of_cell_migration	C10-HDAC7 72h	48	1.94343	1.36556	6	0.0125779	0.315118
negative_regulation_of_viral_genome_replication	C10-HDAC7 72h	13	0.526345	0.710658	3	0.0139871	0.316647
negative_regulation_of_MAP_kinase_activity	C10-HDAC7 72h	35	1.41708	1.16607	5	0.0128194	0.316942
positive_regulation_of_interleukin-10_production	C10-HDAC7 48h	14	0.646688	0.785376	3	0.0244603	0.316972
myelination	C10-HDAC7 72h	36	1.45757	1.18261	5	0.0144013	0.318354
negative_regulation_of_protein_binding	C10-HDAC7 72h	24	0.971714	0.965594	4	0.0149176	0.318525
endoplasmic_reticulum_organization	C10-HDAC7 72h	13	0.526345	0.710658	3	0.0139871	0.320509
negative_regulation_of_peptidase_activity	C10-MSCV 72h	90	6.4421	2.4456	11	0.0565923	0.321259
vasculogenesis	C10-MSCV 72h	69	4.93894	2.14136	9	0.057085	0.32211
complement_activation,_classical_pathway	C10-HDAC7 72h	24	0.971714	0.965594	4	0.0149176	0.322187
response_to_glucose_stimulus	C10-MSCV 72h	39	2.79158	1.60989	6	0.0572739	0.322208
myeloid_dendritic_cell_differentiation	C10-MSCV 72h	13	0.930525	0.929472	3	0.0610109	0.322928
Notch_signaling_pathway	C10-MSCV 72h	69	4.93894	2.14136	9	0.057085	0.32308
regulation_of_respiratory_gaseous_exchange_by_neurological_system_process	C10-MSCV 72h	13	0.930525	0.929472	3	0.0610109	0.32384
apoptotic_cell_clearance	C10-HDAC7 72h	13	0.526345	0.710658	3	0.0139871	0.324466
positive_regulation_of_cellular_component_movement	C10-MSCV 72h	13	0.930525	0.929472	3	0.0610109	0.324758
interleukin-1-mediated_signaling_pathway	C10-MSCV 72h	13	0.930525	0.929472	3	0.0610109	0.32568
histone_acetylation	C10-HDAC7 72h	24	0.971714	0.965594	4	0.0149176	0.325933
response_to_zinc_ion	C10-MSCV 72h	13	0.930525	0.929472	3	0.0610109	0.326608
response_to_gamma_radiation	C10-HDAC7 48h	25	1.1548	1.0495	4	0.0264748	0.327278
positive_regulation_of_cell-cell_adhesion	C10-MSCV 72h	13	0.930525	0.929472	3	0.0610109	0.327541
positive_regulation_of_transforming_growth_factor_beta_receptor_signaling_pathway	C10-MSCV 72h	21	1.50316	1.18134	4	0.0589525	0.327727
positive_regulation_of_receptor-mediated_endocytosis	C10-MSCV 72h	13	0.930525	0.929472	3	0.0610109	0.32848
protein_K63-linked_deubiquitination	C10-HDAC7 72h	13	0.526345	0.710658	3	0.0139871	0.328522
neuron_projection_morphogenesis	C10-HDAC7 48h	37	1.7091	1.27678	5	0.0267525	0.328549
homeostasis_of_number_of_cells_within_a_tissue	C10-MSCV 72h	21	1.50316	1.18134	4	0.0589525	0.328699
negative_regulation_of_neuron_projection_development	C10-MSCV 72h	30	2.14737	1.41197	5	0.0597684	0.32934
blood_coagulation	C10-HDAC7 72h	65	2.63173	1.58908	7	0.0159507	0.329355
T_cell_costimulation	C10-MSCV 72h	13	0.930525	0.929472	3	0.0610109	0.329424
SMAD_protein_signal_transduction	C10-MSCV 72h	21	1.50316	1.18134	4	0.0589525	0.329678
face_morphogenesis	C10-MSCV 72h	30	2.14737	1.41197	5	0.0597684	0.330308
organ_regeneration	C10-MSCV 72h	13	0.930525	0.929472	3	0.0610109	0.330373
protein_homooligomerization	C10-MSCV 48h	108	8.12436	2.74102	13	0.0622943	0.330653
bone_morphogenesis	C10-MSCV 72h	21	1.50316	1.18134	4	0.0589525	0.330662
JNK_cascade	C10-MSCV 72h	30	2.14737	1.41197	5	0.0597684	0.331283
cellular_copper_ion_homeostasis	C10-MSCV 72h	13	0.930525	0.929472	3	0.0610109	0.331328
negative_regulation_of_inflammatory_response	C10-MSCV 48h	38	2.85857	1.62589	6	0.0626783	0.331754
ATP_metabolic_process	C10-MSCV 48h	29	2.18154	1.42036	5	0.0628855	0.331915
endoplasmic_reticulum_organization	C10-MSCV 72h	13	0.930525	0.929472	3	0.0610109	0.332288
protein_phosphorylation	C10-MSCV 72h	609	43.5915	6.3617	54	0.0630896	0.332992
actin_cytoskeleton_reorganization	C10-MSCV 72h	40	2.86315	1.6304	6	0.0634723	0.333141
apoptotic_cell_clearance	C10-MSCV 72h	13	0.930525	0.929472	3	0.0610109	0.333254
exocytosis	C10-MSCV 72h	81	5.79789	2.3201	10	0.0633965	0.333675
response_to_mechanical_stimulus	C10-MSCV 72h	13	0.930525	0.929472	3	0.0610109	0.334226
protein_K63-linked_deubiquitination	C10-MSCV 72h	13	0.930525	0.929472	3	0.0610109	0.335203
cholesterol_homeostasis	C10-MSCV 72h	50	3.57894	1.82285	7	0.0642247	0.336151
protein_heterooligomerization	C10-HDAC7 48h	78	3.60297	1.85379	8	0.0275569	0.33623
ceramide_metabolic_process	C10-HDAC7 72h	14	0.566833	0.737485	3	0.0172728	0.345272
neuron_projection_development	C10-MSCV 48h	88	6.61985	2.47424	11	0.0659385	0.347054
positive_regulation_of_interferon-beta_production	C10-HDAC7 72h	14	0.566833	0.737485	3	0.0172728	0.348985
regulation_of_sensory_perception_of_pain	C10-MSCV 72h	31	2.21894	1.43531	5	0.067235	0.348991
response_to_estradiol_stimulus	C10-MSCV 72h	31	2.21894	1.43531	5	0.067235	0.349957
myeloid_dendritic_cell_differentiation	C10-MSCV 48h	13	0.977933	0.950982	3	0.0688758	0.350725
positive_regulation_of_JUN_kinase_activity	C10-MSCV 72h	31	2.21894	1.43531	5	0.067235	0.35093
retrograde_transport,_endosome_to_Golgi	C10-HDAC7 72h	25	1.0122	0.985505	4	0.017201	0.351312
negative_regulation_of_insulin_receptor_signaling_pathway	C10-MSCV 72h	22	1.57473	1.20914	4	0.0681232	0.351658
regulation_of_receptor_activity	C10-MSCV 48h	13	0.977933	0.950982	3	0.0688758	0.351678
negative_regulation_of_tumor_necrosis_factor_production	C10-MSCV 72h	22	1.57473	1.20914	4	0.0681232	0.352626
positive_regulation_of_Rac_GTPase_activity	C10-MSCV 48h	13	0.977933	0.950982	3	0.0688758	0.352637
negative_regulation_of_neuron_apoptosis	C10-MSCV 72h	104	7.4442	2.62895	12	0.0685363	0.352821
neuroprotection	C10-MSCV 48h	39	2.9338	1.64715	6	0.0695653	0.353279
positive_regulation_of_cellular_component_movement	C10-MSCV 48h	13	0.977933	0.950982	3	0.0688758	0.3536
positive_regulation_of_receptor-mediated_endocytosis	C10-MSCV 48h	13	0.977933	0.950982	3	0.0688758	0.354569
T_cell_costimulation	C10-MSCV 48h	13	0.977933	0.950982	3	0.0688758	0.355543
positive_regulation_of_bone_resorption	C10-HDAC7 48h	15	0.69288	0.812942	3	0.0295451	0.355867
negative_regulation_of_cyclin-dependent_protein_kinase_activity	C10-MSCV 48h	21	1.57974	1.20868	4	0.0683994	0.356018
organ_regeneration	C10-MSCV 48h	13	0.977933	0.950982	3	0.0688758	0.356522
positive_regulation_of_protein_secretion	C10-MSCV 48h	21	1.57974	1.20868	4	0.0683994	0.357007
cellular_copper_ion_homeostasis	C10-MSCV 48h	13	0.977933	0.950982	3	0.0688758	0.357507
T_cell_differentiation	C10-MSCV 48h	30	2.25677	1.44465	5	0.070984	0.357584
SMAD_protein_signal_transduction	C10-MSCV 48h	21	1.57974	1.20868	4	0.0683994	0.358001
positive_regulation_of_cell_cycle_arrest	C10-HDAC7 48h	15	0.69288	0.812942	3	0.0295451	0.358163
activation_of_JUN_kinase_activity	C10-MSCV 48h	30	2.25677	1.44465	5	0.070984	0.358546
positive_regulation_of_vasoconstriction	C10-HDAC7 48h	26	1.20099	1.07029	4	0.0301743	0.358845
bone_morphogenesis	C10-MSCV 48h	21	1.57974	1.20868	4	0.0683994	0.359001
JNK_cascade	C10-MSCV 48h	30	2.25677	1.44465	5	0.070984	0.359512
cell_surface_receptor_signaling_pathway	C10-HDAC7 48h	125	5.774	2.34676	11	0.0305188	0.36066
regulation_of_cell_differentiation	C10-HDAC7 48h	26	1.20099	1.07029	4	0.0301743	0.36113
vasculogenesis	C10-MSCV 48h	69	5.19057	2.19091	9	0.0732569	0.368047
cell_morphogenesis	C10-MSCV 48h	59	4.43831	2.02594	8	0.0736148	0.368859
ATP_catabolic_process	C10-MSCV 48h	111	8.35004	2.77883	13	0.0740823	0.370214
sprouting_angiogenesis	C10-MSCV 72h	14	1.0021	0.964559	3	0.0736479	0.371004
carbohydrate_phosphorylation	C10-MSCV 72h	14	1.0021	0.964559	3	0.0736479	0.372001
early_endosome_to_late_endosome_transport	C10-MSCV 72h	14	1.0021	0.964559	3	0.0736479	0.373004
negative_regulation_of_peptidase_activity	C10-MSCV 48h	90	6.7703	2.5022	11	0.0749617	0.373616
activation_of_NF-kappaB-inducing_kinase_activity	C10-MSCV 72h	14	1.0021	0.964559	3	0.0736479	0.374012
positive_regulation_of_neutrophil_chemotaxis	C10-MSCV 72h	14	1.0021	0.964559	3	0.0736479	0.375025
cytosolic_calcium_ion_homeostasis	C10-MSCV 72h	14	1.0021	0.964559	3	0.0736479	0.376044
regulation_of_MAPKKK_cascade	C10-MSCV 72h	14	1.0021	0.964559	3	0.0736479	0.377069
brown_fat_cell_differentiation	C10-MSCV 72h	32	2.29052	1.45828	5	0.0751942	0.37778
positive_regulation_of_interleukin-10_production	C10-MSCV 72h	14	1.0021	0.964559	3	0.0736479	0.378099
activation_of_cysteine-type_endopeptidase_activity_involved_in_apoptotic_process	C10-HDAC7 48h	66	3.04867	1.70524	7	0.0323815	0.380281
kidney_development	C10-MSCV 48h	80	6.01805	2.3591	10	0.0770776	0.383145
DNA_damage_response,_signal_transduction_by_p53_class_mediator_resulting_in_induction_of_apoptosis	C10-MSCV 72h	23	1.64631	1.23631	4	0.0779818	0.386617
protein_homotrimerization	C10-MSCV 72h	23	1.64631	1.23631	4	0.0779818	0.387639
regulation_of_G-protein_coupled_receptor_protein_signaling_pathway	C10-MSCV 72h	23	1.64631	1.23631	4	0.0779818	0.388668
neuron_apoptosis	C10-MSCV 48h	22	1.65496	1.23712	4	0.0788216	0.388729
gluconeogenesis	C10-MSCV 72h	23	1.64631	1.23631	4	0.0779818	0.389701
negative_regulation_of_insulin_receptor_signaling_pathway	C10-MSCV 48h	22	1.65496	1.23712	4	0.0788216	0.389752
regulation_of_sensory_perception_of_pain	C10-MSCV 48h	31	2.33199	1.46853	5	0.0796255	0.390643
positive_regulation_of_calcium-mediated_signaling	C10-MSCV 72h	23	1.64631	1.23631	4	0.0779818	0.390741
DNA_damage_response,_signal_transduction_resulting_in_induction_of_apoptosis	C10-MSCV 48h	22	1.65496	1.23712	4	0.0788216	0.39078
response_to_estradiol_stimulus	C10-MSCV 48h	31	2.33199	1.46853	5	0.0796255	0.391666
transport	C10-HDAC7 48h	1641	75.801	8.50292	92	0.0353335	0.39285
microtubule-based_movement	C10-MSCV 72h	63	4.50947	2.04614	8	0.0796858	0.392991
phosphatidylcholine_biosynthetic_process	C10-HDAC7 48h	16	0.739071	0.839602	3	0.0351411	0.393037
regulation_of_calcium_ion_transport	C10-MSCV 48h	14	1.05316	0.986881	3	0.0829229	0.393465
B_cell_receptor_signaling_pathway	C10-HDAC7 48h	27	1.24718	1.09068	4	0.0341631	0.393818
positive_regulation_of_phosphorylation	C10-HDAC7 72h	39	1.57904	1.2309	5	0.0199162	0.393922
peptidyl-tyrosine_phosphorylation	C10-MSCV 72h	63	4.50947	2.04614	8	0.0796858	0.394025
calcium_ion-dependent_exocytosis	C10-MSCV 48h	14	1.05316	0.986881	3	0.0829229	0.394461
regulation_of_cell_proliferation	C10-HDAC7 48h	143	6.60545	2.51005	12	0.0338694	0.395283
response_to_nicotine	C10-HDAC7 48h	16	0.739071	0.839602	3	0.0351411	0.39539
arachidonic_acid_metabolic_process	C10-MSCV 48h	14	1.05316	0.986881	3	0.0829229	0.395462
B_cell_activation	C10-HDAC7 48h	27	1.24718	1.09068	4	0.0341631	0.396249
carbohydrate_phosphorylation	C10-MSCV 48h	14	1.05316	0.986881	3	0.0829229	0.396468
response_to_pH	C10-MSCV 48h	14	1.05316	0.986881	3	0.0829229	0.39748
positive_regulation_of_survival_gene_product_expression	C10-HDAC7 72h	15	0.607322	0.763369	3	0.0209509	0.397645
positive_regulation_of_T_cell_activation	C10-HDAC7 48h	16	0.739071	0.839602	3	0.0351411	0.397772
regulation_of_Rac_GTPase_activity	C10-MSCV 48h	14	1.05316	0.986881	3	0.0829229	0.398496
response_to_hypoxia	C10-MSCV 48h	102	7.67301	2.66379	12	0.0815557	0.399071
phospholipid_biosynthetic_process	C10-HDAC7 48h	53	2.44817	1.5281	6	0.0348632	0.399439
activation_of_NF-kappaB-inducing_kinase_activity	C10-MSCV 48h	14	1.05316	0.986881	3	0.0829229	0.399518
copper_ion_transport	C10-HDAC7 48h	16	0.739071	0.839602	3	0.0351411	0.400183
positive_regulation_of_MAP_kinase_activity	C10-MSCV 48h	41	3.08425	1.68886	6	0.0845918	0.400373
regulation_of_ARF_protein_signal_transduction	C10-MSCV 48h	14	1.05316	0.986881	3	0.0829229	0.400545
cell_proliferation_in_forebrain	C10-MSCV 48h	14	1.05316	0.986881	3	0.0829229	0.401577
negative_regulation_of_I-kappaB_kinase/NF-kappaB_cascade	C10-HDAC7 72h	15	0.607322	0.763369	3	0.0209509	0.401702
vesicle-mediated_transport	C10-MSCV 48h	180	13.5406	3.53864	19	0.0852028	0.402251
regulation_of_MAPKKK_cascade	C10-MSCV 48h	14	1.05316	0.986881	3	0.0829229	0.402615
positive_regulation_of_interleukin-10_production	C10-MSCV 48h	14	1.05316	0.986881	3	0.0829229	0.403658
positive_regulation_of_cellular_protein_metabolic_process	C10-MSCV 48h	14	1.05316	0.986881	3	0.0829229	0.404707
liver_development	C10-HDAC7 72h	54	2.18636	1.44839	6	0.0215953	0.405776
positive_regulation_of_stress-activated_MAPK_cascade	C10-HDAC7 72h	15	0.607322	0.763369	3	0.0209509	0.405843
cell_death	C10-MSCV 72h	53	3.79368	1.87673	7	0.0826166	0.406378
positive_regulation_of_GTPase_activity	C10-MSCV 72h	33	2.3621	1.48089	5	0.0836393	0.408203
negative_regulation_of_transcription,_DNA-dependent	C10-HDAC7 48h	440	20.3245	4.40291	29	0.036951	0.408417
fat_cell_differentiation	C10-MSCV 72h	33	2.3621	1.48089	5	0.0836393	0.409266
positive_regulation_of_NF-kappaB_import_into_nucleus	C10-HDAC7 72h	15	0.607322	0.763369	3	0.0209509	0.410071
response_to_insulin_stimulus	C10-MSCV 72h	33	2.3621	1.48089	5	0.0836393	0.410335
B_cell_activation	C10-HDAC7 72h	27	1.09318	1.02417	4	0.0223912	0.416565
insulin_secretion	C10-MSCV 48h	32	2.40722	1.49202	5	0.0888008	0.418187
activation_of_protein_kinase_activity	C10-MSCV 48h	23	1.73019	1.26492	4	0.0899816	0.418503
positive_regulation_of_survival_gene_product_expression	C10-MSCV 72h	15	1.07368	0.998414	3	0.0873357	0.418632
membrane_depolarization	C10-MSCV 72h	24	1.71789	1.2629	4	0.0885076	0.418906
embryo_implantation	C10-MSCV 48h	23	1.73019	1.26492	4	0.0899816	0.419542
cellular_component_organization	C10-MSCV 72h	15	1.07368	0.998414	3	0.0873357	0.419703
complement_activation,_classical_pathway	C10-MSCV 72h	24	1.71789	1.2629	4	0.0885076	0.419964
regulation_of_G-protein_coupled_receptor_protein_signaling_pathway	C10-MSCV 48h	23	1.73019	1.26492	4	0.0899816	0.420585
negative_regulation_of_I-kappaB_kinase/NF-kappaB_cascade	C10-MSCV 72h	15	1.07368	0.998414	3	0.0873357	0.420779
histone_acetylation	C10-MSCV 72h	24	1.71789	1.2629	4	0.0885076	0.421027
positive_regulation_of_Rho_GTPase_activity	C10-MSCV 48h	23	1.73019	1.26492	4	0.0899816	0.421634
liver_development	C10-MSCV 72h	54	3.86526	1.89436	7	0.0893531	0.421845
negative_regulation_of_interferon-gamma_production	C10-MSCV 72h	15	1.07368	0.998414	3	0.0873357	0.421861
cytolysis	C10-MSCV 72h	24	1.71789	1.2629	4	0.0885076	0.422096
lipopolysaccharide-mediated_signaling_pathway	C10-HDAC7 48h	28	1.29338	1.11069	4	0.0384432	0.422425
negative_regulation_of_endothelial_cell_proliferation	C10-MSCV 48h	23	1.73019	1.26492	4	0.0899816	0.422688
erythrocyte_development	C10-MSCV 72h	15	1.07368	0.998414	3	0.0873357	0.422948
regulation_of_signal_transduction	C10-MSCV 72h	24	1.71789	1.2629	4	0.0885076	0.42317
negative_regulation_of_neuron_apoptosis	C10-MSCV 48h	104	7.82346	2.68978	12	0.0912179	0.423206
positive_regulation_of_sequence-specific_DNA_binding_transcription_factor_activity	C10-MSCV 72h	75	5.36841	2.23252	9	0.0869868	0.423441
cellular_response_to_extracellular_stimulus	C10-MSCV 72h	15	1.07368	0.998414	3	0.0873357	0.424041
positive_regulation_of_anti-apoptosis	C10-MSCV 48h	42	3.15947	1.70933	6	0.0927238	0.429133
cation_transport	C10-MSCV 72h	98	7.01473	2.55198	11	0.0916291	0.431506
sensory_perception_of_pain	C10-HDAC7 72h	55	2.22685	1.46174	6	0.0234338	0.431688
vasculogenesis	C10-HDAC7 48h	69	3.18725	1.74357	7	0.0398876	0.43323
negative_regulation_of_gene_expression	C10-MSCV 72h	76	5.43999	2.24735	9	0.0927296	0.435597
Notch_signaling_pathway	C10-HDAC7 48h	69	3.18725	1.74357	7	0.0398876	0.435749
regulation_of_gene_expression	C10-MSCV 72h	101	7.22946	2.59075	11	0.107536	0.440219
synapse_organization	C10-HDAC7 48h	17	0.785263	0.865442	3	0.0412412	0.440297
cholesterol_catabolic_process	C10-MSCV 72h	8	0.572631	0.729138	2	0.107494	0.441009
glycoprotein_biosynthetic_process	C10-MSCV 72h	8	0.572631	0.729138	2	0.107494	0.441974
prostaglandin_biosynthetic_process	C10-HDAC7 48h	17	0.785263	0.865442	3	0.0412412	0.442812
negative_regulation_of_epidermal_growth_factor-activated_receptor_activity	C10-MSCV 72h	8	0.572631	0.729138	2	0.107494	0.442943
mRNA_splice_site_selection	C10-MSCV 72h	8	0.572631	0.729138	2	0.107494	0.443917
lung_morphogenesis	C10-MSCV 48h	15	1.12838	1.02152	3	0.0980783	0.44407
thrombin_receptor_signaling_pathway	C10-MSCV 72h	8	0.572631	0.729138	2	0.107494	0.444895
response_to_interferon-gamma	C10-MSCV 48h	15	1.12838	1.02152	3	0.0980783	0.445143
negative_regulation_of_neurogenesis	C10-HDAC7 48h	17	0.785263	0.865442	3	0.0412412	0.445357
monocyte_chemotaxis	C10-MSCV 72h	8	0.572631	0.729138	2	0.107494	0.445877
negative_regulation_of_interferon-gamma_production	C10-MSCV 48h	15	1.12838	1.02152	3	0.0980783	0.44622
positive_regulation_of_transcription_factor_import_into_nucleus	C10-MSCV 72h	8	0.572631	0.729138	2	0.107494	0.446863
mRNA_stabilization	C10-MSCV 48h	15	1.12838	1.02152	3	0.0980783	0.447304
positive_regulation_of_glial_cell_proliferation	C10-MSCV 72h	8	0.572631	0.729138	2	0.107494	0.447854
neuron_differentiation	C10-MSCV 48h	84	6.31895	2.41735	10	0.0992125	0.448126
positive_regulation_of_focal_adhesion_assembly	C10-HDAC7 48h	8	0.369536	0.593689	2	0.0496151	0.448206
erythrocyte_development	C10-MSCV 48h	15	1.12838	1.02152	3	0.0980783	0.448392
neuron_death	C10-MSCV 72h	8	0.572631	0.729138	2	0.107494	0.448849
protein_deubiquitination	C10-HDAC7 48h	29	1.33957	1.13035	4	0.0430155	0.449034
positive_regulation_of_stress-activated_MAPK_cascade	C10-MSCV 48h	15	1.12838	1.02152	3	0.0980783	0.449486
protein_targeting_to_Golgi	C10-MSCV 72h	8	0.572631	0.729138	2	0.107494	0.449849
mRNA_splice_site_selection	C10-HDAC7 48h	8	0.369536	0.593689	2	0.0496151	0.450371
positive_regulation_of_cell_cycle_arrest	C10-MSCV 48h	15	1.12838	1.02152	3	0.0980783	0.450585
protein_catabolic_process	C10-MSCV 72h	36	2.57684	1.54674	5	0.11179	0.450757
endocytic_recycling	C10-MSCV 72h	8	0.572631	0.729138	2	0.107494	0.450853
positive_regulation_of_cysteine-type_endopeptidase_activity_involved_in_apoptotic_process	C10-HDAC7 48h	29	1.33957	1.13035	4	0.0430155	0.451542
protein_glycosylation	C10-MSCV 72h	55	3.93684	1.91182	7	0.0963892	0.451659
embryonic_camera-type_eye_morphogenesis	C10-MSCV 48h	15	1.12838	1.02152	3	0.0980783	0.451689
response_to_organic_cyclic_compound	C10-MSCV 72h	36	2.57684	1.54674	5	0.11179	0.451727
negative_regulation_of_erythrocyte_differentiation	C10-MSCV 72h	8	0.572631	0.729138	2	0.107494	0.451862
oogenesis	C10-MSCV 48h	24	1.80541	1.29213	4	0.10185	0.452426
monocyte_chemotaxis	C10-HDAC7 48h	8	0.369536	0.593689	2	0.0496151	0.452558
positive_regulation_of_insulin_secretion	C10-MSCV 72h	36	2.57684	1.54674	5	0.11179	0.4527
positive_regulation_of_cell-matrix_adhesion	C10-MSCV 48h	15	1.12838	1.02152	3	0.0980783	0.452799
inositol_metabolic_process	C10-MSCV 72h	8	0.572631	0.729138	2	0.107494	0.452875
endoplasmic_reticulum_unfolded_protein_response	C10-MSCV 72h	26	1.86105	1.31447	4	0.111459	0.453315
cellular_response_to_oxidative_stress	C10-MSCV 48h	24	1.80541	1.29213	4	0.10185	0.453498
positive_regulation_of_phosphatidylinositol_3-kinase_cascade	C10-MSCV 72h	36	2.57684	1.54674	5	0.11179	0.453678
acrosome_assembly	C10-MSCV 72h	8	0.572631	0.729138	2	0.107494	0.453892
cellular_response_to_organic_substance	C10-HDAC7 48h	29	1.33957	1.13035	4	0.0430155	0.454079
substrate_adhesion-dependent_cell_spreading	C10-MSCV 72h	26	1.86105	1.31447	4	0.111459	0.454299
cell_death	C10-MSCV 48h	53	3.98696	1.92017	7	0.101073	0.454345
lipid_catabolic_process	C10-HDAC7 48h	85	3.92632	1.93519	8	0.0428164	0.454531
epithelial_to_mesenchymal_transition	C10-MSCV 48h	24	1.80541	1.29213	4	0.10185	0.454576
regulation_of_glucose_metabolic_process	C10-HDAC7 48h	8	0.369536	0.593689	2	0.0496151	0.454765
microtubule_cytoskeleton_organization	C10-MSCV 72h	57	4.07999	1.94627	7	0.111346	0.454824
G-protein_coupled_glutamate_receptor_signaling_pathway	C10-MSCV 72h	8	0.572631	0.729138	2	0.107494	0.454915
phospholipid_biosynthetic_process	C10-MSCV 48h	53	3.98696	1.92017	7	0.101073	0.455434
cytolysis	C10-MSCV 48h	24	1.80541	1.29213	4	0.10185	0.455658
positive_regulation_of_immune_response	C10-MSCV 72h	8	0.572631	0.729138	2	0.107494	0.455942
protein_dephosphorylation	C10-MSCV 72h	122	8.73262	2.84738	13	0.0975912	0.456154
protein_polyubiquitination	C10-HDAC7 48h	56	2.58675	1.57075	6	0.043946	0.456213
regulation_of_signal_transduction	C10-MSCV 48h	24	1.80541	1.29213	4	0.10185	0.456745
interkinetic_nuclear_migration	C10-MSCV 72h	8	0.572631	0.729138	2	0.107494	0.456973
branching_involved_in_embryonic_placenta_morphogenesis	C10-HDAC7 48h	8	0.369536	0.593689	2	0.0496151	0.456994
negative_regulation_of_G-protein_coupled_receptor_protein_signaling_pathway	C10-MSCV 72h	8	0.572631	0.729138	2	0.107494	0.458009
positive_regulation_of_erythrocyte_differentiation	C10-MSCV 72h	16	1.14526	1.03116	3	0.101999	0.458507
myelination_in_peripheral_nervous_system	C10-MSCV 72h	8	0.572631	0.729138	2	0.107494	0.45905
tryptophan_catabolic_process_to_kynurenine	C10-HDAC7 48h	8	0.369536	0.593689	2	0.0496151	0.459246
establishment_of_protein_localization	C10-MSCV 72h	16	1.14526	1.03116	3	0.101999	0.459607
diacylglycerol_biosynthetic_process	C10-MSCV 72h	8	0.572631	0.729138	2	0.107494	0.460096
locomotory_behavior	C10-MSCV 72h	77	5.51157	2.26209	9	0.0986886	0.460139
induction_of_apoptosis	C10-HDAC7 72h	174	7.04493	2.59994	13	0.0254766	0.460293
collagen_catabolic_process	C10-HDAC7 48h	19	0.877647	0.914936	3	0.0549109	0.460614
epithelial_tube_branching_involved_in_lung_morphogenesis	C10-MSCV 72h	16	1.14526	1.03116	3	0.101999	0.460712
protein_oligomerization	C10-HDAC7 48h	44	2.03245	1.39232	5	0.0512921	0.461138
fibroblast_migration	C10-MSCV 72h	8	0.572631	0.729138	2	0.107494	0.461146
social_behavior	C10-MSCV 72h	25	1.78947	1.28895	4	0.0996761	0.461309
positive_regulation_of_immune_response	C10-HDAC7 48h	8	0.369536	0.593689	2	0.0496151	0.461519
lipopolysaccharide-mediated_signaling_pathway	C10-HDAC7 72h	28	1.13367	1.04296	4	0.0253062	0.461654
positive_regulation_of_focal_adhesion_assembly	C10-MSCV 48h	8	0.601805	0.746012	2	0.116981	0.461781
positive_regulation_of_Ras_protein_signal_transduction	C10-MSCV 72h	16	1.14526	1.03116	3	0.101999	0.461822
endothelial_cell_proliferation	C10-MSCV 72h	8	0.572631	0.729138	2	0.107494	0.462202
branching_involved_in_ureteric_bud_morphogenesis	C10-HDAC7 48h	45	2.07864	1.40806	5	0.0555975	0.462246
melanocyte_differentiation	C10-MSCV 72h	25	1.78947	1.28895	4	0.0996761	0.462448
negative_regulation_of_mitotic_cell_cycle	C10-HDAC7 48h	19	0.877647	0.914936	3	0.0549109	0.46268
negative_regulation_of_neuron_apoptosis	C10-HDAC7 48h	104	4.80396	2.14057	9	0.0517179	0.462752
glycoprotein_biosynthetic_process	C10-MSCV 48h	8	0.601805	0.746012	2	0.116981	0.462753
positive_regulation_of_T_cell_activation	C10-MSCV 72h	16	1.14526	1.03116	3	0.101999	0.462937
gene_expression	C10-MSCV 72h	8	0.572631	0.729138	2	0.107494	0.463262
response_to_gamma_radiation	C10-MSCV 72h	25	1.78947	1.28895	4	0.0996761	0.463593
bleb_assembly	C10-MSCV 48h	8	0.601805	0.746012	2	0.116981	0.463729
actin_polymerization_or_depolymerization	C10-HDAC7 48h	8	0.369536	0.593689	2	0.0496151	0.463815
cellular_response_to_ionizing_radiation	C10-MSCV 72h	17	1.21684	1.06289	3	0.117557	0.464055
activation_of_phospholipase_C_activity	C10-MSCV 72h	16	1.14526	1.03116	3	0.101999	0.464058
protein_ubiquitination_involved_in_ubiquitin-dependent_protein_catabolic_process	C10-HDAC7 48h	45	2.07864	1.40806	5	0.0555975	0.464301
low-density_lipoprotein_particle_remodeling	C10-MSCV 72h	8	0.572631	0.729138	2	0.107494	0.464327
thrombin_receptor_signaling_pathway	C10-MSCV 48h	8	0.601805	0.746012	2	0.116981	0.46471
membrane_protein_ectodomain_proteolysis	C10-HDAC7 48h	19	0.877647	0.914936	3	0.0549109	0.464764
post-embryonic_development	C10-MSCV 48h	87	6.54463	2.46014	10	0.118009	0.464861
olfactory_bulb_development	C10-MSCV 72h	17	1.21684	1.06289	3	0.117557	0.465032
cell_projection_assembly	C10-HDAC7 48h	9	0.415728	0.629702	2	0.061874	0.465045
retinoic_acid_receptor_signaling_pathway	C10-MSCV 72h	16	1.14526	1.03116	3	0.101999	0.465184
positive_regulation_of_dopamine_secretion	C10-MSCV 72h	8	0.572631	0.729138	2	0.107494	0.465397
regulation_of_sensory_perception_of_pain	C10-HDAC7 48h	31	1.43195	1.16868	4	0.0530349	0.465666
positive_regulation_of_endothelial_cell_migration	C10-HDAC7 48h	20	0.923839	0.938704	3	0.0624537	0.465676
positive_regulation_of_transcription_factor_import_into_nucleus	C10-MSCV 48h	8	0.601805	0.746012	2	0.116981	0.465694
glutamine_metabolic_process	C10-MSCV 72h	17	1.21684	1.06289	3	0.117557	0.466013
interkinetic_nuclear_migration	C10-HDAC7 48h	8	0.369536	0.593689	2	0.0496151	0.466134
induction_of_apoptosis_by_intracellular_signals	C10-MSCV 72h	16	1.14526	1.03116	3	0.101999	0.466316
blood_vessel_endothelial_cell_migration	C10-MSCV 72h	8	0.572631	0.729138	2	0.107494	0.466472
regulation_of_glucose_metabolic_process	C10-MSCV 48h	8	0.601805	0.746012	2	0.116981	0.466683
lymph_node_development	C10-HDAC7 48h	19	0.877647	0.914936	3	0.0549109	0.466867
adult_locomotory_behavior	C10-MSCV 48h	45	3.38515	1.76932	6	0.119513	0.466873
complement_activation,_alternative_pathway	C10-HDAC7 48h	9	0.415728	0.629702	2	0.061874	0.466913
positive_regulation_of_protein_tyrosine_kinase_activity	C10-MSCV 72h	17	1.21684	1.06289	3	0.117557	0.466998
iron_ion_homeostasis	C10-MSCV 48h	35	2.6329	1.5604	5	0.119398	0.467394
copper_ion_transport	C10-MSCV 72h	16	1.14526	1.03116	3	0.101999	0.467454
DNA_fragmentation_involved_in_apoptotic_nuclear_change	C10-HDAC7 48h	20	0.923839	0.938704	3	0.0624537	0.467532
leukocyte_tethering_or_rolling	C10-MSCV 72h	8	0.572631	0.729138	2	0.107494	0.467551
positive_regulation_of_glial_cell_proliferation	C10-MSCV 48h	8	0.601805	0.746012	2	0.116981	0.467676
activation_of_protein_kinase_C_activity_by_G-protein_coupled_receptor_protein_signaling_pathway	C10-HDAC7 48h	31	1.43195	1.16868	4	0.0530349	0.467852
negative_regulation_of_osteoclast_differentiation	C10-MSCV 72h	17	1.21684	1.06289	3	0.117557	0.467988
learning	C10-MSCV 48h	35	2.6329	1.5604	5	0.119398	0.46837
positive_regulation_of_autophagy	C10-HDAC7 48h	8	0.369536	0.593689	2	0.0496151	0.468477
iron_ion_transport	C10-MSCV 72h	16	1.14526	1.03116	3	0.101999	0.468597
regulation_of_embryonic_development	C10-MSCV 72h	8	0.572631	0.729138	2	0.107494	0.468636
branching_involved_in_embryonic_placenta_morphogenesis	C10-MSCV 48h	8	0.601805	0.746012	2	0.116981	0.468673
negative_regulation_of_cell-matrix_adhesion	C10-HDAC7 48h	9	0.415728	0.629702	2	0.061874	0.468795
long-chain_fatty_acid_metabolic_process	C10-MSCV 72h	17	1.21684	1.06289	3	0.117557	0.468981
mammary_gland_alveolus_development	C10-HDAC7 48h	19	0.877647	0.914936	3	0.0549109	0.468989
oxidation-reduction_process	C10-MSCV 72h	684	48.9599	6.74206	58	0.104638	0.469249
positive_regulation_of_protein_kinase_activity	C10-MSCV 48h	35	2.6329	1.5604	5	0.119398	0.46935
negative_regulation_of_cell_migration	C10-HDAC7 48h	71	3.27963	1.76865	7	0.0454731	0.469472
triglyceride_metabolic_process	C10-MSCV 72h	35	2.50526	1.5251	5	0.101949	0.469516
cell_proliferation	C10-HDAC7 48h	172	7.94502	2.75282	13	0.0567358	0.469632
neuron_death	C10-MSCV 48h	8	0.601805	0.746012	2	0.116981	0.469674
regulation_of_androgen_receptor_signaling_pathway	C10-MSCV 72h	8	0.572631	0.729138	2	0.107494	0.469726
histone_lysine_methylation	C10-MSCV 72h	17	1.21684	1.06289	3	0.117557	0.469979
positive_regulation_of_multicellular_organism_growth	C10-HDAC7 48h	31	1.43195	1.16868	4	0.0530349	0.470059
activation_of_MAPK_activity	C10-MSCV 48h	64	4.81444	2.11004	8	0.106384	0.470343
response_to_hormone_stimulus	C10-MSCV 72h	35	2.50526	1.5251	5	0.101949	0.47067
endocytic_recycling	C10-MSCV 48h	8	0.601805	0.746012	2	0.116981	0.47068
lymphocyte_chemotaxis	C10-HDAC7 48h	9	0.415728	0.629702	2	0.061874	0.470693
morphogenesis_of_an_epithelial_sheet	C10-MSCV 72h	8	0.572631	0.729138	2	0.107494	0.470821
embryonic_process_involved_in_female_pregnancy	C10-HDAC7 48h	8	0.369536	0.593689	2	0.0496151	0.470843
prostaglandin_biosynthetic_process	C10-MSCV 72h	17	1.21684	1.06289	3	0.117557	0.470981
JAK-STAT_cascade	C10-HDAC7 48h	19	0.877647	0.914936	3	0.0549109	0.47113
cholesterol_metabolic_process	C10-MSCV 48h	64	4.81444	2.11004	8	0.106384	0.471452
negative_regulation_of_erythrocyte_differentiation	C10-MSCV 48h	8	0.601805	0.746012	2	0.116981	0.47169
trophoblast_giant_cell_differentiation	C10-MSCV 72h	8	0.572631	0.729138	2	0.107494	0.471921
amino_acid_transmembrane_transport	C10-MSCV 72h	47	3.36421	1.76731	6	0.117294	0.47194
mRNA_catabolic_process	C10-MSCV 72h	17	1.21684	1.06289	3	0.117557	0.471988
platelet-derived_growth_factor_receptor_signaling_pathway	C10-HDAC7 48h	31	1.43195	1.16868	4	0.0530349	0.472287
glycine_transport	C10-HDAC7 48h	9	0.415728	0.629702	2	0.061874	0.472607
manganese_ion_transport	C10-MSCV 48h	8	0.601805	0.746012	2	0.116981	0.472705
positive_regulation_of_natural_killer_cell_activation	C10-MSCV 72h	8	0.572631	0.729138	2	0.107494	0.473026
endothelial_cell_proliferation	C10-HDAC7 48h	8	0.369536	0.593689	2	0.0496151	0.473233
positive_regulation_of_activated_T_cell_proliferation	C10-HDAC7 48h	19	0.877647	0.914936	3	0.0549109	0.473292
tryptophan_catabolic_process_to_kynurenine	C10-MSCV 48h	8	0.601805	0.746012	2	0.116981	0.473723
peptide_transport	C10-MSCV 72h	8	0.572631	0.729138	2	0.107494	0.474137
protein_targeting_to_lysosome	C10-HDAC7 48h	9	0.415728	0.629702	2	0.061874	0.474536
positive_regulation_of_T-helper_1_type_immune_response	C10-MSCV 48h	8	0.601805	0.746012	2	0.116981	0.474747
positive_regulation_of_GTPase_activity	C10-HDAC7 48h	33	1.52433	1.20579	4	0.0642082	0.474989
astrocyte_differentiation	C10-MSCV 72h	8	0.572631	0.729138	2	0.107494	0.475252
cell_morphogenesis	C10-HDAC7 48h	59	2.72533	1.61228	6	0.0543797	0.475254
B_cell_homeostasis	C10-HDAC7 48h	19	0.877647	0.914936	3	0.0549109	0.475473
positive_regulation_of_interleukin-12_biosynthetic_process	C10-HDAC7 48h	8	0.369536	0.593689	2	0.0496151	0.475647
G-protein_coupled_glutamate_receptor_signaling_pathway	C10-MSCV 48h	8	0.601805	0.746012	2	0.116981	0.475774
activation_of_JUN_kinase_activity	C10-HDAC7 48h	30	1.38576	1.14967	4	0.0478798	0.476011
ossification	C10-HDAC7 48h	74	3.41821	1.80563	7	0.0547487	0.476263
positive_regulation_of_macrophage_derived_foam_cell_differentiation	C10-MSCV 72h	8	0.572631	0.729138	2	0.107494	0.476373
negative_regulation_of_epidermal_growth_factor_receptor_signaling_pathway	C10-HDAC7 48h	9	0.415728	0.629702	2	0.061874	0.47648
positive_regulation_of_immune_response	C10-MSCV 48h	8	0.601805	0.746012	2	0.116981	0.476806
fat_cell_differentiation	C10-HDAC7 48h	33	1.52433	1.20579	4	0.0642082	0.476866
positive_regulation_of_anti-apoptosis	C10-HDAC7 72h	42	1.7005	1.27736	5	0.026656	0.477016
lung_vasculature_development	C10-MSCV 72h	8	0.572631	0.729138	2	0.107494	0.477499
mannose_metabolic_process	C10-MSCV 48h	8	0.601805	0.746012	2	0.116981	0.477843
blood_vessel_endothelial_cell_migration	C10-HDAC7 48h	8	0.369536	0.593689	2	0.0496151	0.478086
cellular_senescence	C10-HDAC7 48h	9	0.415728	0.629702	2	0.061874	0.478441
negative_regulation_of_neuron_projection_development	C10-HDAC7 48h	30	1.38576	1.14967	4	0.0478798	0.478543
positive_regulation_of_defense_response_to_virus_by_host	C10-MSCV 72h	8	0.572631	0.729138	2	0.107494	0.478631
actin_polymerization_or_depolymerization	C10-MSCV 48h	8	0.601805	0.746012	2	0.116981	0.478884
protein_complex_assembly	C10-HDAC7 48h	60	2.77152	1.62588	6	0.0581626	0.479331
positive_regulation_of_T_cell_differentiation_in_thymus	C10-MSCV 72h	8	0.572631	0.729138	2	0.107494	0.479768
interkinetic_nuclear_migration	C10-MSCV 48h	8	0.601805	0.746012	2	0.116981	0.479929
positive_regulation_of_T_cell_chemotaxis	C10-HDAC7 48h	9	0.415728	0.629702	2	0.061874	0.480418
regulation_of_autophagy	C10-HDAC7 48h	8	0.369536	0.593689	2	0.0496151	0.480551
liver_development	C10-MSCV 48h	54	4.06218	1.9382	7	0.109001	0.480781
stress-activated_MAPK_cascade	C10-MSCV 72h	8	0.572631	0.729138	2	0.107494	0.48091
myelination_in_peripheral_nervous_system	C10-MSCV 48h	8	0.601805	0.746012	2	0.116981	0.48098
face_morphogenesis	C10-HDAC7 48h	30	1.38576	1.14967	4	0.0478798	0.481102
pattern_recognition_receptor_signaling_pathway	C10-MSCV 48h	8	0.601805	0.746012	2	0.116981	0.482034
macrophage_differentiation	C10-HDAC7 48h	9	0.415728	0.629702	2	0.061874	0.482412
positive_regulation_of_transcription_from_RNA_polymerase_II_promoter	C10-MSCV 48h	678	51.0029	6.86777	60	0.109769	0.483033
peptide_transport	C10-HDAC7 48h	8	0.369536	0.593689	2	0.0496151	0.483041
diacylglycerol_biosynthetic_process	C10-MSCV 48h	8	0.601805	0.746012	2	0.116981	0.483094
negative_regulation_of_protein_ubiquitination	C10-HDAC7 48h	18	0.831455	0.890533	3	0.0478352	0.483239
calcium_ion_transport	C10-MSCV 72h	127	9.09051	2.90514	13	0.122747	0.483524
negative_regulation_of_protein_autophosphorylation	C10-MSCV 48h	8	0.601805	0.746012	2	0.116981	0.484158
cellular_response_to_hormone_stimulus	C10-HDAC7 48h	9	0.415728	0.629702	2	0.061874	0.484422
negative_regulation_of_protein_ubiquitination	C10-MSCV 72h	18	1.28842	1.09371	3	0.133928	0.484877
vesicle_transport_along_microtubule	C10-MSCV 72h	9	0.64421	0.773368	2	0.131866	0.484883
embryonic_process_involved_in_female_pregnancy	C10-MSCV 48h	8	0.601805	0.746012	2	0.116981	0.485227
growth_hormone_receptor_signaling_pathway	C10-HDAC7 48h	8	0.369536	0.593689	2	0.0496151	0.485557
ER-associated_protein_catabolic_process	C10-MSCV 72h	27	1.93263	1.33951	4	0.123826	0.485738
negative_regulation_of_JNK_cascade	C10-MSCV 72h	18	1.28842	1.09371	3	0.133928	0.485813
myotube_differentiation	C10-MSCV 72h	9	0.64421	0.773368	2	0.131866	0.485834
tumor_necrosis_factor-mediated_signaling_pathway	C10-HDAC7 48h	18	0.831455	0.890533	3	0.0478352	0.485851
positive_regulation_of_smooth_muscle_cell_proliferation	C10-HDAC7 72h	57	2.30782	1.48808	6	0.0274187	0.486036
response_to_UV	C10-MSCV 72h	38	2.72	1.58912	5	0.132767	0.486295
fatty_acid_homeostasis	C10-MSCV 48h	8	0.601805	0.746012	2	0.116981	0.4863
signal_transduction_in_response_to_DNA_damage	C10-HDAC7 48h	9	0.415728	0.629702	2	0.061874	0.486449
negative_regulation_of_protein_kinase_B_signaling_cascade	C10-MSCV 72h	18	1.28842	1.09371	3	0.133928	0.486752
positive_regulation_of_cell_death	C10-MSCV 72h	27	1.93263	1.33951	4	0.123826	0.486754
positive_regulation_of_protein_sumoylation	C10-MSCV 72h	9	0.64421	0.773368	2	0.131866	0.486789
visual_learning	C10-MSCV 72h	38	2.72	1.58912	5	0.132767	0.487245
fibroblast_migration	C10-MSCV 48h	8	0.601805	0.746012	2	0.116981	0.487378
osteoblast_development	C10-MSCV 72h	18	1.28842	1.09371	3	0.133928	0.487696
protein_localization_to_synapse	C10-MSCV 72h	9	0.64421	0.773368	2	0.131866	0.487747
positive_regulation_of_defense_response_to_virus_by_host	C10-HDAC7 48h	8	0.369536	0.593689	2	0.0496151	0.488099
endothelial_cell_proliferation	C10-MSCV 48h	8	0.601805	0.746012	2	0.116981	0.488461
positive_regulation_of_leukocyte_migration	C10-HDAC7 48h	18	0.831455	0.890533	3	0.0478352	0.488491
positive_regulation_of_cholesterol_esterification	C10-HDAC7 48h	9	0.415728	0.629702	2	0.061874	0.488493
endothelial_cell_migration	C10-MSCV 72h	18	1.28842	1.09371	3	0.133928	0.488643
complement_activation,_alternative_pathway	C10-MSCV 72h	9	0.64421	0.773368	2	0.131866	0.488709
gene_expression	C10-MSCV 48h	8	0.601805	0.746012	2	0.116981	0.489549
female_gonad_development	C10-MSCV 72h	18	1.28842	1.09371	3	0.133928	0.489593
positive_regulation_of_lymphocyte_proliferation	C10-MSCV 72h	9	0.64421	0.773368	2	0.131866	0.489675
protein_polyubiquitination	C10-MSCV 48h	56	4.21263	1.97376	7	0.125811	0.490453
cell_morphogenesis_involved_in_differentiation	C10-HDAC7 48h	9	0.415728	0.629702	2	0.061874	0.490554
low-density_lipoprotein_particle_remodeling	C10-MSCV 48h	8	0.601805	0.746012	2	0.116981	0.490642
glycine_transport	C10-MSCV 72h	9	0.64421	0.773368	2	0.131866	0.490644
positive_regulation_of_T_cell_differentiation_in_thymus	C10-HDAC7 48h	8	0.369536	0.593689	2	0.0496151	0.490668
social_behavior	C10-MSCV 48h	25	1.88064	1.31877	4	0.114394	0.490744
glycerol_metabolic_process	C10-HDAC7 48h	18	0.831455	0.890533	3	0.0478352	0.491161
acute-phase_response	C10-MSCV 72h	28	2.00421	1.36409	4	0.136742	0.491278
regulation_of_cell_adhesion_mediated_by_integrin	C10-MSCV 72h	9	0.64421	0.773368	2	0.131866	0.491618
blood_vessel_endothelial_cell_migration	C10-MSCV 48h	8	0.601805	0.746012	2	0.116981	0.49174
induction_of_apoptosis_by_extracellular_signals	C10-MSCV 48h	25	1.88064	1.31877	4	0.114394	0.491867
Ras_protein_signal_transduction	C10-MSCV 72h	28	2.00421	1.36409	4	0.136742	0.49222
blood_vessel_morphogenesis	C10-MSCV 48h	26	1.95587	1.34489	4	0.127576	0.492227
regulation_of_endocytosis	C10-MSCV 48h	16	1.20361	1.05502	3	0.11425	0.492375
protein_targeting_to_lysosome	C10-MSCV 72h	9	0.64421	0.773368	2	0.131866	0.492595
cellular_response_to_dexamethasone_stimulus	C10-HDAC7 48h	9	0.415728	0.629702	2	0.061874	0.492632
trophoblast_giant_cell_differentiation	C10-MSCV 48h	8	0.601805	0.746012	2	0.116981	0.492842
regulation_of_actin_cytoskeleton_organization	C10-MSCV 72h	28	2.00421	1.36409	4	0.136742	0.493164
endoplasmic_reticulum_unfolded_protein_response	C10-MSCV 48h	26	1.95587	1.34489	4	0.127576	0.49324
establishment_of_protein_localization	C10-MSCV 48h	16	1.20361	1.05502	3	0.11425	0.493507
branched_chain_family_amino_acid_catabolic_process	C10-MSCV 72h	9	0.64421	0.773368	2	0.131866	0.493576
positive_regulation_of_natural_killer_cell_activation	C10-MSCV 48h	8	0.601805	0.746012	2	0.116981	0.49395
cellular_amino_acid_biosynthetic_process	C10-MSCV 72h	28	2.00421	1.36409	4	0.136742	0.494113
protein_kinase_B_signaling_cascade	C10-MSCV 48h	26	1.95587	1.34489	4	0.127576	0.494257
negative_regulation_of_epidermal_growth_factor_receptor_signaling_pathway	C10-MSCV 72h	9	0.64421	0.773368	2	0.131866	0.494562
phosphatidylcholine_biosynthetic_process	C10-MSCV 48h	16	1.20361	1.05502	3	0.11425	0.494644
wound_healing,_spreading_of_epidermal_cells	C10-HDAC7 48h	9	0.415728	0.629702	2	0.061874	0.494729
regulation_of_inflammatory_response	C10-HDAC7 72h	29	1.17415	1.06142	4	0.0284389	0.494784
astrocyte_differentiation	C10-MSCV 48h	8	0.601805	0.746012	2	0.116981	0.495062
substrate_adhesion-dependent_cell_spreading	C10-MSCV 48h	26	1.95587	1.34489	4	0.127576	0.495278
positive_regulation_of_T_cell_chemotaxis	C10-MSCV 72h	9	0.64421	0.773368	2	0.131866	0.495551
regulation_of_bone_mineralization	C10-MSCV 48h	16	1.20361	1.05502	3	0.11425	0.495786
defense_response	C10-HDAC7 72h	58	2.34831	1.50108	6	0.029569	0.496073
lung_vasculature_development	C10-MSCV 48h	8	0.601805	0.746012	2	0.116981	0.49618
synapse_assembly	C10-MSCV 48h	26	1.95587	1.34489	4	0.127576	0.496304
urea_cycle	C10-MSCV 72h	9	0.64421	0.773368	2	0.131866	0.496544
glycosphingolipid_metabolic_process	C10-HDAC7 48h	9	0.415728	0.629702	2	0.061874	0.496843
response_to_nicotine	C10-MSCV 48h	16	1.20361	1.05502	3	0.11425	0.496934
positive_regulation_of_defense_response_to_virus_by_host	C10-MSCV 48h	8	0.601805	0.746012	2	0.116981	0.497302
positive_regulation_of_fibroblast_migration	C10-MSCV 72h	9	0.64421	0.773368	2	0.131866	0.497541
cellular_response_to_ionizing_radiation	C10-MSCV 48h	17	1.27883	1.08749	3	0.131341	0.497561
activation_of_phospholipase_C_activity	C10-MSCV 48h	16	1.20361	1.05502	3	0.11425	0.498087
positive_regulation_of_T_cell_differentiation_in_thymus	C10-MSCV 48h	8	0.601805	0.746012	2	0.116981	0.49843
positive_regulation_of_lipoprotein_lipase_activity	C10-MSCV 72h	9	0.64421	0.773368	2	0.131866	0.498542
response_to_tumor_necrosis_factor	C10-MSCV 48h	17	1.27883	1.08749	3	0.131341	0.498566
negative_regulation_of_gene_expression	C10-MSCV 48h	76	5.71714	2.29936	9	0.116564	0.498913
generation_of_precursor_metabolites_and_energy	C10-HDAC7 48h	9	0.415728	0.629702	2	0.061874	0.498975
ceramide_biosynthetic_process	C10-HDAC7 72h	17	0.688298	0.812668	3	0.0294886	0.499181
induction_of_apoptosis_by_intracellular_signals	C10-MSCV 48h	16	1.20361	1.05502	3	0.11425	0.499245
positive_regulation_of_cysteine-type_endopeptidase_activity_involved_in_apoptotic_process	C10-HDAC7 72h	29	1.17415	1.06142	4	0.0284389	0.499408
positive_regulation_of_transforming_growth_factor_beta_receptor_signaling_pathway	C10-HDAC7 48h	21	0.970031	0.961885	3	0.0704474	0.499512
defense_response_to_fungus	C10-MSCV 72h	9	0.64421	0.773368	2	0.131866	0.499547
sphingosine_biosynthetic_process	C10-MSCV 48h	8	0.601805	0.746012	2	0.116981	0.499563
dorsal/ventral_neural_tube_patterning	C10-MSCV 48h	17	1.27883	1.08749	3	0.131341	0.499575
copper_ion_transport	C10-MSCV 48h	16	1.20361	1.05502	3	0.11425	0.500409
signal_transduction_in_response_to_DNA_damage	C10-MSCV 72h	9	0.64421	0.773368	2	0.131866	0.500556
nitrogen_compound_metabolic_process	C10-MSCV 48h	17	1.27883	1.08749	3	0.131341	0.500589
T_cell_activation	C10-MSCV 48h	36	2.70812	1.58253	5	0.130565	0.500678
positive_regulation_of_cell_proliferation	C10-MSCV 48h	364	27.3821	5.03212	34	0.114138	0.501085
blood_circulation	C10-HDAC7 48h	9	0.415728	0.629702	2	0.061874	0.501126
positive_regulation_of_smooth_muscle_cell_migration	C10-HDAC7 48h	21	0.970031	0.961885	3	0.0704474	0.501404
oligopeptide_transport	C10-MSCV 72h	9	0.64421	0.773368	2	0.131866	0.50157
regulation_of_exocytosis	C10-MSCV 48h	17	1.27883	1.08749	3	0.131341	0.501606
adult_walking_behavior	C10-MSCV 48h	36	2.70812	1.58253	5	0.130565	0.501702
cell_projection_assembly	C10-MSCV 48h	9	0.67703	0.791265	2	0.143167	0.501887
positive_regulation_of_cholesterol_esterification	C10-MSCV 72h	9	0.64421	0.773368	2	0.131866	0.502587
negative_regulation_of_neurogenesis	C10-MSCV 48h	17	1.27883	1.08749	3	0.131341	0.502628
positive_regulation_of_insulin_secretion	C10-MSCV 48h	36	2.70812	1.58253	5	0.130565	0.50273
myotube_differentiation	C10-MSCV 48h	9	0.67703	0.791265	2	0.143167	0.502825
axonogenesis	C10-MSCV 72h	93	6.65683	2.48603	10	0.12847	0.502905
cytoplasmic_microtubule_organization	C10-HDAC7 48h	9	0.415728	0.629702	2	0.061874	0.503295
embryonic_pattern_specification	C10-HDAC7 48h	21	0.970031	0.961885	3	0.0704474	0.503311
hemopoietic_progenitor_cell_differentiation	C10-HDAC7 48h	10	0.46192	0.663764	2	0.0750282	0.503493
cell_morphogenesis_involved_in_differentiation	C10-MSCV 72h	9	0.64421	0.773368	2	0.131866	0.503609
positive_regulation_of_protein_tyrosine_kinase_activity	C10-HDAC7 72h	17	0.688298	0.812668	3	0.0294886	0.503719
protein_localization_to_synapse	C10-MSCV 48h	9	0.67703	0.791265	2	0.143167	0.503767
secretion_by_cell	C10-MSCV 72h	9	0.64421	0.773368	2	0.131866	0.504634
phosphatidylcholine_metabolic_process	C10-MSCV 48h	9	0.67703	0.791265	2	0.143167	0.504712
G-protein_coupled_purinergic_nucleotide_receptor_signaling_pathway	C10-HDAC7 48h	21	0.970031	0.961885	3	0.0704474	0.505232
positive_regulation_of_blood_coagulation	C10-HDAC7 48h	10	0.46192	0.663764	2	0.0750282	0.505297
positive_regulation_of_interleukin-17_production	C10-HDAC7 48h	9	0.415728	0.629702	2	0.061874	0.505484
regulation_of_RNA_biosynthetic_process	C10-MSCV 48h	9	0.67703	0.791265	2	0.143167	0.505661
wound_healing,_spreading_of_epidermal_cells	C10-MSCV 72h	9	0.64421	0.773368	2	0.131866	0.505664
adenosine_receptor_signaling_pathway	C10-MSCV 48h	9	0.67703	0.791265	2	0.143167	0.506613
glycosphingolipid_metabolic_process	C10-MSCV 72h	9	0.64421	0.773368	2	0.131866	0.506698
monocyte_differentiation	C10-HDAC7 48h	10	0.46192	0.663764	2	0.0750282	0.507115
negative_regulation_of_cyclin-dependent_protein_kinase_activity	C10-HDAC7 48h	21	0.970031	0.961885	3	0.0704474	0.507168
complement_activation,_alternative_pathway	C10-MSCV 48h	9	0.67703	0.791265	2	0.143167	0.507569
mammary_gland_epithelial_cell_proliferation	C10-HDAC7 48h	9	0.415728	0.629702	2	0.061874	0.507691
blood_circulation	C10-MSCV 72h	9	0.64421	0.773368	2	0.131866	0.507736
negative_regulation_of_MAP_kinase_activity	C10-HDAC7 48h	35	1.61672	1.24179	4	0.076508	0.507981
histone_lysine_methylation	C10-HDAC7 72h	17	0.688298	0.812668	3	0.0294886	0.50834
positive_regulation_of_glutamate_secretion	C10-MSCV 48h	9	0.67703	0.791265	2	0.143167	0.508528
cytoplasmic_microtubule_organization	C10-MSCV 72h	9	0.64421	0.773368	2	0.131866	0.508779
L-glutamate_transport	C10-HDAC7 48h	10	0.46192	0.663764	2	0.0750282	0.508946
homeostasis_of_number_of_cells_within_a_tissue	C10-HDAC7 48h	21	0.970031	0.961885	3	0.0704474	0.509118
positive_regulation_of_lymphocyte_proliferation	C10-MSCV 48h	9	0.67703	0.791265	2	0.143167	0.509491
learning	C10-HDAC7 48h	35	1.61672	1.24179	4	0.076508	0.509782
positive_regulation_of_insulin_receptor_signaling_pathway	C10-MSCV 72h	9	0.64421	0.773368	2	0.131866	0.509826
regulation_of_growth	C10-MSCV 72h	72	5.15368	2.18741	8	0.142186	0.509862
glycine_transport	C10-MSCV 48h	9	0.67703	0.791265	2	0.143167	0.510458
positive_regulation_of_endothelial_cell_differentiation	C10-HDAC7 48h	10	0.46192	0.663764	2	0.0750282	0.51079
penetration_of_zona_pellucida	C10-MSCV 72h	9	0.64421	0.773368	2	0.131866	0.510877
endosome_organization	C10-HDAC7 48h	22	1.01622	0.984521	3	0.0788745	0.511052
bone_morphogenesis	C10-HDAC7 48h	21	0.970031	0.961885	3	0.0704474	0.511084
low-density_lipoprotein_particle_clearance	C10-MSCV 48h	9	0.67703	0.791265	2	0.143167	0.511429
positive_regulation_of_protein_kinase_activity	C10-HDAC7 48h	35	1.61672	1.24179	4	0.076508	0.511596
chromatin_silencing	C10-MSCV 72h	9	0.64421	0.773368	2	0.131866	0.511933
regulation_of_cell_adhesion_mediated_by_integrin	C10-MSCV 48h	9	0.67703	0.791265	2	0.143167	0.512403
blood_coagulation	C10-HDAC7 48h	65	3.00248	1.69227	6	0.0793744	0.512524
positive_regulation_of_mast_cell_degranulation	C10-HDAC7 48h	10	0.46192	0.663764	2	0.0750282	0.512647
negative_regulation_of_insulin_receptor_signaling_pathway	C10-HDAC7 48h	22	1.01622	0.984521	3	0.0788745	0.512821
mammary_gland_epithelial_cell_proliferation	C10-MSCV 72h	9	0.64421	0.773368	2	0.131866	0.512993
release_of_cytochrome_c_from_mitochondria	C10-HDAC7 48h	21	0.970031	0.961885	3	0.0704474	0.513065
protein_targeting_to_lysosome	C10-MSCV 48h	9	0.67703	0.791265	2	0.143167	0.513381
regulation_of_cell_migration	C10-HDAC7 48h	48	2.21721	1.45423	5	0.0697217	0.513753
germinal_center_formation	C10-MSCV 72h	9	0.64421	0.773368	2	0.131866	0.514057
negative_regulation_of_epidermal_growth_factor_receptor_signaling_pathway	C10-MSCV 48h	9	0.67703	0.791265	2	0.143167	0.514362
positive_regulation_of_receptor_internalization	C10-HDAC7 48h	10	0.46192	0.663764	2	0.0750282	0.514518
tricarboxylic_acid_cycle	C10-HDAC7 48h	22	1.01622	0.984521	3	0.0788745	0.514601
negative_regulation_of_protein_phosphorylation	C10-MSCV 72h	39	2.79158	1.60989	5	0.143869	0.514914
regulation_of_cell_shape	C10-HDAC7 48h	95	4.38824	2.04586	8	0.0728968	0.514936
peptidyl-serine_phosphorylation	C10-HDAC7 48h	63	2.91009	1.66603	6	0.0704309	0.51494
estrogen_metabolic_process	C10-MSCV 72h	9	0.64421	0.773368	2	0.131866	0.515126
positive_regulation_of_T_cell_chemotaxis	C10-MSCV 48h	9	0.67703	0.791265	2	0.143167	0.515348
rhythmic_process	C10-HDAC7 48h	34	1.57053	1.22392	4	0.0702195	0.5154
positive_regulation_of_fibroblast_migration	C10-MSCV 48h	9	0.67703	0.791265	2	0.143167	0.516337
phosphatidylinositol-mediated_signaling	C10-HDAC7 48h	22	1.01622	0.984521	3	0.0788745	0.516394
positive_regulation_of_protein_dephosphorylation	C10-HDAC7 48h	10	0.46192	0.663764	2	0.0750282	0.516403
positive_regulation_of_lipoprotein_lipase_activity	C10-MSCV 48h	9	0.67703	0.791265	2	0.143167	0.51733
sphingolipid_metabolic_process	C10-HDAC7 48h	22	1.01622	0.984521	3	0.0788745	0.5182
cellular_chloride_ion_homeostasis	C10-HDAC7 48h	10	0.46192	0.663764	2	0.0750282	0.518301
long-chain_fatty_acid_transport	C10-MSCV 48h	9	0.67703	0.791265	2	0.143167	0.518326
regulation_of_cell_migration	C10-MSCV 48h	48	3.61083	1.82735	6	0.149682	0.518915
signal_transduction_in_response_to_DNA_damage	C10-MSCV 48h	9	0.67703	0.791265	2	0.143167	0.519327
neurotransmitter_transport	C10-MSCV 48h	48	3.61083	1.82735	6	0.149682	0.519874
humoral_immune_response	C10-HDAC7 48h	22	1.01622	0.984521	3	0.0788745	0.520018
protein_homooligomerization	C10-HDAC7 72h	108	4.37271	2.04833	9	0.0315603	0.520191
positive_regulation_of_osteoblast_differentiation	C10-MSCV 72h	50	3.57894	1.82285	6	0.145626	0.520212
sphingolipid_biosynthetic_process	C10-HDAC7 48h	10	0.46192	0.663764	2	0.0750282	0.520214
negative_regulation_of_Ras_protein_signal_transduction	C10-MSCV 48h	18	1.35406	1.11902	3	0.149254	0.520314
oligopeptide_transport	C10-MSCV 48h	9	0.67703	0.791265	2	0.143167	0.520332
keratinocyte_differentiation	C10-MSCV 48h	48	3.61083	1.82735	6	0.149682	0.520837
regulation_of_catalytic_activity	C10-MSCV 48h	101	7.59778	2.6507	11	0.137856	0.521191
endochondral_ossification	C10-MSCV 48h	18	1.35406	1.11902	3	0.149254	0.521281
positive_thymic_T_cell_selection	C10-MSCV 48h	9	0.67703	0.791265	2	0.143167	0.52134
neuron_differentiation	C10-MSCV 72h	84	6.01262	2.36268	9	0.146291	0.521594
negative_regulation_of_tumor_necrosis_factor_production	C10-HDAC7 48h	22	1.01622	0.984521	3	0.0788745	0.521849
oligosaccharide_biosynthetic_process	C10-HDAC7 48h	10	0.46192	0.663764	2	0.0750282	0.52214
female_gonad_development	C10-MSCV 48h	18	1.35406	1.11902	3	0.149254	0.522252
positive_regulation_of_cholesterol_esterification	C10-MSCV 48h	9	0.67703	0.791265	2	0.143167	0.522352
protein_ubiquitination	C10-HDAC7 72h	161	6.51858	2.50093	12	0.0314568	0.523073
negative_regulation_of_JAK-STAT_cascade	C10-MSCV 72h	10	0.715788	0.815201	2	0.157321	0.523195
cell_morphogenesis_involved_in_differentiation	C10-MSCV 48h	9	0.67703	0.791265	2	0.143167	0.523369
negative_regulation_of_axonogenesis	C10-HDAC7 48h	10	0.46192	0.663764	2	0.0750282	0.524081
hemopoietic_progenitor_cell_differentiation	C10-MSCV 72h	10	0.715788	0.815201	2	0.157321	0.524123
cellular_response_to_dexamethasone_stimulus	C10-MSCV 48h	9	0.67703	0.791265	2	0.143167	0.524389
negative_regulation_of_cysteine-type_endopeptidase_activity_involved_in_apoptotic_process	C10-HDAC7 48h	64	2.95629	1.6792	6	0.0748265	0.524623
monocyte_differentiation	C10-MSCV 72h	10	0.715788	0.815201	2	0.157321	0.525054
wound_healing,_spreading_of_epidermal_cells	C10-MSCV 48h	9	0.67703	0.791265	2	0.143167	0.525413
peptidyl-tyrosine_dephosphorylation	C10-MSCV 48h	47	3.5356	1.80821	6	0.13927	0.52548
negative_regulation_of_axon_extension	C10-MSCV 72h	10	0.715788	0.815201	2	0.157321	0.525988
glycosphingolipid_metabolic_process	C10-MSCV 48h	9	0.67703	0.791265	2	0.143167	0.526441
anterior/posterior_axis_specification	C10-MSCV 72h	19	1.36	1.12368	3	0.151027	0.526493
palate_development	C10-HDAC7 48h	64	2.95629	1.6792	6	0.0748265	0.526588
pathway-restricted_SMAD_protein_phosphorylation	C10-MSCV 72h	10	0.715788	0.815201	2	0.157321	0.526926
mRNA_splice_site_selection	C10-HDAC7 72h	8	0.323905	0.557486	2	0.039007	0.527296
response_to_organic_cyclic_compound	C10-HDAC7 48h	36	1.66291	1.2594	4	0.0830683	0.527316
negative_regulation_of_mitotic_cell_cycle	C10-MSCV 72h	19	1.36	1.12368	3	0.151027	0.527471
negative_regulation_of_macrophage_derived_foam_cell_differentiation	C10-MSCV 48h	9	0.67703	0.791265	2	0.143167	0.527473
positive_regulation_of_vascular_permeability	C10-MSCV 72h	10	0.715788	0.815201	2	0.157321	0.527867
positive_regulation_of_axon_extension	C10-MSCV 72h	19	1.36	1.12368	3	0.151027	0.528454
generation_of_precursor_metabolites_and_energy	C10-MSCV 48h	9	0.67703	0.791265	2	0.143167	0.52851
muscle_cell_differentiation	C10-MSCV 72h	10	0.715788	0.815201	2	0.157321	0.528811
negative_regulation_of_cell_death	C10-HDAC7 48h	36	1.66291	1.2594	4	0.0830683	0.529103
vesicle_docking_involved_in_exocytosis	C10-MSCV 72h	19	1.36	1.12368	3	0.151027	0.52944
blood_circulation	C10-MSCV 48h	9	0.67703	0.791265	2	0.143167	0.52955
negative_regulation_of_histone_acetylation	C10-MSCV 72h	10	0.715788	0.815201	2	0.157321	0.529758
lymph_node_development	C10-MSCV 72h	19	1.36	1.12368	3	0.151027	0.530429
positive_regulation_of_neuron_projection_development	C10-MSCV 48h	59	4.43831	2.02594	7	0.153298	0.530472
cytoplasmic_microtubule_organization	C10-MSCV 48h	9	0.67703	0.791265	2	0.143167	0.530595
negative_regulation_of_protein_secretion	C10-MSCV 72h	10	0.715788	0.815201	2	0.157321	0.53071
positive_regulation_of_cell_adhesion	C10-HDAC7 48h	36	1.66291	1.2594	4	0.0830683	0.530903
actin_filament_polymerization	C10-HDAC7 72h	8	0.323905	0.557486	2	0.039007	0.531117
response_to_drug	C10-HDAC7 48h	131	6.05115	2.40242	10	0.0825653	0.531302
protein_destabilization	C10-HDAC7 72h	19	0.769274	0.859143	3	0.0395864	0.531306
regulation_of_ARF_GTPase_activity	C10-MSCV 72h	19	1.36	1.12368	3	0.151027	0.531422
epidermis_morphogenesis	C10-MSCV 48h	9	0.67703	0.791265	2	0.143167	0.531643
negative_regulation_of_Rho_protein_signal_transduction	C10-MSCV 72h	10	0.715788	0.815201	2	0.157321	0.531664
positive_regulation_of_cell_death	C10-MSCV 48h	27	2.03109	1.37051	4	0.141356	0.53228
negative_regulation_of_cell_adhesion	C10-MSCV 72h	29	2.07579	1.38824	4	0.150173	0.532407
phospholipid_transport	C10-MSCV 72h	19	1.36	1.12368	3	0.151027	0.532419
triglyceride_biosynthetic_process	C10-MSCV 72h	10	0.715788	0.815201	2	0.157321	0.532622
neurofilament_cytoskeleton_organization	C10-MSCV 48h	9	0.67703	0.791265	2	0.143167	0.532696
positive_regulation_of_phosphatidylinositol_3-kinase_cascade	C10-HDAC7 48h	36	1.66291	1.2594	4	0.0830683	0.532715
peptidyl-threonine_phosphorylation	C10-MSCV 72h	29	2.07579	1.38824	4	0.150173	0.533413
bone_resorption	C10-MSCV 72h	19	1.36	1.12368	3	0.151027	0.53342
regulation_of_protein_ubiquitination	C10-MSCV 72h	10	0.715788	0.815201	2	0.157321	0.533583
positive_regulation_of_insulin_receptor_signaling_pathway	C10-MSCV 48h	9	0.67703	0.791265	2	0.143167	0.533753
positive_regulation_of_proteasomal_ubiquitin-dependent_protein_catabolic_process	C10-MSCV 48h	37	2.78335	1.60436	5	0.142183	0.534324
negative_regulation_of_NF-kappaB_transcription_factor_activity	C10-HDAC7 72h	45	1.82196	1.32219	5	0.0346946	0.534353
ATP_metabolic_process	C10-MSCV 72h	29	2.07579	1.38824	4	0.150173	0.534423
embryonic_hemopoiesis	C10-MSCV 72h	19	1.36	1.12368	3	0.151027	0.534425
positive_regulation_of_endothelial_cell_differentiation	C10-MSCV 72h	10	0.715788	0.815201	2	0.157321	0.534548
penetration_of_zona_pellucida	C10-MSCV 48h	9	0.67703	0.791265	2	0.143167	0.534814
positive_regulation_of_interleukin-8_biosynthetic_process	C10-HDAC7 72h	8	0.323905	0.557486	2	0.039007	0.534993
intracellular_protein_kinase_cascade	C10-MSCV 72h	85	6.0842	2.3767	9	0.153896	0.535502
positive_regulation_of_mast_cell_degranulation	C10-MSCV 72h	10	0.715788	0.815201	2	0.157321	0.535517
cellular_iron_ion_homeostasis	C10-MSCV 48h	28	2.10632	1.39566	4	0.155693	0.535799
endothelial_cell_morphogenesis	C10-MSCV 48h	9	0.67703	0.791265	2	0.143167	0.535879
negative_regulation_of_smooth_muscle_cell_proliferation	C10-HDAC7 72h	31	1.25513	1.09741	4	0.0353659	0.535907
regulation_of_steroid_biosynthetic_process	C10-MSCV 72h	10	0.715788	0.815201	2	0.157321	0.536489
positive_regulation_of_DNA_binding	C10-MSCV 48h	28	2.10632	1.39566	4	0.155693	0.536782
estrogen_metabolic_process	C10-MSCV 48h	9	0.67703	0.791265	2	0.143167	0.536949
ruffle_organization	C10-MSCV 72h	10	0.715788	0.815201	2	0.157321	0.537464
DNA_demethylation	C10-HDAC7 48h	11	0.508112	0.696162	2	0.0889688	0.537532
Ras_protein_signal_transduction	C10-MSCV 48h	28	2.10632	1.39566	4	0.155693	0.537769
positive_regulation_of_reactive_oxygen_species_metabolic_process	C10-HDAC7 72h	18	0.728786	0.836229	3	0.0343446	0.537779
synaptic_vesicle_endocytosis	C10-MSCV 72h	10	0.715788	0.815201	2	0.157321	0.538443
protein_ubiquitination_involved_in_ubiquitin-dependent_protein_catabolic_process	C10-HDAC7 72h	45	1.82196	1.32219	5	0.0346946	0.538769
negative_regulation_of_erythrocyte_differentiation	C10-HDAC7 72h	8	0.323905	0.557486	2	0.039007	0.538927
negative_regulation_of_DNA_damage_response,_signal_transduction_by_p53_class_mediator	C10-HDAC7 48h	11	0.508112	0.696162	2	0.0889688	0.539266
cellular_response_to_reactive_oxygen_species	C10-MSCV 72h	10	0.715788	0.815201	2	0.157321	0.539426
amino_acid_transmembrane_transport	C10-HDAC7 72h	47	1.90294	1.35126	5	0.0408014	0.5399
platelet-derived_growth_factor_receptor_signaling_pathway	C10-HDAC7 72h	31	1.25513	1.09741	4	0.0353659	0.540264
glycoprotein_metabolic_process	C10-MSCV 72h	10	0.715788	0.815201	2	0.157321	0.540412
negative_regulation_of_endothelial_cell_migration	C10-HDAC7 48h	11	0.508112	0.696162	2	0.0889688	0.541011
positive_regulation_of_calcium_ion_transport_into_cytosol	C10-MSCV 72h	10	0.715788	0.815201	2	0.157321	0.541402
negative_regulation_of_protein_kinase_B_signaling_cascade	C10-HDAC7 72h	18	0.728786	0.836229	3	0.0343446	0.542298
inflammatory_response_to_antigenic_stimulus	C10-MSCV 72h	10	0.715788	0.815201	2	0.157321	0.542395
maintenance_of_protein_location_in_nucleus	C10-HDAC7 48h	11	0.508112	0.696162	2	0.0889688	0.542767
inositol_metabolic_process	C10-HDAC7 72h	8	0.323905	0.557486	2	0.039007	0.542919
protein_deubiquitination	C10-MSCV 48h	29	2.18154	1.42036	4	0.170542	0.543132
positive_regulation_by_host_of_viral_transcription	C10-MSCV 72h	10	0.715788	0.815201	2	0.157321	0.543392
cardiac_myofibril_assembly	C10-MSCV 48h	10	0.752256	0.834067	2	0.170411	0.543636
response_to_drug	C10-HDAC7 72h	131	5.30394	2.25592	10	0.0407978	0.543681
intracellular_protein_transport	C10-HDAC7 48h	168	7.76025	2.72062	12	0.0903662	0.544225
anagen	C10-MSCV 72h	10	0.715788	0.815201	2	0.157321	0.544393
response_to_steroid_hormone_stimulus	C10-HDAC7 48h	11	0.508112	0.696162	2	0.0889688	0.544535
monocyte_differentiation	C10-MSCV 48h	10	0.752256	0.834067	2	0.170411	0.544561
cholesterol_homeostasis	C10-MSCV 48h	50	3.76128	1.86503	6	0.171498	0.545253
oligosaccharide_biosynthetic_process	C10-MSCV 72h	10	0.715788	0.815201	2	0.157321	0.545397
protein_monoubiquitination	C10-MSCV 48h	10	0.752256	0.834067	2	0.170411	0.545488
lipid_biosynthetic_process	C10-MSCV 72h	109	7.80209	2.6914	11	0.15716	0.545847
positive_regulation_of_protein_sumoylation	C10-HDAC7 72h	9	0.364393	0.591303	2	0.0488266	0.546103
response_to_exogenous_dsRNA	C10-HDAC7 48h	11	0.508112	0.696162	2	0.0889688	0.546315
pathway-restricted_SMAD_protein_phosphorylation	C10-MSCV 48h	10	0.752256	0.834067	2	0.170411	0.546419
autophagic_vacuole_assembly	C10-HDAC7 72h	18	0.728786	0.836229	3	0.0343446	0.546894
acrosome_assembly	C10-HDAC7 72h	8	0.323905	0.557486	2	0.039007	0.546971
positive_regulation_of_vascular_permeability	C10-MSCV 48h	10	0.752256	0.834067	2	0.170411	0.547353
regulation_of_osteoclast_differentiation	C10-HDAC7 48h	11	0.508112	0.696162	2	0.0889688	0.548106
neuromuscular_process_controlling_posture	C10-MSCV 48h	10	0.752256	0.834067	2	0.170411	0.54829
calcium_ion_transport	C10-MSCV 48h	127	9.55365	2.97237	13	0.159816	0.548984
L-glutamate_transport	C10-MSCV 48h	10	0.752256	0.834067	2	0.170411	0.549231
protein_localization_to_synapse	C10-HDAC7 72h	9	0.364393	0.591303	2	0.0488266	0.549373
actin_filament_bundle_assembly	C10-HDAC7 48h	23	1.06242	1.00665	3	0.0877161	0.549395
heart_trabecula_formation	C10-HDAC7 48h	11	0.508112	0.696162	2	0.0889688	0.549909
negative_regulation_of_protein_secretion	C10-MSCV 48h	10	0.752256	0.834067	2	0.170411	0.550175
organ_morphogenesis	C10-MSCV 48h	106	7.97391	2.71552	11	0.173572	0.550916
positive_regulation_of_autophagy	C10-HDAC7 72h	8	0.323905	0.557486	2	0.039007	0.551083
negative_regulation_of_Rho_protein_signal_transduction	C10-MSCV 48h	10	0.752256	0.834067	2	0.170411	0.551122
regulation_of_G-protein_coupled_receptor_protein_signaling_pathway	C10-HDAC7 48h	23	1.06242	1.00665	3	0.0877161	0.551233
peptidyl-serine_phosphorylation	C10-HDAC7 72h	63	2.55075	1.56444	6	0.041964	0.551402
vasodilation	C10-MSCV 72h	20	1.43158	1.15287	3	0.168769	0.551509
positive_regulation_of_osteoclast_differentiation	C10-HDAC7 72h	18	0.728786	0.836229	3	0.0343446	0.551568
androgen_metabolic_process	C10-HDAC7 48h	11	0.508112	0.696162	2	0.0889688	0.551724
triglyceride_biosynthetic_process	C10-MSCV 48h	10	0.752256	0.834067	2	0.170411	0.552072
reactive_oxygen_species_metabolic_process	C10-MSCV 72h	20	1.43158	1.15287	3	0.168769	0.55247
regulation_of_RNA_biosynthetic_process	C10-HDAC7 72h	9	0.364393	0.591303	2	0.0488266	0.552682
regulation_of_protein_ubiquitination	C10-MSCV 48h	10	0.752256	0.834067	2	0.170411	0.553025
positive_regulation_of_calcium-mediated_signaling	C10-HDAC7 48h	23	1.06242	1.00665	3	0.0877161	0.553083
neuromuscular_process	C10-MSCV 72h	20	1.43158	1.15287	3	0.168769	0.553434
chaperone_mediated_protein_folding_requiring_cofactor	C10-HDAC7 48h	11	0.508112	0.696162	2	0.0889688	0.553551
positive_regulation_of_endothelial_cell_differentiation	C10-MSCV 48h	10	0.752256	0.834067	2	0.170411	0.553982
DNA_fragmentation_involved_in_apoptotic_nuclear_change	C10-MSCV 72h	20	1.43158	1.15287	3	0.168769	0.554402
positive_regulation_of_transcription,_DNA-dependent	C10-MSCV 72h	541	38.7242	5.99603	45	0.167096	0.554723
establishment_of_epithelial_cell_polarity	C10-MSCV 48h	10	0.752256	0.834067	2	0.170411	0.554942
negative_regulation_of_endothelial_cell_proliferation	C10-HDAC7 48h	23	1.06242	1.00665	3	0.0877161	0.554945
positive_regulation_of_superoxide_anion_generation	C10-HDAC7 72h	8	0.323905	0.557486	2	0.039007	0.555258
positive_regulation_of_Wnt_receptor_signaling_pathway	C10-MSCV 72h	20	1.43158	1.15287	3	0.168769	0.555373
positive_regulation_of_membrane_protein_ectodomain_proteolysis	C10-HDAC7 48h	11	0.508112	0.696162	2	0.0889688	0.55539
positive_regulation_of_ERK1_and_ERK2_cascade	C10-HDAC7 72h	76	3.0771	1.71829	7	0.0342996	0.555594
neuron_maturation	C10-MSCV 48h	10	0.752256	0.834067	2	0.170411	0.555906
complement_activation,_alternative_pathway	C10-HDAC7 72h	9	0.364393	0.591303	2	0.0488266	0.556032
respiratory_gaseous_exchange	C10-MSCV 72h	20	1.43158	1.15287	3	0.168769	0.556347
positive_regulation_of_mast_cell_degranulation	C10-MSCV 48h	10	0.752256	0.834067	2	0.170411	0.556872
regulation_of_action_potential_in_neuron	C10-MSCV 72h	20	1.43158	1.15287	3	0.168769	0.557325
cell_communication	C10-MSCV 48h	82	6.1685	2.3884	9	0.162687	0.557828
regulation_of_steroid_biosynthetic_process	C10-MSCV 48h	10	0.752256	0.834067	2	0.170411	0.557843
embryo_development	C10-MSCV 72h	111	7.94525	2.71598	11	0.171116	0.558207
interspecies_interaction_between_organisms	C10-MSCV 72h	20	1.43158	1.15287	3	0.168769	0.558306
transforming_growth_factor_beta_receptor_signaling_pathway	C10-HDAC7 72h	60	2.42929	1.52674	6	0.034194	0.558699
positive_regulation_of_receptor_internalization	C10-MSCV 48h	10	0.752256	0.834067	2	0.170411	0.558816
inactivation_of_MAPK_activity	C10-MSCV 72h	20	1.43158	1.15287	3	0.168769	0.559291
long-term_synaptic_potentiation	C10-HDAC7 72h	21	0.85025	0.90323	3	0.0512006	0.559337
activation_of_MAPK_activity	C10-MSCV 72h	64	4.58105	2.06231	7	0.172378	0.55941
negative_regulation_of_cell-matrix_adhesion	C10-HDAC7 72h	9	0.364393	0.591303	2	0.0488266	0.559422
regulation_of_embryonic_development	C10-HDAC7 72h	8	0.323905	0.557486	2	0.039007	0.559497
ruffle_organization	C10-MSCV 48h	10	0.752256	0.834067	2	0.170411	0.559793
palate_development	C10-MSCV 72h	64	4.58105	2.06231	7	0.172378	0.560378
synaptic_vesicle_endocytosis	C10-MSCV 48h	10	0.752256	0.834067	2	0.170411	0.560773
cholesterol_metabolic_process	C10-MSCV 72h	64	4.58105	2.06231	7	0.172378	0.561349
cellular_response_to_reactive_oxygen_species	C10-MSCV 48h	10	0.752256	0.834067	2	0.170411	0.561757
L-amino_acid_transport	C10-HDAC7 72h	21	0.85025	0.90323	3	0.0512006	0.562608
glycoprotein_metabolic_process	C10-MSCV 48h	10	0.752256	0.834067	2	0.170411	0.562745
glycine_transport	C10-HDAC7 72h	9	0.364393	0.591303	2	0.0488266	0.562854
anterior/posterior_axis_specification	C10-MSCV 48h	19	1.42929	1.14968	3	0.167891	0.563334
response_to_insulin_stimulus	C10-HDAC7 72h	33	1.33611	1.13226	4	0.0431832	0.56348
B_cell_differentiation	C10-HDAC7 72h	35	1.41708	1.16607	4	0.0518918	0.563611
positive_regulation_of_calcium_ion_transport_into_cytosol	C10-MSCV 48h	10	0.752256	0.834067	2	0.170411	0.563735
regulation_of_autophagy	C10-HDAC7 72h	8	0.323905	0.557486	2	0.039007	0.563801
fatty_acid_biosynthetic_process	C10-HDAC7 48h	68	3.14105	1.73088	6	0.0939219	0.563831
negative_regulation_of_mitotic_cell_cycle	C10-MSCV 48h	19	1.42929	1.14968	3	0.167891	0.564341
two-component_signal_transduction_system_(phosphorelay)	C10-MSCV 48h	10	0.752256	0.834067	2	0.170411	0.56473
cholesterol_transport	C10-MSCV 48h	19	1.42929	1.14968	3	0.167891	0.565353
cell_cycle_cytokinesis	C10-MSCV 48h	10	0.752256	0.834067	2	0.170411	0.565727
bone_morphogenesis	C10-HDAC7 72h	21	0.85025	0.90323	3	0.0512006	0.565917
protein_targeting_to_lysosome	C10-HDAC7 72h	9	0.364393	0.591303	2	0.0488266	0.566329
lymph_node_development	C10-MSCV 48h	19	1.42929	1.14968	3	0.167891	0.566368
inflammatory_response_to_antigenic_stimulus	C10-MSCV 48h	10	0.752256	0.834067	2	0.170411	0.566729
actin_filament_organization	C10-MSCV 48h	40	3.00902	1.66813	5	0.17951	0.566889
regulation_of_protein_catabolic_process	C10-MSCV 48h	19	1.42929	1.14968	3	0.167891	0.567386
cellular_chloride_ion_homeostasis	C10-MSCV 48h	10	0.752256	0.834067	2	0.170411	0.567733
learning_or_memory	C10-MSCV 48h	40	3.00902	1.66813	5	0.17951	0.567843
positive_regulation_of_macrophage_derived_foam_cell_differentiation	C10-HDAC7 72h	8	0.323905	0.557486	2	0.039007	0.568171
skeletal_muscle_tissue_development	C10-HDAC7 72h	50	2.02441	1.39371	5	0.0511075	0.568231
mammary_gland_alveolus_development	C10-MSCV 48h	19	1.42929	1.14968	3	0.167891	0.568409
negative_regulation_of_stress_fiber_assembly	C10-MSCV 48h	10	0.752256	0.834067	2	0.170411	0.568742
actin_cytoskeleton_reorganization	C10-MSCV 48h	40	3.00902	1.66813	5	0.17951	0.568801
male_gonad_development	C10-HDAC7 48h	53	2.44817	1.5281	5	0.097207	0.569009
phospholipid_transport	C10-MSCV 48h	19	1.42929	1.14968	3	0.167891	0.569435
negative_regulation_of_osteoblast_differentiation	C10-HDAC7 48h	38	1.75529	1.29391	4	0.0969798	0.569453
anagen	C10-MSCV 48h	10	0.752256	0.834067	2	0.170411	0.569754
branched_chain_family_amino_acid_catabolic_process	C10-HDAC7 72h	9	0.364393	0.591303	2	0.0488266	0.569846
bone_resorption	C10-MSCV 48h	19	1.42929	1.14968	3	0.167891	0.570464
response_to_glucose_stimulus	C10-MSCV 48h	39	2.9338	1.64715	5	0.16668	0.570476
negative_regulation_of_axonogenesis	C10-MSCV 48h	10	0.752256	0.834067	2	0.170411	0.570769
positive_regulation_of_cell_motility	C10-MSCV 72h	11	0.787367	0.85499	2	0.183579	0.571102
negative_regulation_of_inflammatory_response	C10-HDAC7 48h	38	1.75529	1.29391	4	0.0969798	0.571239
positive_regulation_of_activated_T_cell_proliferation	C10-MSCV 48h	19	1.42929	1.14968	3	0.167891	0.571498
mitochondrion_morphogenesis	C10-MSCV 72h	11	0.787367	0.85499	2	0.183579	0.572049
embryonic_hemopoiesis	C10-MSCV 48h	19	1.42929	1.14968	3	0.167891	0.572535
growth_hormone_receptor_signaling_pathway	C10-HDAC7 72h	8	0.323905	0.557486	2	0.039007	0.57261
positive_regulation_of_blood_coagulation	C10-HDAC7 72h	10	0.404881	0.623288	2	0.0594265	0.572628
cell_chemotaxis	C10-HDAC7 48h	24	1.10861	1.0283	3	0.0969525	0.572873
negative_regulation_of_smooth_muscle_cell_migration	C10-MSCV 72h	11	0.787367	0.85499	2	0.183579	0.572999
negative_regulation_of_epidermal_growth_factor_receptor_signaling_pathway	C10-HDAC7 72h	9	0.364393	0.591303	2	0.0488266	0.573408
regulation_of_gene_expression	C10-HDAC7 48h	101	4.66539	2.10948	8	0.0958462	0.573551
positive_regulation_of_protein_serine/threonine_kinase_activity	C10-MSCV 48h	19	1.42929	1.14968	3	0.167891	0.573576
transmembrane_receptor_protein_tyrosine_kinase_signaling_pathway	C10-MSCV 48h	73	5.49147	2.25352	8	0.182022	0.573858
ovulation_from_ovarian_follicle	C10-MSCV 72h	11	0.787367	0.85499	2	0.183579	0.573953
positive_regulation_of_endothelial_cell_migration	C10-HDAC7 72h	20	0.809762	0.881463	3	0.0452076	0.573954
membrane_depolarization	C10-HDAC7 48h	24	1.10861	1.0283	3	0.0969525	0.57468
positive_regulation_of_acute_inflammatory_response	C10-MSCV 72h	11	0.787367	0.85499	2	0.183579	0.574909
activation_of_protein_kinase_C_activity_by_G-protein_coupled_receptor_protein_signaling_pathway	C10-MSCV 72h	31	2.21894	1.43531	4	0.178429	0.575075
long-term_synaptic_potentiation	C10-MSCV 72h	21	1.50316	1.18134	3	0.187072	0.575301
monocyte_differentiation	C10-HDAC7 72h	10	0.404881	0.623288	2	0.0594265	0.575579
carboxylic_acid_metabolic_process	C10-MSCV 72h	11	0.787367	0.85499	2	0.183579	0.575869
protein_ubiquitination	C10-MSCV 72h	161	11.5242	3.27098	15	0.179015	0.575975
regulation_of_multicellular_organism_growth	C10-MSCV 72h	31	2.21894	1.43531	4	0.178429	0.576063
muscle_organ_development	C10-MSCV 72h	54	3.86526	1.89436	6	0.187651	0.576139
response_to_ethanol	C10-MSCV 72h	42	3.00631	1.67067	5	0.179391	0.576199
peptide_cross-linking	C10-MSCV 72h	21	1.50316	1.18134	3	0.187072	0.576244
ATP_hydrolysis_coupled_proton_transport	C10-HDAC7 48h	24	1.10861	1.0283	3	0.0969525	0.576499
regulation_of_small_GTPase_mediated_signal_transduction	C10-HDAC7 48h	39	1.80149	1.31083	4	0.104317	0.576506
negative_regulation_of_endothelial_cell_migration	C10-MSCV 72h	11	0.787367	0.85499	2	0.183579	0.576832
macrophage_differentiation	C10-HDAC7 72h	9	0.364393	0.591303	2	0.0488266	0.577014
receptor_internalization	C10-MSCV 72h	31	2.21894	1.43531	4	0.178429	0.577054
positive_regulation_of_defense_response_to_virus_by_host	C10-HDAC7 72h	8	0.323905	0.557486	2	0.039007	0.577119
positive_regulation_of_phosphatidylinositol_3-kinase_activity	C10-MSCV 72h	21	1.50316	1.18134	3	0.187072	0.57719
positive_regulation_of_protein_autophosphorylation	C10-HDAC7 48h	12	0.554304	0.727117	2	0.103595	0.577612
transcription_from_RNA_polymerase_II_promoter	C10-MSCV 72h	112	8.01683	2.72819	11	0.178311	0.577666
positive_regulation_of_T_cell_differentiation	C10-MSCV 72h	11	0.787367	0.85499	2	0.183579	0.577798
vasodilation	C10-HDAC7 72h	20	0.809762	0.881463	3	0.0452076	0.577858
integrin-mediated_signaling_pathway	C10-HDAC7 48h	69	3.18725	1.74357	6	0.099068	0.578102
negative_regulation_of_cyclin-dependent_protein_kinase_activity	C10-MSCV 72h	21	1.50316	1.18134	3	0.187072	0.57814
Rho_protein_signal_transduction	C10-HDAC7 48h	39	1.80149	1.31083	4	0.104317	0.578206
epithelial_to_mesenchymal_transition	C10-HDAC7 48h	24	1.10861	1.0283	3	0.0969525	0.578329
muscle_cell_differentiation	C10-HDAC7 72h	10	0.404881	0.623288	2	0.0594265	0.578562
maintenance_of_protein_location_in_nucleus	C10-MSCV 72h	11	0.787367	0.85499	2	0.183579	0.578768
L-amino_acid_transport	C10-MSCV 72h	21	1.50316	1.18134	3	0.187072	0.579092
cellular_response_to_tumor_necrosis_factor	C10-HDAC7 48h	12	0.554304	0.727117	2	0.103595	0.579331
methionine_biosynthetic_process	C10-MSCV 72h	11	0.787367	0.85499	2	0.183579	0.57974
response_to_oxidative_stress	C10-HDAC7 48h	103	4.75777	2.13026	8	0.104311	0.579882
release_of_cytochrome_c_from_mitochondria	C10-MSCV 72h	21	1.50316	1.18134	3	0.187072	0.580048
vasodilation	C10-MSCV 48h	20	1.50451	1.17955	3	0.187153	0.580297
negative_regulation_of_cysteine-type_endopeptidase_activity_involved_in_apoptotic_process	C10-HDAC7 72h	64	2.59124	1.57681	6	0.0447809	0.580299
positive_regulation_of_lipoprotein_lipase_activity	C10-HDAC7 72h	9	0.364393	0.591303	2	0.0488266	0.580666
positive_regulation_of_myoblast_differentiation	C10-MSCV 72h	11	0.787367	0.85499	2	0.183579	0.580716
vasculogenesis	C10-HDAC7 72h	69	2.79368	1.63724	6	0.0606026	0.580981
binding_of_sperm_to_zona_pellucida	C10-MSCV 72h	21	1.50316	1.18134	3	0.187072	0.581006
positive_regulation_of_alpha-beta_T_cell_proliferation	C10-HDAC7 48h	12	0.554304	0.727117	2	0.103595	0.58106
reactive_oxygen_species_metabolic_process	C10-MSCV 48h	20	1.50451	1.17955	3	0.187153	0.581256
neuromuscular_process_controlling_posture	C10-HDAC7 72h	10	0.404881	0.623288	2	0.0594265	0.581575
negative_regulation_of_interleukin-2_production	C10-MSCV 72h	11	0.787367	0.85499	2	0.183579	0.581696
stress-activated_MAPK_cascade	C10-HDAC7 72h	8	0.323905	0.557486	2	0.039007	0.581699
neuromuscular_process	C10-HDAC7 72h	20	0.809762	0.881463	3	0.0452076	0.581816
chloride_transport	C10-HDAC7 72h	78	3.15807	1.74075	7	0.0387078	0.581856
protein_export_from_nucleus	C10-MSCV 48h	20	1.50451	1.17955	3	0.187153	0.582219
heart_trabecula_formation	C10-MSCV 72h	11	0.787367	0.85499	2	0.183579	0.582678
intracellular_protein_kinase_cascade	C10-MSCV 48h	85	6.39417	2.4317	9	0.188567	0.582759
negative_regulation_by_host_of_viral_transcription	C10-HDAC7 48h	12	0.554304	0.727117	2	0.103595	0.5828
ephrin_receptor_signaling_pathway	C10-MSCV 48h	30	2.25677	1.44465	4	0.185858	0.583018
DNA_fragmentation_involved_in_apoptotic_nuclear_change	C10-MSCV 48h	20	1.50451	1.17955	3	0.187153	0.583184
oxidation-reduction_process	C10-MSCV 48h	684	51.4543	6.89809	58	0.189017	0.583191
response_to_estrogen_stimulus	C10-HDAC7 72h	37	1.49806	1.19892	4	0.0614835	0.583472
cerebellar_Purkinje_cell_layer_development	C10-MSCV 72h	11	0.787367	0.85499	2	0.183579	0.583664
skeletal_system_development	C10-MSCV 48h	85	6.39417	2.4317	9	0.188567	0.583719
growth	C10-MSCV 48h	30	2.25677	1.44465	4	0.185858	0.583993
positive_regulation_of_Wnt_receptor_signaling_pathway	C10-MSCV 48h	20	1.50451	1.17955	3	0.187153	0.584153
cellular_response_to_hormone_stimulus	C10-HDAC7 72h	9	0.364393	0.591303	2	0.0488266	0.584365
B_cell_proliferation	C10-HDAC7 48h	12	0.554304	0.727117	2	0.103595	0.58455
negative_regulation_of_histone_acetylation	C10-HDAC7 72h	10	0.404881	0.623288	2	0.0594265	0.58462
positive_regulation_of_TOR_signaling_cascade	C10-MSCV 72h	11	0.787367	0.85499	2	0.183579	0.584653
eating_behavior	C10-MSCV 48h	30	2.25677	1.44465	4	0.185858	0.584971
interspecies_interaction_between_organisms	C10-MSCV 48h	20	1.50451	1.17955	3	0.187153	0.585125
androgen_metabolic_process	C10-MSCV 72h	11	0.787367	0.85499	2	0.183579	0.585646
inactivation_of_MAPK_activity	C10-MSCV 48h	20	1.50451	1.17955	3	0.187153	0.5861
positive_regulation_vascular_endothelial_growth_factor_production	C10-HDAC7 48h	12	0.554304	0.727117	2	0.103595	0.586311
neuron_projection_morphogenesis	C10-HDAC7 72h	37	1.49806	1.19892	4	0.0614835	0.586434
induction_of_apoptosis_by_oxidative_stress	C10-MSCV 72h	11	0.787367	0.85499	2	0.183579	0.586642
positive_regulation_of_cytokine_production	C10-MSCV 72h	11	0.787367	0.85499	2	0.183579	0.587641
negative_regulation_of_Rho_protein_signal_transduction	C10-HDAC7 72h	10	0.404881	0.623288	2	0.0594265	0.587697
acrosome_reaction	C10-HDAC7 48h	12	0.554304	0.727117	2	0.103595	0.588082
signal_transduction_in_response_to_DNA_damage	C10-HDAC7 72h	9	0.364393	0.591303	2	0.0488266	0.588111
skeletal_system_morphogenesis	C10-MSCV 72h	43	3.07789	1.69044	5	0.191899	0.588219
negative_regulation_of_bone_resorption	C10-MSCV 72h	11	0.787367	0.85499	2	0.183579	0.588644
ion_transport	C10-MSCV 48h	547	41.1484	6.16871	47	0.191164	0.588848
positive_regulation_of_cell_motility	C10-MSCV 48h	11	0.827481	0.874776	2	0.198404	0.588943
ossification	C10-MSCV 48h	74	5.56669	2.26891	8	0.191601	0.589227
G-protein_coupled_receptor_signaling_pathway	C10-MSCV 48h	485	36.4844	5.8086	42	0.192119	0.589854
response_to_endoplasmic_reticulum_stress	C10-HDAC7 48h	12	0.554304	0.727117	2	0.103595	0.589864
DNA_demethylation	C10-MSCV 48h	11	0.827481	0.874776	2	0.198404	0.589875
insulin_receptor_signaling_pathway	C10-MSCV 48h	41	3.08425	1.68886	5	0.192693	0.590652
regulation_of_protein_ubiquitination	C10-HDAC7 72h	10	0.404881	0.623288	2	0.0594265	0.590806
cell-substrate_adhesion	C10-MSCV 48h	11	0.827481	0.874776	2	0.198404	0.59081
cell_wall_macromolecule_catabolic_process	C10-HDAC7 48h	12	0.554304	0.727117	2	0.103595	0.591657
regulation_of_microtubule-based_process	C10-MSCV 48h	11	0.827481	0.874776	2	0.198404	0.591748
positive_regulation_of_cholesterol_esterification	C10-HDAC7 72h	9	0.364393	0.591303	2	0.0488266	0.591905
negative_regulation_of_smooth_muscle_cell_migration	C10-MSCV 48h	11	0.827481	0.874776	2	0.198404	0.592688
positive_regulation_of_endothelial_cell_proliferation	C10-HDAC7 72h	53	2.14587	1.43492	5	0.0627993	0.592964
negative_regulation_of_vascular_permeability	C10-HDAC7 48h	12	0.554304	0.727117	2	0.103595	0.593461
endocytosis	C10-HDAC7 48h	137	6.3283	2.45682	10	0.103294	0.593545
negative_regulation_of_DNA_damage_response,_signal_transduction_by_p53_class_mediator	C10-MSCV 48h	11	0.827481	0.874776	2	0.198404	0.593632
positive_regulation_of_protein_dephosphorylation	C10-HDAC7 72h	10	0.404881	0.623288	2	0.0594265	0.593949
endosome_organization	C10-HDAC7 72h	22	0.890738	0.924486	3	0.0575562	0.594221
negative_regulation_of_myeloid_cell_differentiation	C10-MSCV 48h	11	0.827481	0.874776	2	0.198404	0.594579
cation_transport	C10-MSCV 48h	98	7.37211	2.61104	10	0.201889	0.594591
activation_of_protein_kinase_C_activity_by_G-protein_coupled_receptor_protein_signaling_pathway	C10-MSCV 48h	31	2.33199	1.46853	4	0.201597	0.594662
liver_development	C10-HDAC7 48h	54	2.49437	1.54245	5	0.103275	0.595256
regulation_of_cell-cell_adhesion	C10-MSCV 48h	11	0.827481	0.874776	2	0.198404	0.595529
positive_regulation_of_multicellular_organism_growth	C10-MSCV 48h	31	2.33199	1.46853	4	0.201597	0.595597
cell_morphogenesis_involved_in_differentiation	C10-HDAC7 72h	9	0.364393	0.591303	2	0.0488266	0.595748
negative_regulation_of_fibroblast_growth_factor_receptor_signaling_pathway	C10-MSCV 48h	11	0.827481	0.874776	2	0.198404	0.596482
regulation_of_multicellular_organism_growth	C10-MSCV 48h	31	2.33199	1.46853	4	0.201597	0.596535
muscle_organ_development	C10-HDAC7 48h	54	2.49437	1.54245	5	0.103275	0.597087
positive_regulation_by_host_of_viral_transcription	C10-HDAC7 72h	10	0.404881	0.623288	2	0.0594265	0.597125
ovulation_from_ovarian_follicle	C10-MSCV 48h	11	0.827481	0.874776	2	0.198404	0.597437
termination_of_G-protein_coupled_receptor_signaling_pathway	C10-MSCV 48h	31	2.33199	1.46853	4	0.201597	0.597476
phosphatidylinositol-mediated_signaling	C10-HDAC7 72h	22	0.890738	0.924486	3	0.0575562	0.597504
positive_regulation_of_tyrosine_phosphorylation_of_Stat3_protein	C10-HDAC7 72h	23	0.931226	0.945263	3	0.0642644	0.597786
positive_regulation_of_acute_inflammatory_response	C10-MSCV 48h	11	0.827481	0.874776	2	0.198404	0.598396
chemotaxis	C10-HDAC7 48h	86	3.97251	1.94654	7	0.102867	0.598413
phosphorylation	C10-HDAC7 72h	695	28.1392	5.19615	37	0.0583132	0.598746
regulation_of_blood_pressure	C10-HDAC7 48h	54	2.49437	1.54245	5	0.103275	0.59893
maintenance_of_protein_location_in_nucleus	C10-MSCV 48h	11	0.827481	0.874776	2	0.198404	0.599358
glycosphingolipid_metabolic_process	C10-HDAC7 72h	9	0.364393	0.591303	2	0.0488266	0.599642
positive_regulation_of_protein_kinase_B_signaling_cascade	C10-HDAC7 72h	52	2.10538	1.42132	5	0.0587481	0.599933
methionine_biosynthetic_process	C10-MSCV 48h	11	0.827481	0.874776	2	0.198404	0.600324
response_to_molecule_of_bacterial_origin	C10-HDAC7 72h	10	0.404881	0.623288	2	0.0594265	0.600335
protein_catabolic_process	C10-HDAC7 72h	36	1.45757	1.18261	4	0.0565781	0.600623
regulation_of_G-protein_coupled_receptor_protein_signaling_pathway	C10-HDAC7 72h	23	0.931226	0.945263	3	0.0642644	0.60076
sphingolipid_metabolic_process	C10-HDAC7 72h	22	0.890738	0.924486	3	0.0575562	0.600823
negative_regulation_of_interleukin-2_production	C10-MSCV 48h	11	0.827481	0.874776	2	0.198404	0.601292
lipid_catabolic_process	C10-HDAC7 72h	85	3.44149	1.81718	7	0.0569745	0.601434
heart_trabecula_formation	C10-MSCV 48h	11	0.827481	0.874776	2	0.198404	0.602263
regulation_of_phosphoprotein_phosphatase_activity	C10-MSCV 48h	11	0.827481	0.874776	2	0.198404	0.603238
protein_glycosylation	C10-HDAC7 48h	55	2.54056	1.55666	5	0.109525	0.603513
negative_regulation_of_axonogenesis	C10-HDAC7 72h	10	0.404881	0.623288	2	0.0594265	0.603581
cellular_response_to_lipoteichoic_acid	C10-HDAC7 72h	9	0.364393	0.591303	2	0.0488266	0.603587
positive_regulation_of_synapse_assembly	C10-HDAC7 72h	23	0.931226	0.945263	3	0.0642644	0.603764
negative_regulation_of_cell_death	C10-HDAC7 72h	36	1.45757	1.18261	4	0.0565781	0.604036
positive_regulation_of_cell_motility	C10-HDAC7 72h	11	0.445369	0.65371	2	0.0707273	0.604075
humoral_immune_response	C10-HDAC7 72h	22	0.890738	0.924486	3	0.0575562	0.60418
cerebellar_Purkinje_cell_layer_development	C10-MSCV 48h	11	0.827481	0.874776	2	0.198404	0.604216
focal_adhesion_assembly	C10-MSCV 48h	21	1.57974	1.20868	3	0.206945	0.604743
macrophage_chemotaxis	C10-MSCV 48h	11	0.827481	0.874776	2	0.198404	0.605196
embryonic_pattern_specification	C10-MSCV 48h	21	1.57974	1.20868	3	0.206945	0.605685
induction_of_apoptosis_by_oxidative_stress	C10-MSCV 48h	11	0.827481	0.874776	2	0.198404	0.60618
histone_methylation	C10-HDAC7 72h	24	0.971714	0.965594	3	0.0713139	0.60633
negative_regulation_of_protein_catabolic_process	C10-MSCV 48h	21	1.57974	1.20868	3	0.206945	0.60663
mitochondrion_morphogenesis	C10-HDAC7 72h	11	0.445369	0.65371	2	0.0707273	0.606834
negative_regulation_of_bone_resorption	C10-MSCV 48h	11	0.827481	0.874776	2	0.198404	0.607168
positive_regulation_of_cell_adhesion	C10-HDAC7 72h	36	1.45757	1.18261	4	0.0565781	0.607487
response_to_interleukin-1	C10-MSCV 48h	21	1.57974	1.20868	3	0.206945	0.607578
chromatin_silencing	C10-HDAC7 72h	9	0.364393	0.591303	2	0.0488266	0.607584
autophagy	C10-HDAC7 72h	54	2.18636	1.44839	5	0.0670038	0.608213
release_of_cytochrome_c_from_mitochondria	C10-MSCV 48h	21	1.57974	1.20868	3	0.206945	0.608529
cell_growth	C10-HDAC7 72h	39	1.57904	1.2309	4	0.0719414	0.60891
maintenance_of_protein_location_in_nucleus	C10-HDAC7 72h	11	0.445369	0.65371	2	0.0707273	0.609617
positive_regulation_of_phosphatidylinositol_3-kinase_cascade	C10-HDAC7 72h	36	1.45757	1.18261	4	0.0565781	0.610979
muscle_organ_development	C10-HDAC7 72h	54	2.18636	1.44839	5	0.0670038	0.611166
positive_regulation_of_interleukin-17_production	C10-HDAC7 72h	9	0.364393	0.591303	2	0.0488266	0.611635
protein_localization	C10-HDAC7 72h	71	2.87466	1.6608	6	0.0677493	0.612024
regulation_of_cell_proliferation	C10-HDAC7 72h	143	5.7898	2.35699	10	0.0661385	0.612188
immunoglobulin_mediated_immune_response	C10-HDAC7 72h	11	0.445369	0.65371	2	0.0707273	0.612427
positive_regulation_of_cell_migration	C10-HDAC7 72h	117	4.73711	2.13197	9	0.048586	0.612706
positive_regulation_of_filopodium_assembly	C10-MSCV 72h	12	0.858946	0.893008	2	0.210396	0.612922
visual_learning	C10-HDAC7 72h	38	1.53855	1.21501	4	0.0666055	0.613489
positive_regulation_of_fatty_acid_biosynthetic_process	C10-MSCV 72h	12	0.858946	0.893008	2	0.210396	0.613874
cell-matrix_adhesion	C10-HDAC7 72h	54	2.18636	1.44839	5	0.0670038	0.614147
positive_regulation_of_protein_autophosphorylation	C10-MSCV 72h	12	0.858946	0.893008	2	0.210396	0.614829
positive_regulation_of_myoblast_differentiation	C10-HDAC7 72h	11	0.445369	0.65371	2	0.0707273	0.615262
regulation_of_cysteine-type_endopeptidase_activity_involved_in_apoptotic_process	C10-MSCV 72h	12	0.858946	0.893008	2	0.210396	0.615786
vesicle_fusion	C10-MSCV 72h	12	0.858946	0.893008	2	0.210396	0.616747
organ_development	C10-MSCV 72h	12	0.858946	0.893008	2	0.210396	0.617711
response_to_exogenous_dsRNA	C10-HDAC7 72h	11	0.445369	0.65371	2	0.0707273	0.618123
fatty_acid_biosynthetic_process	C10-MSCV 72h	68	4.86736	2.12578	7	0.212543	0.618216
kidney_development	C10-MSCV 72h	80	5.72631	2.30574	8	0.212937	0.618405
definitive_hemopoiesis	C10-HDAC7 48h	13	0.600496	0.756807	2	0.118814	0.618426
pentose-phosphate_shunt	C10-MSCV 72h	12	0.858946	0.893008	2	0.210396	0.618677
positive_regulation_of_cholesterol_efflux	C10-MSCV 72h	12	0.858946	0.893008	2	0.210396	0.619647
negative_regulation_of_peptidyl-tyrosine_phosphorylation	C10-HDAC7 48h	13	0.600496	0.756807	2	0.118814	0.620143
positive_regulation_of_alpha-beta_T_cell_proliferation	C10-MSCV 72h	12	0.858946	0.893008	2	0.210396	0.62062
regulation_of_osteoclast_differentiation	C10-HDAC7 72h	11	0.445369	0.65371	2	0.0707273	0.621012
positive_regulation_of_MAP_kinase_activity	C10-HDAC7 48h	41	1.89387	1.34402	4	0.119716	0.621401
reverse_cholesterol_transport	C10-MSCV 72h	12	0.858946	0.893008	2	0.210396	0.621596
positive_regulation_of_cellular_component_movement	C10-HDAC7 48h	13	0.600496	0.756807	2	0.118814	0.621871
embryo_development	C10-MSCV 48h	111	8.35004	2.77883	11	0.213219	0.62211
protein_K48-linked_deubiquitination	C10-MSCV 72h	12	0.858946	0.893008	2	0.210396	0.622575
cellular_response_to_lithium_ion	C10-MSCV 72h	12	0.858946	0.893008	2	0.210396	0.623557
interleukin-1-mediated_signaling_pathway	C10-HDAC7 48h	13	0.600496	0.756807	2	0.118814	0.623608
heart_trabecula_formation	C10-HDAC7 72h	11	0.445369	0.65371	2	0.0707273	0.623927
white_fat_cell_differentiation	C10-MSCV 72h	12	0.858946	0.893008	2	0.210396	0.624542
neuron_apoptosis	C10-MSCV 72h	22	1.57473	1.20914	3	0.205854	0.624877
bone_development	C10-HDAC7 48h	13	0.600496	0.756807	2	0.118814	0.625355
positive_regulation_of_T_cell_proliferation	C10-MSCV 72h	44	3.14947	1.70998	5	0.204703	0.625425
response_to_cadmium_ion	C10-MSCV 72h	12	0.858946	0.893008	2	0.210396	0.62553
positive_chemotaxis	C10-MSCV 72h	22	1.57473	1.20914	3	0.205854	0.625889
positive_regulation_of_peptidyl-serine_phosphorylation	C10-MSCV 72h	44	3.14947	1.70998	5	0.204703	0.626443
B_cell_proliferation	C10-MSCV 72h	12	0.858946	0.893008	2	0.210396	0.626521
cerebellar_Purkinje_cell_layer_development	C10-HDAC7 72h	11	0.445369	0.65371	2	0.0707273	0.626871
phosphatidylinositol-mediated_signaling	C10-MSCV 72h	22	1.57473	1.20914	3	0.205854	0.626903
positive_regulation_of_cell-cell_adhesion	C10-HDAC7 48h	13	0.600496	0.756807	2	0.118814	0.627111
nucleotide_phosphorylation	C10-MSCV 72h	12	0.858946	0.893008	2	0.210396	0.627516
cellular_response_to_retinoic_acid	C10-MSCV 72h	22	1.57473	1.20914	3	0.205854	0.627921
sulfate_transport	C10-MSCV 72h	12	0.858946	0.893008	2	0.210396	0.628513
response_to_osmotic_stress	C10-HDAC7 48h	13	0.600496	0.756807	2	0.118814	0.628878
negative_thymic_T_cell_selection	C10-MSCV 72h	12	0.858946	0.893008	2	0.210396	0.629514
fatty_acid_metabolic_process	C10-MSCV 48h	88	6.61985	2.47424	9	0.2161	0.629539
macrophage_chemotaxis	C10-HDAC7 72h	11	0.445369	0.65371	2	0.0707273	0.629841
positive_regulation_of_fibroblast_proliferation	C10-MSCV 72h	45	3.22105	1.7293	5	0.217778	0.630517
acrosome_reaction	C10-MSCV 72h	12	0.858946	0.893008	2	0.210396	0.630518
organ_regeneration	C10-HDAC7 48h	13	0.600496	0.756807	2	0.118814	0.630654
lung_alveolus_development	C10-MSCV 72h	33	2.3621	1.48089	4	0.208286	0.63124
protein_ubiquitination_involved_in_ubiquitin-dependent_protein_catabolic_process	C10-MSCV 72h	45	3.22105	1.7293	5	0.217778	0.63149
Rac_protein_signal_transduction	C10-MSCV 72h	12	0.858946	0.893008	2	0.210396	0.631525
brown_fat_cell_differentiation	C10-MSCV 48h	32	2.40722	1.49202	4	0.21771	0.632268
endoplasmic_reticulum_organization	C10-HDAC7 48h	13	0.600496	0.756807	2	0.118814	0.632441
positive_regulation_of_peptidase_activity	C10-MSCV 72h	12	0.858946	0.893008	2	0.210396	0.632536
positive_regulation_of_apoptotic_process	C10-HDAC7 72h	245	9.91958	3.08512	15	0.0751025	0.632814
blood_vessel_morphogenesis	C10-HDAC7 48h	26	1.20099	1.07029	3	0.116527	0.632815
phospholipid_efflux	C10-HDAC7 72h	11	0.445369	0.65371	2	0.0707273	0.632841
glycogen_metabolic_process	C10-MSCV 48h	32	2.40722	1.49202	4	0.21771	0.633247
positive_chemotaxis	C10-MSCV 48h	22	1.65496	1.23712	3	0.227175	0.633326
response_to_endoplasmic_reticulum_stress	C10-MSCV 72h	12	0.858946	0.893008	2	0.210396	0.63355
regulation_of_growth	C10-HDAC7 48h	72	3.32582	1.78107	6	0.115373	0.633877
muscle_organ_development	C10-MSCV 48h	54	4.06218	1.9382	6	0.218646	0.634006
apoptotic_cell_clearance	C10-HDAC7 48h	13	0.600496	0.756807	2	0.118814	0.634238
tricarboxylic_acid_cycle	C10-MSCV 48h	22	1.65496	1.23712	3	0.227175	0.634267
cellular_zinc_ion_homeostasis	C10-MSCV 72h	12	0.858946	0.893008	2	0.210396	0.634566
activation_of_MAPKK_activity	C10-HDAC7 48h	26	1.20099	1.07029	3	0.116527	0.634649
phosphatidylinositol-mediated_signaling	C10-MSCV 48h	22	1.65496	1.23712	3	0.227175	0.635211
negative_regulation_of_peptidase_activity	C10-HDAC7 48h	90	4.15728	1.99129	7	0.122759	0.635438
temperature_homeostasis	C10-MSCV 72h	12	0.858946	0.893008	2	0.210396	0.635587
regulation_of_gene_expression	C10-MSCV 48h	101	7.59778	2.6507	10	0.228325	0.635589
positive_regulation_of_interleukin-1_beta_secretion	C10-HDAC7 72h	11	0.445369	0.65371	2	0.0707273	0.635869
intermediate_filament_organization	C10-HDAC7 48h	13	0.600496	0.756807	2	0.118814	0.636044
ERK1_and_ERK2_cascade	C10-MSCV 48h	22	1.65496	1.23712	3	0.227175	0.636158
positive_regulation_of_filopodium_assembly	C10-MSCV 48h	12	0.902707	0.913674	2	0.22688	0.63628
endoplasmic_reticulum_unfolded_protein_response	C10-HDAC7 48h	26	1.20099	1.07029	3	0.116527	0.636494
negative_regulation_of_vascular_permeability	C10-MSCV 72h	12	0.858946	0.893008	2	0.210396	0.63661
regulation_of_cysteine-type_endopeptidase_activity_involved_in_apoptotic_process	C10-MSCV 48h	12	0.902707	0.913674	2	0.22688	0.637231
branching_involved_in_mammary_gland_duct_morphogenesis	C10-HDAC7 48h	13	0.600496	0.756807	2	0.118814	0.637862
lipoprotein_transport	C10-MSCV 48h	12	0.902707	0.913674	2	0.22688	0.638185
motor_axon_guidance	C10-HDAC7 48h	26	1.20099	1.07029	3	0.116527	0.63835
DNA_damage_response,_signal_transduction_by_p53_class_mediator_resulting_in_cell_cycle_arrest	C10-MSCV 48h	12	0.902707	0.913674	2	0.22688	0.639142
protein_K63-linked_deubiquitination	C10-HDAC7 48h	13	0.600496	0.756807	2	0.118814	0.639689
cytoskeleton_organization	C10-HDAC7 72h	91	3.68442	1.88022	7	0.0762595	0.639695
organ_development	C10-MSCV 48h	12	0.902707	0.913674	2	0.22688	0.640102
pentose-phosphate_shunt	C10-MSCV 48h	12	0.902707	0.913674	2	0.22688	0.641064
transcription_from_RNA_polymerase_II_promoter	C10-MSCV 48h	112	8.42527	2.79132	11	0.221571	0.641498
isotype_switching	C10-HDAC7 48h	13	0.600496	0.756807	2	0.118814	0.641528
regulation_of_I-kappaB_kinase/NF-kappaB_cascade	C10-MSCV 48h	12	0.902707	0.913674	2	0.22688	0.64203
positive_regulation_of_cholesterol_efflux	C10-MSCV 48h	12	0.902707	0.913674	2	0.22688	0.642998
vasculogenesis_involved_in_coronary_vascular_morphogenesis	C10-HDAC7 48h	13	0.600496	0.756807	2	0.118814	0.643376
cytokine_production	C10-MSCV 72h	23	1.64631	1.23631	3	0.225035	0.643592
reverse_cholesterol_transport	C10-MSCV 48h	12	0.902707	0.913674	2	0.22688	0.643969
protein_heterooligomerization	C10-MSCV 48h	78	5.8676	2.32942	8	0.231867	0.644495
actin_filament_bundle_assembly	C10-MSCV 72h	23	1.64631	1.23631	3	0.225035	0.644573
cellular_response_to_lithium_ion	C10-MSCV 48h	12	0.902707	0.913674	2	0.22688	0.644944
cell_development	C10-MSCV 72h	23	1.64631	1.23631	3	0.225035	0.645557
social_behavior	C10-HDAC7 72h	25	1.0122	0.985505	3	0.0786929	0.645694
response_to_cadmium_ion	C10-MSCV 48h	12	0.902707	0.913674	2	0.22688	0.645921
embryo_implantation	C10-MSCV 72h	23	1.64631	1.23631	3	0.225035	0.646544
drug_transport	C10-MSCV 48h	12	0.902707	0.913674	2	0.22688	0.646901
positive_regulation_of_transcription_from_RNA_polymerase_II_promoter	C10-MSCV 72h	678	48.5305	6.71243	54	0.226602	0.64709
response_to_calcium_ion	C10-HDAC7 72h	40	1.61952	1.24658	4	0.077488	0.647111
positive_regulation_of_fatty_acid_biosynthetic_process	C10-HDAC7 72h	12	0.485857	0.682778	2	0.0826548	0.647118
behavioral_fear_response	C10-MSCV 72h	23	1.64631	1.23631	3	0.225035	0.647534
protein_heterotrimerization	C10-MSCV 48h	12	0.902707	0.913674	2	0.22688	0.647884
cellular_calcium_ion_homeostasis	C10-HDAC7 72h	75	3.03661	1.70694	6	0.0834427	0.647887
melanocyte_differentiation	C10-HDAC7 72h	25	1.0122	0.985505	3	0.0786929	0.648526
positive_regulation_of_Rho_GTPase_activity	C10-MSCV 72h	23	1.64631	1.23631	3	0.225035	0.648527
striated_muscle_contraction	C10-MSCV 48h	12	0.902707	0.913674	2	0.22688	0.64887
positive_regulation_of_synapse_assembly	C10-MSCV 72h	23	1.64631	1.23631	3	0.225035	0.649524
regulation_of_cysteine-type_endopeptidase_activity_involved_in_apoptotic_process	C10-HDAC7 72h	12	0.485857	0.682778	2	0.0826548	0.649826
nucleotide_phosphorylation	C10-MSCV 48h	12	0.902707	0.913674	2	0.22688	0.649859
negative_regulation_of_endothelial_cell_proliferation	C10-MSCV 72h	23	1.64631	1.23631	3	0.225035	0.650523
axonogenesis	C10-HDAC7 72h	93	3.76539	1.90077	7	0.08344	0.650555
acrosome_reaction	C10-MSCV 48h	12	0.902707	0.913674	2	0.22688	0.650852
long-term_memory	C10-HDAC7 72h	25	1.0122	0.985505	3	0.0786929	0.651383
Rac_protein_signal_transduction	C10-MSCV 48h	12	0.902707	0.913674	2	0.22688	0.651847
DNA_damage_response,_signal_transduction_by_p53_class_mediator_resulting_in_cell_cycle_arrest	C10-HDAC7 72h	12	0.485857	0.682778	2	0.0826548	0.652556
response_to_endoplasmic_reticulum_stress	C10-MSCV 48h	12	0.902707	0.913674	2	0.22688	0.652845
cellular_zinc_ion_homeostasis	C10-MSCV 48h	12	0.902707	0.913674	2	0.22688	0.653846
induction_of_apoptosis_by_extracellular_signals	C10-HDAC7 72h	25	1.0122	0.985505	3	0.0786929	0.654266
temperature_homeostasis	C10-MSCV 48h	12	0.902707	0.913674	2	0.22688	0.654851
positive_regulation_of_organ_growth	C10-HDAC7 72h	12	0.485857	0.682778	2	0.0826548	0.65531
negative_regulation_of_vascular_permeability	C10-MSCV 48h	12	0.902707	0.913674	2	0.22688	0.655858
metabolic_process	C10-HDAC7 48h	994	45.9148	6.6177	54	0.127071	0.655954
positive_regulation_of_anti-apoptosis	C10-HDAC7 48h	42	1.94006	1.36031	4	0.127762	0.65771
lipid_transport	C10-HDAC7 72h	57	2.30782	1.48808	5	0.080528	0.657878
protein_K48-linked_deubiquitination	C10-HDAC7 72h	12	0.485857	0.682778	2	0.0826548	0.658086
sulfate_transport	C10-HDAC7 72h	12	0.485857	0.682778	2	0.0826548	0.660887
positive_regulation_of_B_cell_differentiation	C10-MSCV 72h	13	0.930525	0.929472	2	0.237557	0.66129
regulation_of_receptor_activity	C10-MSCV 72h	13	0.930525	0.929472	2	0.237557	0.662271
ion_transmembrane_transport	C10-MSCV 48h	150	11.2838	3.23033	14	0.238969	0.663254
transmembrane_receptor_protein_serine/threonine_kinase_signaling_pathway	C10-MSCV 72h	13	0.930525	0.929472	2	0.237557	0.663255
microtubule_anchoring	C10-HDAC7 72h	12	0.485857	0.682778	2	0.0826548	0.663711
positive_regulation_of_receptor_recycling	C10-MSCV 72h	13	0.930525	0.929472	2	0.237557	0.664242
leukotriene_metabolic_process	C10-MSCV 72h	13	0.930525	0.929472	2	0.237557	0.665232
positive_regulation_of_vasoconstriction	C10-HDAC7 72h	26	1.05269	1.00502	3	0.0863889	0.665265
chondrocyte_development	C10-MSCV 72h	13	0.930525	0.929472	2	0.237557	0.666225
regulation_of_mitochondrial_membrane_permeability	C10-HDAC7 72h	12	0.485857	0.682778	2	0.0826548	0.66656
positive_regulation_of_Rac_GTPase_activity	C10-MSCV 72h	13	0.930525	0.929472	2	0.237557	0.66722
endosome_to_lysosome_transport	C10-HDAC7 72h	26	1.05269	1.00502	3	0.0863889	0.668003
protein_deacetylation	C10-MSCV 72h	13	0.930525	0.929472	2	0.237557	0.668219
positive_regulation_of_transcription_from_RNA_polymerase_II_promoter	C10-HDAC7 48h	678	31.3182	5.46548	38	0.130261	0.668744
trophectodermal_cell_differentiation	C10-HDAC7 48h	14	0.646688	0.785376	2	0.13454	0.668783
negative_regulation_of_TOR_signaling_cascade	C10-MSCV 72h	13	0.930525	0.929472	2	0.237557	0.669221
response_to_endoplasmic_reticulum_stress	C10-HDAC7 72h	12	0.485857	0.682778	2	0.0826548	0.669433
bone_development	C10-MSCV 72h	13	0.930525	0.929472	2	0.237557	0.670226
regulation_of_calcium_ion_transport	C10-HDAC7 48h	14	0.646688	0.785376	2	0.13454	0.670557
response_to_copper_ion	C10-MSCV 72h	13	0.930525	0.929472	2	0.237557	0.671234
response_to_osmotic_stress	C10-MSCV 72h	13	0.930525	0.929472	2	0.237557	0.672245
negative_regulation_of_vascular_permeability	C10-HDAC7 72h	12	0.485857	0.682778	2	0.0826548	0.672331
axis_specification	C10-HDAC7 48h	14	0.646688	0.785376	2	0.13454	0.672341
response_to_hydrogen_peroxide	C10-HDAC7 48h	28	1.29338	1.11069	3	0.137428	0.672466
cellular_membrane_organization	C10-MSCV 72h	13	0.930525	0.929472	2	0.237557	0.673259
glucose_metabolic_process	C10-HDAC7 48h	59	2.72533	1.61228	5	0.136273	0.673835
keratinocyte_proliferation	C10-HDAC7 48h	14	0.646688	0.785376	2	0.13454	0.674134
one-carbon_metabolic_process	C10-HDAC7 48h	28	1.29338	1.11069	3	0.137428	0.674221
arachidonic_acid_secretion	C10-MSCV 72h	13	0.930525	0.929472	2	0.237557	0.674276
skeletal_system_morphogenesis	C10-HDAC7 48h	43	1.98625	1.37641	4	0.136026	0.674385
branching_involved_in_mammary_gland_duct_morphogenesis	C10-MSCV 72h	13	0.930525	0.929472	2	0.237557	0.675296
ceramide_metabolic_process	C10-HDAC7 48h	14	0.646688	0.785376	2	0.13454	0.675936
neutrophil_chemotaxis	C10-HDAC7 48h	28	1.29338	1.11069	3	0.137428	0.675986
microtubule_cytoskeleton_organization	C10-MSCV 48h	57	4.28786	1.99131	6	0.256517	0.676011
lipid_biosynthetic_process	C10-HDAC7 48h	109	5.03492	2.19143	8	0.132076	0.676216
isotype_switching	C10-MSCV 72h	13	0.930525	0.929472	2	0.237557	0.676319
positive_regulation_of_B_cell_differentiation	C10-MSCV 48h	13	0.977933	0.950982	2	0.255608	0.676462
steroid_metabolic_process	C10-MSCV 48h	57	4.28786	1.99131	6	0.256517	0.67696
brain_development	C10-MSCV 48h	116	8.72617	2.84073	11	0.256213	0.677109
regulation_of_sodium_ion_transport	C10-MSCV 72h	13	0.930525	0.929472	2	0.237557	0.677345
positive_regulation_of_peptidyl-threonine_phosphorylation	C10-MSCV 48h	13	0.977933	0.950982	2	0.255608	0.677416
early_endosome_to_late_endosome_transport	C10-HDAC7 48h	14	0.646688	0.785376	2	0.13454	0.677748
Ras_protein_signal_transduction	C10-HDAC7 48h	28	1.29338	1.11069	3	0.137428	0.677761
regulation_of_sequence-specific_DNA_binding_transcription_factor_activity	C10-MSCV 72h	47	3.36421	1.76731	5	0.244651	0.678023
transmembrane_receptor_protein_serine/threonine_kinase_signaling_pathway	C10-MSCV 48h	13	0.977933	0.950982	2	0.255608	0.678373
histone_methylation	C10-MSCV 72h	24	1.71789	1.2629	3	0.244538	0.678711
positive_regulation_of_receptor_recycling	C10-MSCV 48h	13	0.977933	0.950982	2	0.255608	0.679332
activation_of_NF-kappaB-inducing_kinase_activity	C10-HDAC7 48h	14	0.646688	0.785376	2	0.13454	0.67957
cell_chemotaxis	C10-MSCV 72h	24	1.71789	1.2629	3	0.244538	0.679715
positive_regulation_of_neuron_projection_development	C10-MSCV 72h	59	4.22315	1.98012	6	0.245744	0.680048
definitive_hemopoiesis	C10-MSCV 48h	13	0.977933	0.950982	2	0.255608	0.680294
extracellular_matrix_organization	C10-HDAC7 48h	92	4.24966	2.0133	7	0.133388	0.681077
leukotriene_metabolic_process	C10-MSCV 48h	13	0.977933	0.950982	2	0.255608	0.681259
excretion	C10-HDAC7 48h	14	0.646688	0.785376	2	0.13454	0.681402
positive_regulation_of_fibroblast_proliferation	C10-MSCV 48h	45	3.38515	1.76932	5	0.248411	0.681408
chondrocyte_development	C10-MSCV 48h	13	0.977933	0.950982	2	0.255608	0.682227
branching_involved_in_ureteric_bud_morphogenesis	C10-MSCV 48h	45	3.38515	1.76932	5	0.248411	0.682405
cytokine_production	C10-MSCV 48h	23	1.73019	1.26492	3	0.247754	0.682595
regulation_of_respiratory_gaseous_exchange_by_neurological_system_process	C10-MSCV 48h	13	0.977933	0.950982	2	0.255608	0.683197
regulation_of_MAPKKK_cascade	C10-HDAC7 48h	14	0.646688	0.785376	2	0.13454	0.683243
protein_ubiquitination_involved_in_ubiquitin-dependent_protein_catabolic_process	C10-MSCV 48h	45	3.38515	1.76932	5	0.248411	0.683404
DNA_damage_response,_signal_transduction_by_p53_class_mediator_resulting_in_induction_of_apoptosis	C10-MSCV 48h	23	1.73019	1.26492	3	0.247754	0.683598
protein_complex_assembly	C10-HDAC7 72h	60	2.42929	1.52674	5	0.0953895	0.68411
response_to_zinc_ion	C10-MSCV 48h	13	0.977933	0.950982	2	0.255608	0.684171
behavioral_fear_response	C10-MSCV 48h	23	1.73019	1.26492	3	0.247754	0.684603
positive_regulation_of_cellular_protein_metabolic_process	C10-HDAC7 48h	14	0.646688	0.785376	2	0.13454	0.685095
bone_development	C10-MSCV 48h	13	0.977933	0.950982	2	0.255608	0.685147
protein_homotrimerization	C10-MSCV 48h	23	1.73019	1.26492	3	0.247754	0.685611
response_to_copper_ion	C10-MSCV 48h	13	0.977933	0.950982	2	0.255608	0.686125
response_to_peptide_hormone_stimulus	C10-MSCV 48h	34	2.55767	1.53794	4	0.25088	0.686177
positive_regulation_of_neuron_apoptosis	C10-HDAC7 72h	43	1.74099	1.29248	4	0.0953526	0.686466
gluconeogenesis	C10-MSCV 48h	23	1.73019	1.26492	3	0.247754	0.686622
response_to_osmotic_stress	C10-MSCV 48h	13	0.977933	0.950982	2	0.255608	0.687107
rhythmic_process	C10-MSCV 48h	34	2.55767	1.53794	4	0.25088	0.687177
neural_tube_closure	C10-MSCV 48h	69	5.19057	2.19091	7	0.261214	0.687425
cellular_membrane_organization	C10-MSCV 48h	13	0.977933	0.950982	2	0.255608	0.688091
endoplasmic_reticulum_organization	C10-MSCV 48h	13	0.977933	0.950982	2	0.255608	0.689079
nucleosome_assembly	C10-HDAC7 72h	43	1.74099	1.29248	4	0.0953526	0.689106
glucose_metabolic_process	C10-HDAC7 72h	59	2.3888	1.51396	5	0.0902899	0.689653
arachidonic_acid_secretion	C10-MSCV 48h	13	0.977933	0.950982	2	0.255608	0.690069
regulation_of_receptor_activity	C10-HDAC7 72h	13	0.526345	0.710658	2	0.0951399	0.690223
inner_ear_development	C10-MSCV 48h	46	3.46038	1.78887	5	0.262948	0.69102
apoptotic_cell_clearance	C10-MSCV 48h	13	0.977933	0.950982	2	0.255608	0.691062
response_to_mechanical_stimulus	C10-MSCV 48h	13	0.977933	0.950982	2	0.255608	0.692057
cell_morphogenesis	C10-HDAC7 72h	59	2.3888	1.51396	5	0.0902899	0.692468
positive_regulation_of_Rac_GTPase_activity	C10-HDAC7 72h	13	0.526345	0.710658	2	0.0951399	0.692898
intermediate_filament_organization	C10-MSCV 48h	13	0.977933	0.950982	2	0.255608	0.693056
negative_regulation_of_transcription,_DNA-dependent	C10-MSCV 48h	440	33.0993	5.53257	37	0.264155	0.693221
ATP_catabolic_process	C10-HDAC7 48h	111	5.12731	2.21144	8	0.142094	0.693494
branching_involved_in_mammary_gland_duct_morphogenesis	C10-MSCV 48h	13	0.977933	0.950982	2	0.255608	0.694057
axonogenesis	C10-MSCV 48h	93	6.99598	2.54356	9	0.265102	0.694737
small_GTPase_mediated_signal_transduction	C10-HDAC7 72h	194	7.85469	2.7453	12	0.0972789	0.695008
protein_K63-linked_deubiquitination	C10-MSCV 48h	13	0.977933	0.950982	2	0.255608	0.695062
bone_development	C10-HDAC7 72h	13	0.526345	0.710658	2	0.0951399	0.695595
isotype_switching	C10-MSCV 48h	13	0.977933	0.950982	2	0.255608	0.696069
vasculogenesis_involved_in_coronary_vascular_morphogenesis	C10-MSCV 48h	13	0.977933	0.950982	2	0.255608	0.697079
regulation_of_sodium_ion_transport	C10-MSCV 48h	13	0.977933	0.950982	2	0.255608	0.698093
positive_regulation_of_cell-cell_adhesion	C10-HDAC7 72h	13	0.526345	0.710658	2	0.0951399	0.698312
release_of_sequestered_calcium_ion_into_cytosol	C10-MSCV 48h	24	1.80541	1.29213	3	0.268598	0.699023
cell_chemotaxis	C10-MSCV 48h	24	1.80541	1.29213	3	0.268598	0.699993
regulation_of_angiogenesis	C10-HDAC7 48h	15	0.69288	0.812942	2	0.150693	0.70087
hippocampus_development	C10-MSCV 48h	35	2.6329	1.5604	4	0.267845	0.700949
ionotropic_glutamate_receptor_signaling_pathway	C10-MSCV 48h	24	1.80541	1.29213	3	0.268598	0.700965
positive_regulation_of_receptor-mediated_endocytosis	C10-HDAC7 72h	13	0.526345	0.710658	2	0.0951399	0.70105
skin_development	C10-HDAC7 48h	44	2.03245	1.39232	4	0.144499	0.701585
protein_polymerization	C10-MSCV 48h	24	1.80541	1.29213	3	0.268598	0.70194
response_to_ATP	C10-HDAC7 48h	15	0.69288	0.812942	2	0.150693	0.702609
positive_regulation_of_peptidyl-serine_phosphorylation	C10-HDAC7 48h	44	2.03245	1.39232	4	0.144499	0.703403
dendrite_development	C10-MSCV 72h	36	2.57684	1.54674	4	0.255382	0.703612
response_to_osmotic_stress	C10-HDAC7 72h	13	0.526345	0.710658	2	0.0951399	0.70381
positive_regulation_of_survival_gene_product_expression	C10-HDAC7 48h	15	0.69288	0.812942	2	0.150693	0.704357
erythrocyte_differentiation	C10-MSCV 72h	36	2.57684	1.54674	4	0.255382	0.704645
response_to_unfolded_protein	C10-MSCV 72h	36	2.57684	1.54674	4	0.255382	0.705681
cellular_component_organization	C10-HDAC7 48h	15	0.69288	0.812942	2	0.150693	0.706114
T_cell_costimulation	C10-HDAC7 72h	13	0.526345	0.710658	2	0.0951399	0.706592
negative_regulation_of_I-kappaB_kinase/NF-kappaB_cascade	C10-HDAC7 48h	15	0.69288	0.812942	2	0.150693	0.707879
organ_regeneration	C10-HDAC7 72h	13	0.526345	0.710658	2	0.0951399	0.709396
positive_regulation_of_cell_growth	C10-MSCV 72h	60	4.29473	1.99683	6	0.257947	0.709636
cell-cell_signaling	C10-MSCV 48h	70	5.26579	2.20673	7	0.27306	0.709653
negative_regulation_of_interferon-gamma_production	C10-HDAC7 48h	15	0.69288	0.812942	2	0.150693	0.709653
keratinocyte_differentiation	C10-MSCV 72h	48	3.43578	1.78602	5	0.2584	0.709845
positive_regulation_of_fibroblast_proliferation	C10-HDAC7 48h	45	2.07864	1.40806	4	0.153172	0.710644
arachidonic_acid_metabolic_process	C10-MSCV 72h	14	1.0021	0.964559	2	0.264876	0.711002
phosphatidylinositol_dephosphorylation	C10-HDAC7 48h	15	0.69288	0.812942	2	0.150693	0.711436
adipose_tissue_development	C10-MSCV 72h	14	1.0021	0.964559	2	0.264876	0.712019
response_to_mechanical_stimulus	C10-HDAC7 72h	13	0.526345	0.710658	2	0.0951399	0.712222
cellular_response_to_glucose_starvation	C10-MSCV 72h	14	1.0021	0.964559	2	0.264876	0.713039
transcription_from_RNA_polymerase_II_promoter	C10-HDAC7 48h	112	5.1735	2.22138	8	0.14724	0.713053
erythrocyte_development	C10-HDAC7 48h	15	0.69288	0.812942	2	0.150693	0.713228
regulation_of_Rac_GTPase_activity	C10-MSCV 72h	14	1.0021	0.964559	2	0.264876	0.714062
cell_aging	C10-HDAC7 48h	29	1.33957	1.13035	3	0.148322	0.714605
positive_regulation_of_stress-activated_MAPK_cascade	C10-HDAC7 48h	15	0.69288	0.812942	2	0.150693	0.715029
branching_involved_in_mammary_gland_duct_morphogenesis	C10-HDAC7 72h	13	0.526345	0.710658	2	0.0951399	0.715071
regulation_of_ERK1_and_ERK2_cascade	C10-MSCV 72h	14	1.0021	0.964559	2	0.264876	0.715088
B_cell_receptor_signaling_pathway	C10-HDAC7 72h	27	1.09318	1.02417	3	0.0943886	0.715146
positive_regulation_of_release_of_cytochrome_c_from_mitochondria	C10-MSCV 72h	14	1.0021	0.964559	2	0.264876	0.716117
ATP_metabolic_process	C10-HDAC7 48h	29	1.33957	1.13035	3	0.148322	0.716442
lipid_storage	C10-HDAC7 48h	15	0.69288	0.812942	2	0.150693	0.716839
startle_response	C10-MSCV 72h	14	1.0021	0.964559	2	0.264876	0.717149
isotype_switching	C10-HDAC7 72h	13	0.526345	0.710658	2	0.0951399	0.717943
histone_H4_acetylation	C10-HDAC7 72h	27	1.09318	1.02417	3	0.0943886	0.718041
positive_regulation_of_interleukin-2_biosynthetic_process	C10-MSCV 72h	14	1.0021	0.964559	2	0.264876	0.718184
cellular_response_to_calcium_ion	C10-HDAC7 48h	15	0.69288	0.812942	2	0.150693	0.718659
regulation_of_mRNA_stability	C10-MSCV 72h	14	1.0021	0.964559	2	0.264876	0.719222
amino_acid_transmembrane_transport	C10-MSCV 48h	47	3.5356	1.80821	5	0.277672	0.719648
peripheral_nervous_system_development	C10-HDAC7 72h	28	1.13367	1.04296	3	0.102678	0.719899
excretion	C10-MSCV 72h	14	1.0021	0.964559	2	0.264876	0.720263
embryonic_camera-type_eye_morphogenesis	C10-HDAC7 48h	15	0.69288	0.812942	2	0.150693	0.720487
regulation_of_sequence-specific_DNA_binding_transcription_factor_activity	C10-MSCV 48h	47	3.5356	1.80821	5	0.277672	0.720642
long-term_memory	C10-MSCV 72h	25	1.78947	1.28895	3	0.264292	0.720762
positive_regulation_of_cellular_protein_metabolic_process	C10-MSCV 72h	14	1.0021	0.964559	2	0.264876	0.721306
negative_regulation_of_T_cell_proliferation	C10-MSCV 72h	25	1.78947	1.28895	3	0.264292	0.72181
positive_regulation_of_cell-matrix_adhesion	C10-HDAC7 48h	15	0.69288	0.812942	2	0.150693	0.722325
Ras_protein_signal_transduction	C10-HDAC7 72h	28	1.13367	1.04296	3	0.102678	0.722595
phosphatidylinositol_metabolic_process	C10-MSCV 72h	25	1.78947	1.28895	3	0.264292	0.722861
protein_catabolic_process	C10-MSCV 48h	36	2.70812	1.58253	4	0.285005	0.723683
negative_regulation_of_sequence-specific_DNA_binding_transcription_factor_activity	C10-HDAC7 48h	61	2.81771	1.63938	5	0.150631	0.723876
regulation_of_insulin_secretion	C10-MSCV 72h	25	1.78947	1.28895	3	0.264292	0.723914
trophectodermal_cell_differentiation	C10-MSCV 48h	14	1.05316	0.986881	2	0.284389	0.724075
erythrocyte_differentiation	C10-MSCV 48h	36	2.70812	1.58253	4	0.285005	0.724662
acyl-CoA_metabolic_process	C10-MSCV 72h	25	1.78947	1.28895	3	0.264292	0.724971
sprouting_angiogenesis	C10-MSCV 48h	14	1.05316	0.986881	2	0.284389	0.725057
regulation_of_actin_cytoskeleton_organization	C10-HDAC7 72h	28	1.13367	1.04296	3	0.102678	0.725311
axis_specification	C10-MSCV 48h	14	1.05316	0.986881	2	0.284389	0.726042
[truncated: 5,517 more rows]

## Sheet: TableS1_B_GOCC
GO term	Condition	Number of genes with this GO term in this condition	Expected (by chance) number of genes with this GO term in this condition	Number of genes with the term	Number of genes in this condition	p-value	corrected p-value
A_band	C10-MSCV 48h	10	0.752256	0.834067	1	0.542535	1
A_band	C10-HDAC7 48h	10	0.46192	0.663764	1	0.376825	1
A_band	C10-MSCV 72h	10	0.715788	0.815201	1	0.524172	1
A_band	C10-HDAC7 72h	10	0.404881	0.623288	1	0.33854	1
acetylcholine-gated_channel_complex	C10-MSCV 48h	15	1.12838	1.02152	0	1	1
acetylcholine-gated_channel_complex	C10-HDAC7 48h	15	0.69288	0.812942	0	1	1
acetylcholine-gated_channel_complex	C10-MSCV 72h	15	1.07368	0.998414	0	1	1
acetylcholine-gated_channel_complex	C10-HDAC7 72h	15	0.607322	0.763369	0	1	1
acrosomal_membrane	C10-MSCV 48h	11	0.827481	0.874776	0	1	1
acrosomal_membrane	C10-HDAC7 48h	11	0.508112	0.696162	0	1	1
acrosomal_membrane	C10-MSCV 72h	11	0.787367	0.85499	1	0.558231	1
acrosomal_membrane	C10-HDAC7 72h	11	0.445369	0.65371	1	0.365321	1
acrosomal_vesicle	C10-MSCV 48h	58	4.36308	2.0087	3	0.821498	1
acrosomal_vesicle	C10-HDAC7 48h	58	2.67913	1.59856	1	0.935622	1
acrosomal_vesicle	C10-MSCV 72h	58	4.15157	1.96326	3	0.794022	1
acrosomal_vesicle	C10-HDAC7 72h	58	2.34831	1.50108	2	0.686373	1
actin_cytoskeleton	C10-MSCV 48h	144	10.8325	3.16506	18	0.0234052	0.162605
actin_cytoskeleton	C10-HDAC7 48h	144	6.65164	2.51881	8	0.348274	1
actin_cytoskeleton	C10-MSCV 72h	144	10.3074	3.09347	18	0.0149571	0.120878
actin_cytoskeleton	C10-HDAC7 72h	144	5.83029	2.36521	7	0.365868	1
actin_filament	C10-MSCV 48h	33	2.48244	1.51516	11	1.771034570956715E-5	4.125468765287406E-4
actin_filament	C10-HDAC7 48h	33	1.52433	1.20579	4	0.0642082	0.540988
actin_filament	C10-MSCV 72h	33	2.3621	1.48089	9	3.903024432757554E-4	0.00702544
actin_filament	C10-HDAC7 72h	33	1.33611	1.13226	5	0.0100162	0.233319
Ada2/Gcn5/Ada3_transcription_activator_complex	C10-MSCV 48h	12	0.902707	0.913674	1	0.608772	1
Ada2/Gcn5/Ada3_transcription_activator_complex	C10-HDAC7 48h	12	0.554304	0.727117	1	0.433067	1
Ada2/Gcn5/Ada3_transcription_activator_complex	C10-MSCV 72h	12	0.858946	0.893008	1	0.589852	1
Ada2/Gcn5/Ada3_transcription_activator_complex	C10-HDAC7 72h	12	0.485857	0.682778	1	0.391018	1
adherens_junction	C10-MSCV 48h	24	1.80541	1.29213	1	0.846941	1
adherens_junction	C10-HDAC7 48h	24	1.10861	1.0283	1	0.678587	1
adherens_junction	C10-MSCV 72h	24	1.71789	1.2629	1	0.831779	1
adherens_junction	C10-HDAC7 72h	24	0.971714	0.965594	0	1	1
aggresome	C10-MSCV 48h	20	1.50451	1.17955	2	0.450258	1
aggresome	C10-HDAC7 48h	20	0.923839	0.938704	1	0.611653	1
aggresome	C10-MSCV 72h	20	1.43158	1.15287	2	0.424471	1
aggresome	C10-HDAC7 72h	20	0.809762	0.881463	1	0.562471	1
alpha-amino-3-hydroxy-5-methyl-4-isoxazolepropionic_acid_selective_glutamate_receptor_complex	C10-MSCV 48h	13	0.977933	0.950982	1	0.638203	1
alpha-amino-3-hydroxy-5-methyl-4-isoxazolepropionic_acid_selective_glutamate_receptor_complex	C10-HDAC7 48h	13	0.600496	0.756807	1	0.459255	1
alpha-amino-3-hydroxy-5-methyl-4-isoxazolepropionic_acid_selective_glutamate_receptor_complex	C10-MSCV 72h	13	0.930525	0.929472	0	1	1
alpha-amino-3-hydroxy-5-methyl-4-isoxazolepropionic_acid_selective_glutamate_receptor_complex	C10-HDAC7 72h	13	0.526345	0.710658	0	1	1
anaphase-promoting_complex	C10-MSCV 48h	18	1.35406	1.11902	0	1	1
anaphase-promoting_complex	C10-HDAC7 48h	18	0.831455	0.890533	0	1	1
anaphase-promoting_complex	C10-MSCV 72h	18	1.28842	1.09371	2	0.372809	0.977698
anaphase-promoting_complex	C10-HDAC7 72h	18	0.728786	0.836229	1	0.524767	1
anchored_to_membrane	C10-MSCV 48h	130	9.77933	3.00727	17	0.0181931	0.130991
anchored_to_membrane	C10-HDAC7 48h	130	6.00496	2.39324	11	0.038967	0.467604
anchored_to_membrane	C10-MSCV 72h	130	9.30525	2.93925	16	0.0237995	0.165344
anchored_to_membrane	C10-HDAC7 72h	130	5.26345	2.2473	7	0.274889	1
anchored_to_plasma_membrane	C10-MSCV 48h	23	1.73019	1.26492	0	1	1
anchored_to_plasma_membrane	C10-HDAC7 48h	23	1.06242	1.00665	0	1	1
anchored_to_plasma_membrane	C10-MSCV 72h	23	1.64631	1.23631	0	1	1
anchored_to_plasma_membrane	C10-HDAC7 72h	23	0.931226	0.945263	0	1	1
apical_cortex	C10-MSCV 48h	8	0.601805	0.746012	0	1	1
apical_cortex	C10-HDAC7 48h	8	0.369536	0.593689	0	1	1
apical_cortex	C10-MSCV 72h	8	0.572631	0.729138	0	1	1
apical_cortex	C10-HDAC7 72h	8	0.323905	0.557486	0	1	1
apical_junction_complex	C10-MSCV 48h	13	0.977933	0.950982	0	1	1
apical_junction_complex	C10-HDAC7 48h	13	0.600496	0.756807	0	1	1
apical_junction_complex	C10-MSCV 72h	13	0.930525	0.929472	0	1	1
apical_junction_complex	C10-HDAC7 72h	13	0.526345	0.710658	0	1	1
apical_part_of_cell	C10-MSCV 48h	85	6.39417	2.4317	7	0.459163	1
apical_part_of_cell	C10-HDAC7 48h	85	3.92632	1.93519	4	0.556369	1
apical_part_of_cell	C10-MSCV 72h	85	6.0842	2.3767	8	0.262792	0.788376
apical_part_of_cell	C10-HDAC7 72h	85	3.44149	1.81718	4	0.452666	1
apical_plasma_membrane	C10-MSCV 48h	212	15.9478	3.84033	29	0.00134637	0.0197468
apical_plasma_membrane	C10-HDAC7 48h	212	9.7927	3.0562	16	0.0381347	0.471917
apical_plasma_membrane	C10-MSCV 72h	212	15.1747	3.75347	27	0.00268606	0.03324
apical_plasma_membrane	C10-HDAC7 72h	212	8.58348	2.86983	12	0.154148	0.96893
apicolateral_plasma_membrane	C10-MSCV 48h	10	0.752256	0.834067	0	1	1
apicolateral_plasma_membrane	C10-HDAC7 48h	10	0.46192	0.663764	0	1	1
apicolateral_plasma_membrane	C10-MSCV 72h	10	0.715788	0.815201	0	1	1
apicolateral_plasma_membrane	C10-HDAC7 72h	10	0.404881	0.623288	0	1	1
autophagic_vacuole	C10-MSCV 48h	13	0.977933	0.950982	5	0.00185385	0.0229414
autophagic_vacuole	C10-HDAC7 48h	13	0.600496	0.756807	2	0.118814	0.672148
autophagic_vacuole	C10-MSCV 72h	13	0.930525	0.929472	6	1.484460260279712E-4	0.00293923
autophagic_vacuole	C10-HDAC7 72h	13	0.526345	0.710658	3	0.0139871	0.263756
axolemma	C10-MSCV 48h	15	1.12838	1.02152	0	1	1
axolemma	C10-HDAC7 48h	15	0.69288	0.812942	0	1	1
axolemma	C10-MSCV 72h	15	1.07368	0.998414	1	0.671772	1
axolemma	C10-HDAC7 72h	15	0.607322	0.763369	1	0.462033	1
axon	C10-MSCV 48h	203	15.2708	3.75793	23	0.032762	0.202715
axon	C10-HDAC7 48h	203	9.37697	2.99062	13	0.148246	0.762407
axon	C10-MSCV 72h	203	14.5305	3.67293	18	0.20532	0.689041
axon	C10-HDAC7 72h	203	8.21908	2.80826	8	0.580603	1
axonal_growth_cone	C10-MSCV 48h	15	1.12838	1.02152	1	0.690588	1
axonal_growth_cone	C10-HDAC7 48h	15	0.69288	0.812942	0	1	1
axonal_growth_cone	C10-MSCV 72h	15	1.07368	0.998414	0	1	1
axonal_growth_cone	C10-HDAC7 72h	15	0.607322	0.763369	0	1	1
axon_part	C10-MSCV 48h	15	1.12838	1.02152	1	0.690588	1
axon_part	C10-HDAC7 48h	15	0.69288	0.812942	0	1	1
axon_part	C10-MSCV 72h	15	1.07368	0.998414	1	0.671772	1
axon_part	C10-HDAC7 72h	15	0.607322	0.763369	0	1	1
axon_terminus	C10-MSCV 48h	44	3.30993	1.74955	1	0.967969	1
axon_terminus	C10-HDAC7 48h	44	2.03245	1.39232	0	1	1
axon_terminus	C10-MSCV 72h	44	3.14947	1.70998	3	0.618543	1
axon_terminus	C10-HDAC7 72h	44	1.78148	1.30742	2	0.536475	1
basal_lamina	C10-MSCV 48h	20	1.50451	1.17955	4	0.0587394	0.298216
basal_lamina	C10-HDAC7 48h	20	0.923839	0.938704	3	0.0624537	0.537645
basal_lamina	C10-MSCV 72h	20	1.43158	1.15287	5	0.0117286	0.100968
basal_lamina	C10-HDAC7 72h	20	0.809762	0.881463	4	0.00773249	0.218719
basal_part_of_cell	C10-MSCV 48h	9	0.67703	0.791265	1	0.505322	1
basal_part_of_cell	C10-HDAC7 48h	9	0.415728	0.629702	0	1	1
basal_part_of_cell	C10-MSCV 72h	9	0.64421	0.773368	1	0.487487	1
basal_part_of_cell	C10-HDAC7 72h	9	0.364393	0.591303	1	0.310629	1
basal_plasma_membrane	C10-MSCV 48h	32	2.40722	1.49202	3	0.436293	1
basal_plasma_membrane	C10-HDAC7 48h	32	1.47814	1.18738	1	0.779834	1
basal_plasma_membrane	C10-MSCV 72h	32	2.29052	1.45828	3	0.404254	0.994315
basal_plasma_membrane	C10-HDAC7 72h	32	1.29562	1.11497	2	0.373771	1
basement_membrane	C10-MSCV 48h	85	6.39417	2.4317	8	0.308254	0.853628
basement_membrane	C10-HDAC7 48h	85	3.92632	1.93519	5	0.35639	1
basement_membrane	C10-MSCV 72h	85	6.0842	2.3767	8	0.262792	0.794394
basement_membrane	C10-HDAC7 72h	85	3.44149	1.81718	5	0.261343	1
basolateral_plasma_membrane	C10-MSCV 48h	144	10.8325	3.16506	14	0.195691	0.640442
basolateral_plasma_membrane	C10-HDAC7 48h	144	6.65164	2.51881	11	0.070879	0.561362
basolateral_plasma_membrane	C10-MSCV 72h	144	10.3074	3.09347	13	0.231987	0.729103
basolateral_plasma_membrane	C10-HDAC7 72h	144	5.83029	2.36521	6	0.529524	1
brush_border	C10-MSCV 48h	37	2.78335	1.60436	0	1	1
brush_border	C10-HDAC7 48h	37	1.7091	1.27678	0	1	1
brush_border	C10-MSCV 72h	37	2.64842	1.56807	0	1	1
brush_border	C10-HDAC7 72h	37	1.49806	1.19892	0	1	1
brush_border_membrane	C10-MSCV 48h	43	3.2347	1.72956	4	0.407169	1
brush_border_membrane	C10-HDAC7 48h	43	1.98625	1.37641	3	0.319463	1
brush_border_membrane	C10-MSCV 72h	43	3.07789	1.69044	3	0.602782	1
brush_border_membrane	C10-HDAC7 72h	43	1.74099	1.29248	0	1	1
Cajal_body	C10-MSCV 48h	23	1.73019	1.26492	1	0.83449	1
Cajal_body	C10-HDAC7 48h	23	1.06242	1.00665	0	1	1
Cajal_body	C10-MSCV 72h	23	1.64631	1.23631	1	0.818809	1
Cajal_body	C10-HDAC7 72h	23	0.931226	0.945263	1	0.613492	1
cAMP-dependent_protein_kinase_complex	C10-MSCV 48h	11	0.827481	0.874776	0	1	1
cAMP-dependent_protein_kinase_complex	C10-HDAC7 48h	11	0.508112	0.696162	0	1	1
cAMP-dependent_protein_kinase_complex	C10-MSCV 72h	11	0.787367	0.85499	0	1	1
cAMP-dependent_protein_kinase_complex	C10-HDAC7 72h	11	0.445369	0.65371	0	1	1
catalytic_step_2_spliceosome	C10-MSCV 48h	86	6.4694	2.44596	2	0.990407	1
catalytic_step_2_spliceosome	C10-HDAC7 48h	86	3.97251	1.94654	2	0.911548	1
catalytic_step_2_spliceosome	C10-MSCV 72h	86	6.15578	2.39064	2	0.987158	1
catalytic_step_2_spliceosome	C10-HDAC7 72h	86	3.48198	1.82784	2	0.867624	1
caveola	C10-MSCV 48h	57	4.28786	1.99131	10	0.00950049	0.0836043
caveola	C10-HDAC7 48h	57	2.63294	1.58471	3	0.493536	1
caveola	C10-MSCV 72h	57	4.07999	1.94627	10	0.00678833	0.0689276
caveola	C10-HDAC7 72h	57	2.30782	1.48808	4	0.199265	1
CD40_receptor_complex	C10-MSCV 48h	11	0.827481	0.874776	3	0.044441	0.244426
CD40_receptor_complex	C10-HDAC7 48h	11	0.508112	0.696162	3	0.0122954	0.211695
CD40_receptor_complex	C10-MSCV 72h	11	0.787367	0.85499	2	0.183579	0.649084
CD40_receptor_complex	C10-HDAC7 72h	11	0.445369	0.65371	2	0.0707273	0.636545
cell	C10-MSCV 48h	8	0.601805	0.746012	1	0.465083	1
cell	C10-HDAC7 48h	8	0.369536	0.593689	0	1	1
cell	C10-MSCV 72h	8	0.572631	0.729138	2	0.107494	0.483725
cell	C10-HDAC7 72h	8	0.323905	0.557486	1	0.281539	1
cell_body	C10-MSCV 48h	32	2.40722	1.49202	5	0.0888008	0.404197
cell_body	C10-HDAC7 48h	32	1.47814	1.18738	1	0.779834	1
cell_body	C10-MSCV 72h	32	2.29052	1.45828	5	0.0751942	0.381755
cell_body	C10-HDAC7 72h	32	1.29562	1.11497	1	0.733552	1
cell-cell_adherens_junction	C10-MSCV 48h	39	2.9338	1.64715	3	0.570193	1
cell-cell_adherens_junction	C10-HDAC7 48h	39	1.80149	1.31083	2	0.543243	1
cell-cell_adherens_junction	C10-MSCV 72h	39	2.79158	1.60989	1	0.944785	1
cell-cell_adherens_junction	C10-HDAC7 72h	39	1.57904	1.2309	1	0.80049	1
cell-cell_junction	C10-MSCV 48h	91	6.84553	2.51606	9	0.245084	0.740863
cell-cell_junction	C10-HDAC7 48h	91	4.20347	2.00232	7	0.128018	0.704098
cell-cell_junction	C10-MSCV 72h	91	6.51368	2.45915	11	0.0603914	0.318866
cell-cell_junction	C10-HDAC7 72h	91	3.68442	1.88022	9	0.0115496	0.254092
cell_cortex	C10-MSCV 48h	87	6.54463	2.46014	7	0.483822	1
cell_cortex	C10-HDAC7 48h	87	4.0187	1.95782	2	0.914843	1
cell_cortex	C10-MSCV 72h	87	6.22736	2.4045	6	0.597173	1
cell_cortex	C10-HDAC7 72h	87	3.52246	1.83844	2	0.871826	1
cell_fraction	C10-MSCV 48h	9	0.67703	0.791265	0	1	1
cell_fraction	C10-HDAC7 48h	9	0.415728	0.629702	0	1	1
cell_fraction	C10-MSCV 72h	9	0.64421	0.773368	0	1	1
cell_fraction	C10-HDAC7 72h	9	0.364393	0.591303	0	1	1
cell_junction	C10-MSCV 48h	511	38.4403	5.96226	38	0.55344	1
cell_junction	C10-HDAC7 48h	511	23.6041	4.74487	26	0.334974	1
cell_junction	C10-MSCV 72h	511	36.5768	5.82741	37	0.495445	1
cell_junction	C10-HDAC7 72h	511	20.6894	4.45553	22	0.41483	1
cell_leading_edge	C10-MSCV 48h	34	2.55767	1.53794	4	0.25088	0.735915
cell_leading_edge	C10-HDAC7 48h	34	1.57053	1.22392	2	0.469898	1
cell_leading_edge	C10-MSCV 72h	34	2.43368	1.50316	3	0.443219	1
cell_leading_edge	C10-HDAC7 72h	34	1.3766	1.14929	1	0.754692	1
cell_periphery	C10-MSCV 48h	26	1.95587	1.34489	0	1	1
cell_periphery	C10-HDAC7 48h	26	1.20099	1.07029	0	1	1
cell_periphery	C10-MSCV 72h	26	1.86105	1.31447	0	1	1
cell_periphery	C10-HDAC7 72h	26	1.05269	1.00502	0	1	1
cell_projection	C10-MSCV 48h	387	29.1123	5.18867	39	0.0395231	0.223588
cell_projection	C10-HDAC7 48h	387	17.8763	4.12923	22	0.187511	0.8438
cell_projection	C10-MSCV 72h	387	27.701	5.07131	40	0.01311	0.110459
cell_projection	C10-HDAC7 72h	387	15.6689	3.87743	24	0.0273039	0.41586
cell_surface	C10-MSCV 48h	371	27.9087	5.08028	61	8.12100741706043E-9	3.573243263506589E-7
cell_surface	C10-HDAC7 48h	371	17.1372	4.04297	35	6.409158451892403E-5	0.00317253
cell_surface	C10-MSCV 72h	371	26.5558	4.96537	60	3.303868265798449E-9	1.3083318332561857E-7
cell_surface	C10-HDAC7 72h	371	15.0211	3.79643	32	6.180928160831645E-5	0.00611912
cellular_component	C10-MSCV 48h	5673	426.755	19.8658	349	0.999975	1
cellular_component	C10-HDAC7 48h	5673	262.047	15.8096	224	0.993596	1
cellular_component	C10-MSCV 72h	5673	406.067	19.4165	340	0.999779	1
cellular_component	C10-HDAC7 72h	5673	229.689	14.8455	205	0.957044	1
centriolar_satellite	C10-MSCV 48h	10	0.752256	0.834067	3	0.0341941	0.205164
centriolar_satellite	C10-HDAC7 48h	10	0.46192	0.663764	2	0.0750282	0.571368
centriolar_satellite	C10-MSCV 72h	10	0.715788	0.815201	3	0.0300458	0.195051
centriolar_satellite	C10-HDAC7 72h	10	0.404881	0.623288	1	0.33854	1
centriole	C10-MSCV 48h	39	2.9338	1.64715	0	1	1
centriole	C10-HDAC7 48h	39	1.80149	1.31083	0	1	1
centriole	C10-MSCV 72h	39	2.79158	1.60989	0	1	1
centriole	C10-HDAC7 72h	39	1.57904	1.2309	0	1	1
centromeric_heterochromatin	C10-MSCV 48h	8	0.601805	0.746012	0	1	1
centromeric_heterochromatin	C10-HDAC7 48h	8	0.369536	0.593689	0	1	1
centromeric_heterochromatin	C10-MSCV 72h	8	0.572631	0.729138	0	1	1
centromeric_heterochromatin	C10-HDAC7 72h	8	0.323905	0.557486	0	1	1
centrosome	C10-MSCV 48h	338	25.4262	4.84908	28	0.325861	0.866046
centrosome	C10-HDAC7 48h	338	15.6129	3.85898	17	0.394756	1
centrosome	C10-MSCV 72h	338	24.1937	4.7394	28	0.237842	0.735823
centrosome	C10-HDAC7 72h	338	13.685	3.62366	16	0.297206	1
chloride_channel_complex	C10-MSCV 48h	44	3.30993	1.74955	5	0.234089	0.7186
chloride_channel_complex	C10-HDAC7 48h	44	2.03245	1.39232	4	0.144499	0.762954
chloride_channel_complex	C10-MSCV 72h	44	3.14947	1.70998	4	0.387379	0.996118
chloride_channel_complex	C10-HDAC7 72h	44	1.78148	1.30742	4	0.101701	0.774493
chromatin	C10-MSCV 48h	75	5.64192	2.28419	9	0.109664	0.461988
chromatin	C10-HDAC7 48h	75	3.4644	1.81779	8	0.0223533	0.31614
chromatin	C10-MSCV 72h	75	5.36841	2.23252	8	0.167217	0.613128
chromatin	C10-HDAC7 72h	75	3.03661	1.70694	5	0.18748	1
chromatin_remodeling_complex	C10-MSCV 48h	19	1.42929	1.14968	1	0.773702	1
chromatin_remodeling_complex	C10-HDAC7 48h	19	0.877647	0.914936	1	0.592846	1
chromatin_remodeling_complex	C10-MSCV 72h	19	1.36	1.12368	2	0.398901	1
chromatin_remodeling_complex	C10-HDAC7 72h	19	0.769274	0.859143	2	0.178424	1
chromatoid_body	C10-MSCV 48h	8	0.601805	0.746012	1	0.465083	1
chromatoid_body	C10-HDAC7 48h	8	0.369536	0.593689	0	1	1
chromatoid_body	C10-MSCV 72h	8	0.572631	0.729138	1	0.447973	1
chromatoid_body	C10-HDAC7 72h	8	0.323905	0.557486	0	1	1
chromocenter	C10-MSCV 48h	8	0.601805	0.746012	0	1	1
chromocenter	C10-HDAC7 48h	8	0.369536	0.593689	0	1	1
chromocenter	C10-MSCV 72h	8	0.572631	0.729138	0	1	1
chromocenter	C10-HDAC7 72h	8	0.323905	0.557486	0	1	1
chromosome	C10-MSCV 48h	247	18.5807	4.14524	14	0.89389	1
chromosome	C10-HDAC7 48h	247	11.4094	3.29885	8	0.887046	1
chromosome	C10-MSCV 72h	247	17.68	4.05148	11	0.969173	1
chromosome	C10-HDAC7 72h	247	10.0006	3.09769	8	0.785405	1
chromosome,_centromeric_region	C10-MSCV 48h	121	9.1023	2.9013	5	0.954488	1
chromosome,_centromeric_region	C10-HDAC7 48h	121	5.58923	2.30891	3	0.921847	1
chromosome,_centromeric_region	C10-MSCV 72h	121	8.66104	2.83568	4	0.976806	1
chromosome,_centromeric_region	C10-HDAC7 72h	121	4.89906	2.16811	2	0.958901	1
chromosome,_telomeric_region	C10-MSCV 48h	29	2.18154	1.42036	2	0.652265	1
chromosome,_telomeric_region	C10-HDAC7 48h	29	1.33957	1.13035	0	1	1
chromosome,_telomeric_region	C10-MSCV 72h	29	2.07579	1.38824	1	0.883961	1
chromosome,_telomeric_region	C10-HDAC7 72h	29	1.17415	1.06142	0	1	1
chylomicron	C10-MSCV 48h	11	0.827481	0.874776	2	0.198404	0.638764
chylomicron	C10-HDAC7 48h	11	0.508112	0.696162	1	0.405611	1
chylomicron	C10-MSCV 72h	11	0.787367	0.85499	3	0.039156	0.242278
chylomicron	C10-HDAC7 72h	11	0.445369	0.65371	3	0.00857303	0.226328
ciliary_rootlet	C10-MSCV 48h	10	0.752256	0.834067	1	0.542535	1
ciliary_rootlet	C10-HDAC7 48h	10	0.46192	0.663764	0	1	1
ciliary_rootlet	C10-MSCV 72h	10	0.715788	0.815201	1	0.524172	1
ciliary_rootlet	C10-HDAC7 72h	10	0.404881	0.623288	0	1	1
cilium	C10-MSCV 48h	127	9.55365	2.97237	5	0.966171	1
cilium	C10-HDAC7 48h	127	5.86638	2.36546	3	0.936158	1
cilium	C10-MSCV 72h	127	9.09051	2.90514	5	0.953843	1
cilium	C10-HDAC7 72h	127	5.14199	2.22122	3	0.891764	1
cilium_axoneme	C10-MSCV 48h	19	1.42929	1.14968	1	0.773702	1
cilium_axoneme	C10-HDAC7 48h	19	0.877647	0.914936	1	0.592846	1
cilium_axoneme	C10-MSCV 72h	19	1.36	1.12368	2	0.398901	1
cilium_axoneme	C10-HDAC7 72h	19	0.769274	0.859143	2	0.178424	1
cis-Golgi_network	C10-MSCV 48h	23	1.73019	1.26492	3	0.247754	0.743262
cis-Golgi_network	C10-HDAC7 48h	23	1.06242	1.00665	2	0.287672	1
cis-Golgi_network	C10-MSCV 72h	23	1.64631	1.23631	3	0.225035	0.718659
cis-Golgi_network	C10-HDAC7 72h	23	0.931226	0.945263	1	0.613492	1
clathrin_adaptor_complex	C10-MSCV 48h	20	1.50451	1.17955	3	0.187153	0.617604
clathrin_adaptor_complex	C10-HDAC7 48h	20	0.923839	0.938704	2	0.235509	0.971473
clathrin_adaptor_complex	C10-MSCV 72h	20	1.43158	1.15287	1	0.773587	1
clathrin_adaptor_complex	C10-HDAC7 72h	20	0.809762	0.881463	0	1	1
clathrin_coat	C10-MSCV 48h	8	0.601805	0.746012	3	0.0178743	0.133551
clathrin_coat	C10-HDAC7 48h	8	0.369536	0.593689	3	0.00463128	0.114624
clathrin_coat	C10-MSCV 72h	8	0.572631	0.729138	3	0.0156194	0.118948
clathrin_coat	C10-HDAC7 72h	8	0.323905	0.557486	2	0.039007	0.468084
clathrin-coated_vesicle	C10-MSCV 48h	31	2.33199	1.46853	1	0.911466	1
clathrin-coated_vesicle	C10-HDAC7 48h	31	1.43195	1.16868	1	0.769171	1
clathrin-coated_vesicle	C10-MSCV 72h	31	2.21894	1.43531	4	0.178429	0.642345
clathrin-coated_vesicle	C10-HDAC7 72h	31	1.25513	1.09741	3	0.129148	0.881772
cleavage_furrow	C10-MSCV 48h	24	1.80541	1.29213	4	0.10185	0.438398
cleavage_furrow	C10-HDAC7 48h	24	1.10861	1.0283	1	0.678587	1
cleavage_furrow	C10-MSCV 72h	24	1.71789	1.2629	4	0.0885076	0.422277
cleavage_furrow	C10-HDAC7 72h	24	0.971714	0.965594	3	0.0713139	0.627562
coated_pit	C10-MSCV 48h	49	3.68605	1.84628	9	0.0100673	0.0830556
coated_pit	C10-HDAC7 48h	49	2.26341	1.4693	6	0.0247752	0.338309
coated_pit	C10-MSCV 72h	49	3.50736	1.80453	10	0.0021759	0.0297123
coated_pit	C10-HDAC7 72h	49	1.98392	1.37971	6	0.0138535	0.274299
collagen	C10-MSCV 48h	80	6.01805	2.3591	12	0.0162791	0.12893
collagen	C10-HDAC7 48h	80	3.69536	1.87741	10	0.00377943	0.106904
collagen	C10-MSCV 72h	80	5.72631	2.30574	9	0.117848	0.496464
collagen	C10-HDAC7 72h	80	3.23905	1.76293	8	0.015741	0.27102
condensed_chromosome	C10-MSCV 48h	26	1.95587	1.34489	0	1	1
condensed_chromosome	C10-HDAC7 48h	26	1.20099	1.07029	0	1	1
condensed_chromosome	C10-MSCV 72h	26	1.86105	1.31447	0	1	1
condensed_chromosome	C10-HDAC7 72h	26	1.05269	1.00502	0	1	1
condensed_nuclear_chromosome	C10-MSCV 48h	32	2.40722	1.49202	0	1	1
condensed_nuclear_chromosome	C10-HDAC7 48h	32	1.47814	1.18738	0	1	1
condensed_nuclear_chromosome	C10-MSCV 72h	32	2.29052	1.45828	0	1	1
condensed_nuclear_chromosome	C10-HDAC7 72h	32	1.29562	1.11497	0	1	1
condensed_nuclear_chromosome,_centromeric_region	C10-MSCV 48h	11	0.827481	0.874776	0	1	1
condensed_nuclear_chromosome,_centromeric_region	C10-HDAC7 48h	11	0.508112	0.696162	0	1	1
condensed_nuclear_chromosome,_centromeric_region	C10-MSCV 72h	11	0.787367	0.85499	0	1	1
condensed_nuclear_chromosome,_centromeric_region	C10-HDAC7 72h	11	0.445369	0.65371	0	1	1
connexon_complex	C10-MSCV 48h	18	1.35406	1.11902	0	1	1
connexon_complex	C10-HDAC7 48h	18	0.831455	0.890533	0	1	1
connexon_complex	C10-MSCV 72h	18	1.28842	1.09371	0	1	1
connexon_complex	C10-HDAC7 72h	18	0.728786	0.836229	0	1	1
contractile_fiber	C10-MSCV 48h	19	1.42929	1.14968	3	0.167891	0.598962
contractile_fiber	C10-HDAC7 48h	19	0.877647	0.914936	1	0.592846	1
contractile_fiber	C10-MSCV 72h	19	1.36	1.12368	3	0.151027	0.580647
contractile_fiber	C10-HDAC7 72h	19	0.769274	0.859143	1	0.544008	1
COPI-coated_vesicle	C10-MSCV 48h	9	0.67703	0.791265	2	0.143167	0.539945
COPI-coated_vesicle	C10-HDAC7 48h	9	0.415728	0.629702	0	1	1
COPI-coated_vesicle	C10-MSCV 72h	9	0.64421	0.773368	0	1	1
COPI-coated_vesicle	C10-HDAC7 72h	9	0.364393	0.591303	0	1	1
COPI_vesicle_coat	C10-MSCV 48h	12	0.902707	0.913674	1	0.608772	1
COPI_vesicle_coat	C10-HDAC7 48h	12	0.554304	0.727117	0	1	1
COPI_vesicle_coat	C10-MSCV 72h	12	0.858946	0.893008	0	1	1
COPI_vesicle_coat	C10-HDAC7 72h	12	0.485857	0.682778	0	1	1
cornified_envelope	C10-MSCV 48h	24	1.80541	1.29213	2	0.548127	1
cornified_envelope	C10-HDAC7 48h	24	1.10861	1.0283	1	0.678587	1
cornified_envelope	C10-MSCV 72h	24	1.71789	1.2629	1	0.831779	1
cornified_envelope	C10-HDAC7 72h	24	0.971714	0.965594	0	1	1
cortical_actin_cytoskeleton	C10-MSCV 48h	25	1.88064	1.31877	6	0.0092113	0.0829017
cortical_actin_cytoskeleton	C10-HDAC7 48h	25	1.1548	1.0495	2	0.322266	1
cortical_actin_cytoskeleton	C10-MSCV 72h	25	1.78947	1.28895	3	0.264292	0.786915
cortical_actin_cytoskeleton	C10-HDAC7 72h	25	1.0122	0.985505	0	1	1
cortical_cytoskeleton	C10-MSCV 48h	33	2.48244	1.51516	5	0.0984981	0.428629
cortical_cytoskeleton	C10-HDAC7 48h	33	1.52433	1.20579	2	0.454396	1
cortical_cytoskeleton	C10-MSCV 72h	33	2.3621	1.48089	3	0.423851	1
cortical_cytoskeleton	C10-HDAC7 72h	33	1.33611	1.13226	2	0.388338	1
costamere	C10-MSCV 48h	16	1.20361	1.05502	2	0.341453	0.878021
costamere	C10-HDAC7 48h	16	0.739071	0.839602	1	0.530781	1
costamere	C10-MSCV 72h	16	1.14526	1.03116	2	0.31936	0.848768
costamere	C10-HDAC7 72h	16	0.64781	0.788404	1	0.483814	1
Cul3-RING_ubiquitin_ligase_complex	C10-MSCV 48h	9	0.67703	0.791265	0	1	1
Cul3-RING_ubiquitin_ligase_complex	C10-HDAC7 48h	9	0.415728	0.629702	0	1	1
Cul3-RING_ubiquitin_ligase_complex	C10-MSCV 72h	9	0.64421	0.773368	0	1	1
Cul3-RING_ubiquitin_ligase_complex	C10-HDAC7 72h	9	0.364393	0.591303	0	1	1
CUL4_RING_ubiquitin_ligase_complex	C10-MSCV 48h	10	0.752256	0.834067	0	1	1
CUL4_RING_ubiquitin_ligase_complex	C10-HDAC7 48h	10	0.46192	0.663764	0	1	1
CUL4_RING_ubiquitin_ligase_complex	C10-MSCV 72h	10	0.715788	0.815201	0	1	1
CUL4_RING_ubiquitin_ligase_complex	C10-HDAC7 72h	10	0.404881	0.623288	0	1	1
cullin-RING_ubiquitin_ligase_complex	C10-MSCV 48h	10	0.752256	0.834067	0	1	1
cullin-RING_ubiquitin_ligase_complex	C10-HDAC7 48h	10	0.46192	0.663764	0	1	1
cullin-RING_ubiquitin_ligase_complex	C10-MSCV 72h	10	0.715788	0.815201	1	0.524172	1
cullin-RING_ubiquitin_ligase_complex	C10-HDAC7 72h	10	0.404881	0.623288	1	0.33854	1
cyclin-dependent_protein_kinase_holoenzyme_complex	C10-MSCV 48h	10	0.752256	0.834067	1	0.542535	1
cyclin-dependent_protein_kinase_holoenzyme_complex	C10-HDAC7 48h	10	0.46192	0.663764	0	1	1
cyclin-dependent_protein_kinase_holoenzyme_complex	C10-MSCV 72h	10	0.715788	0.815201	1	0.524172	1
cyclin-dependent_protein_kinase_holoenzyme_complex	C10-HDAC7 72h	10	0.404881	0.623288	0	1	1
cytoplasm	C10-MSCV 48h	5141	386.735	18.9114	482	6.25066579884738E-7	1.904048966418125E-5
cytoplasm	C10-HDAC7 48h	5141	237.473	15.05	291	3.1452636201816217E-4	0.00958096
cytoplasm	C10-MSCV 72h	5141	367.987	18.4837	461	6.583801093404964E-7	2.005527102298743E-5
cytoplasm	C10-HDAC7 72h	5141	208.149	14.1323	253	0.00114213	0.0565353
cytoplasmic_dynein_complex	C10-MSCV 48h	10	0.752256	0.834067	0	1	1
cytoplasmic_dynein_complex	C10-HDAC7 48h	10	0.46192	0.663764	0	1	1
cytoplasmic_dynein_complex	C10-MSCV 72h	10	0.715788	0.815201	1	0.524172	1
cytoplasmic_dynein_complex	C10-HDAC7 72h	10	0.404881	0.623288	0	1	1
cytoplasmic_membrane-bounded_vesicle	C10-MSCV 48h	75	5.64192	2.28419	7	0.334037	0.870255
cytoplasmic_membrane-bounded_vesicle	C10-HDAC7 48h	75	3.4644	1.81779	5	0.265404	1
cytoplasmic_membrane-bounded_vesicle	C10-MSCV 72h	75	5.36841	2.23252	11	0.017508	0.126058
cytoplasmic_membrane-bounded_vesicle	C10-HDAC7 72h	75	3.03661	1.70694	6	0.0834427	0.647908
cytoplasmic_microtubule	C10-MSCV 48h	23	1.73019	1.26492	3	0.247754	0.732169
cytoplasmic_microtubule	C10-HDAC7 48h	23	1.06242	1.00665	2	0.287672	1
cytoplasmic_microtubule	C10-MSCV 72h	23	1.64631	1.23631	4	0.0779818	0.390896
cytoplasmic_microtubule	C10-HDAC7 72h	23	0.931226	0.945263	2	0.238378	1
cytoplasmic_mRNA_processing_body	C10-MSCV 48h	24	1.80541	1.29213	1	0.846941	1
cytoplasmic_mRNA_processing_body	C10-HDAC7 48h	24	1.10861	1.0283	1	0.678587	1
cytoplasmic_mRNA_processing_body	C10-MSCV 72h	24	1.71789	1.2629	1	0.831779	1
cytoplasmic_mRNA_processing_body	C10-HDAC7 72h	24	0.971714	0.965594	1	0.629141	1
cytoplasmic_part	C10-MSCV 48h	27	2.03109	1.37051	3	0.331938	0.870513
cytoplasmic_part	C10-HDAC7 48h	27	1.24718	1.09068	3	0.126822	0.707347
cytoplasmic_part	C10-MSCV 72h	27	1.93263	1.33951	3	0.304277	0.8253
cytoplasmic_part	C10-HDAC7 72h	27	1.09318	1.02417	2	0.299137	1
cytoplasmic_stress_granule	C10-MSCV 48h	22	1.65496	1.23712	4	0.0788216	0.362946
cytoplasmic_stress_granule	C10-HDAC7 48h	22	1.01622	0.984521	3	0.0788745	0.538523
cytoplasmic_stress_granule	C10-MSCV 72h	22	1.57473	1.20914	3	0.205854	0.685026
cytoplasmic_stress_granule	C10-HDAC7 72h	22	0.890738	0.924486	2	0.223238	1
cytoplasmic_vesicle	C10-MSCV 48h	364	27.3821	5.03212	61	3.889984814295338E-9	2.2006199806585056E-7
cytoplasmic_vesicle	C10-HDAC7 48h	364	16.8139	4.00465	41	1.8864860308802403E-7	2.4901615607619173E-5
cytoplasmic_vesicle	C10-MSCV 72h	364	26.0547	4.91831	60	1.5763099372234538E-9	7.802734189256096E-8
cytoplasmic_vesicle	C10-HDAC7 72h	364	14.7377	3.76045	29	4.937536913567606E-4	0.0391053
cytoplasmic_vesicle_membrane	C10-MSCV 48h	15	1.12838	1.02152	3	0.0980783	0.431544
cytoplasmic_vesicle_membrane	C10-HDAC7 48h	15	0.69288	0.812942	3	0.0295451	0.389995
cytoplasmic_vesicle_membrane	C10-MSCV 72h	15	1.07368	0.998414	3	0.0873357	0.432312
cytoplasmic_vesicle_membrane	C10-HDAC7 72h	15	0.607322	0.763369	2	0.121528	0.891205
cytoskeleton	C10-MSCV 48h	893	67.1764	7.88182	76	0.145809	0.53963
cytoskeleton	C10-HDAC7 48h	893	41.2494	6.27248	40	0.601191	1
cytoskeleton	C10-MSCV 72h	893	63.9199	7.70354	64	0.514345	1
cytoskeleton	C10-HDAC7 72h	893	36.1559	5.88999	27	0.954578	1
cytosol	C10-MSCV 48h	816	61.3841	7.53435	107	2.088526847523075E-8	8.270566316191377E-7
cytosol	C10-HDAC7 48h	816	37.6926	5.99596	61	2.0601127017789425E-4	0.00679837
cytosol	C10-MSCV 72h	816	58.4083	7.36394	96	1.5657120793304153E-6	4.4287284529631746E-5
cytosol	C10-HDAC7 72h	816	33.0383	5.63033	45	0.0248456	0.393554
cytosolic_large_ribosomal_subunit	C10-MSCV 48h	46	3.46038	1.78887	1	0.972607	1
cytosolic_large_ribosomal_subunit	C10-HDAC7 48h	46	2.12483	1.42362	0	1	1
cytosolic_large_ribosomal_subunit	C10-MSCV 72h	46	3.29263	1.74841	1	0.96717	1
cytosolic_large_ribosomal_subunit	C10-HDAC7 72h	46	1.86245	1.3368	0	1	1
cytosolic_part	C10-MSCV 48h	9	0.67703	0.791265	1	0.505322	1
cytosolic_part	C10-HDAC7 48h	9	0.415728	0.629702	0	1	1
cytosolic_part	C10-MSCV 72h	9	0.64421	0.773368	2	0.131866	0.538338
cytosolic_part	C10-HDAC7 72h	9	0.364393	0.591303	1	0.310629	1
cytosolic_small_ribosomal_subunit	C10-MSCV 48h	36	2.70812	1.58253	1	0.940119	1
cytosolic_small_ribosomal_subunit	C10-HDAC7 48h	36	1.66291	1.2594	1	0.81778	1
cytosolic_small_ribosomal_subunit	C10-MSCV 72h	36	2.57684	1.54674	1	0.931004	1
cytosolic_small_ribosomal_subunit	C10-HDAC7 72h	36	1.45757	1.18261	1	0.774154	1
dendrite	C10-MSCV 48h	262	19.7091	4.26925	26	0.0911672	0.405643
dendrite	C10-HDAC7 48h	262	12.1023	3.39754	17	0.101762	0.649962
dendrite	C10-MSCV 72h	262	18.7537	4.17268	23	0.182594	0.651416
dendrite	C10-HDAC7 72h	262	10.6079	3.19036	14	0.179497	0.973708
dendrite_cytoplasm	C10-MSCV 48h	16	1.20361	1.05502	0	1	1
dendrite_cytoplasm	C10-HDAC7 48h	16	0.739071	0.839602	0	1	1
dendrite_cytoplasm	C10-MSCV 72h	16	1.14526	1.03116	0	1	1
dendrite_cytoplasm	C10-HDAC7 72h	16	0.64781	0.788404	0	1	1
dendrite_membrane	C10-MSCV 48h	15	1.12838	1.02152	1	0.690588	1
dendrite_membrane	C10-HDAC7 48h	15	0.69288	0.812942	1	0.508057	1
dendrite_membrane	C10-MSCV 72h	15	1.07368	0.998414	2	0.29219	0.814838
dendrite_membrane	C10-HDAC7 72h	15	0.607322	0.763369	2	0.121528	0.8443
dendritic_shaft	C10-MSCV 48h	46	3.46038	1.78887	6	0.12921	0.511671
dendritic_shaft	C10-HDAC7 48h	46	2.12483	1.42362	3	0.357827	1
dendritic_shaft	C10-MSCV 72h	46	3.29263	1.74841	4	0.420385	1
dendritic_shaft	C10-HDAC7 72h	46	1.86245	1.3368	3	0.285339	1
dendritic_spine	C10-MSCV 48h	87	6.54463	2.46014	8	0.331035	0.873932
dendritic_spine	C10-HDAC7 48h	87	4.0187	1.95782	6	0.214083	0.911579
dendritic_spine	C10-MSCV 72h	87	6.22736	2.4045	6	0.597173	1
dendritic_spine	C10-HDAC7 72h	87	3.52246	1.83844	5	0.276885	1
desmosome	C10-MSCV 48h	17	1.27883	1.08749	1	0.735388	1
desmosome	C10-HDAC7 48h	17	0.785263	0.865442	0	1	1
desmosome	C10-MSCV 72h	17	1.21684	1.06289	1	0.717079	1
desmosome	C10-HDAC7 72h	17	0.688298	0.812668	0	1	1
DNA-directed_RNA_polymerase_I_complex	C10-MSCV 48h	8	0.601805	0.746012	1	0.465083	1
DNA-directed_RNA_polymerase_I_complex	C10-HDAC7 48h	8	0.369536	0.593689	1	0.315004	1
DNA-directed_RNA_polymerase_I_complex	C10-MSCV 72h	8	0.572631	0.729138	1	0.447973	1
DNA-directed_RNA_polymerase_I_complex	C10-HDAC7 72h	8	0.323905	0.557486	1	0.281539	1
DNA-directed_RNA_polymerase_II,_core_complex	C10-MSCV 48h	13	0.977933	0.950982	0	1	1
DNA-directed_RNA_polymerase_II,_core_complex	C10-HDAC7 48h	13	0.600496	0.756807	0	1	1
DNA-directed_RNA_polymerase_II,_core_complex	C10-MSCV 72h	13	0.930525	0.929472	0	1	1
DNA-directed_RNA_polymerase_II,_core_complex	C10-HDAC7 72h	13	0.526345	0.710658	0	1	1
dynein_complex	C10-MSCV 48h	24	1.80541	1.29213	1	0.846941	1
dynein_complex	C10-HDAC7 48h	24	1.10861	1.0283	1	0.678587	1
dynein_complex	C10-MSCV 72h	24	1.71789	1.2629	1	0.831779	1
dynein_complex	C10-HDAC7 72h	24	0.971714	0.965594	1	0.629141	1
dystrophin-associated_glycoprotein_complex	C10-MSCV 48h	13	0.977933	0.950982	0	1	1
dystrophin-associated_glycoprotein_complex	C10-HDAC7 48h	13	0.600496	0.756807	0	1	1
dystrophin-associated_glycoprotein_complex	C10-MSCV 72h	13	0.930525	0.929472	0	1	1
dystrophin-associated_glycoprotein_complex	C10-HDAC7 72h	13	0.526345	0.710658	0	1	1
early_endosome	C10-MSCV 48h	103	7.74824	2.67682	17	0.00174557	0.0238361
early_endosome	C10-HDAC7 48h	103	4.75777	2.13026	9	0.0491709	0.512412
early_endosome	C10-MSCV 72h	103	7.37262	2.61628	18	3.641720206268191E-4	0.00686724
early_endosome	C10-HDAC7 72h	103	4.17027	2.00036	9	0.0241574	0.398598
early_endosome_membrane	C10-MSCV 48h	18	1.35406	1.11902	5	0.00898963	0.0827882
early_endosome_membrane	C10-HDAC7 48h	18	0.831455	0.890533	4	0.00827088	0.163763
early_endosome_membrane	C10-MSCV 72h	18	1.28842	1.09371	4	0.0357036	0.224423
early_endosome_membrane	C10-HDAC7 72h	18	0.728786	0.836229	2	0.163809	0.997978
endocytic_vesicle	C10-MSCV 48h	35	2.6329	1.5604	8	0.00381852	0.0387727
endocytic_vesicle	C10-HDAC7 48h	35	1.61672	1.24179	4	0.076508	0.571645
endocytic_vesicle	C10-MSCV 72h	35	2.50526	1.5251	7	0.0109017	0.0981153
endocytic_vesicle	C10-HDAC7 72h	35	1.41708	1.16607	4	0.0518918	0.57081
endomembrane_system	C10-MSCV 48h	18	1.35406	1.11902	1	0.755294	1
endomembrane_system	C10-HDAC7 48h	18	0.831455	0.890533	0	1	1
endomembrane_system	C10-MSCV 72h	18	1.28842	1.09371	0	1	1
endomembrane_system	C10-HDAC7 72h	18	0.728786	0.836229	0	1	1
endoplasmic_reticulum	C10-MSCV 48h	975	73.3449	8.23575	125	5.7267407349305475E-9	2.834736663790621E-7
endoplasmic_reticulum	C10-HDAC7 48h	975	45.0372	6.55414	72	8.720611178368636E-5	0.00383707
endoplasmic_reticulum	C10-MSCV 72h	975	69.7894	8.04947	122	2.1283840572522122E-9	9.364889851909733E-8
endoplasmic_reticulum	C10-HDAC7 72h	975	39.4759	6.15448	59	0.00177977	0.070479
endoplasmic_reticulum-Golgi_intermediate_compartment	C10-MSCV 48h	38	2.85857	1.62589	4	0.319739	0.861339
endoplasmic_reticulum-Golgi_intermediate_compartment	C10-HDAC7 48h	38	1.75529	1.29391	1	0.834226	1
endoplasmic_reticulum-Golgi_intermediate_compartment	C10-MSCV 72h	38	2.72	1.58912	4	0.287868	0.820113
endoplasmic_reticulum-Golgi_intermediate_compartment	C10-HDAC7 72h	38	1.53855	1.21501	1	0.792072	1
endoplasmic_reticulum_lumen	C10-MSCV 48h	34	2.55767	1.53794	4	0.25088	0.730503
endoplasmic_reticulum_lumen	C10-HDAC7 48h	34	1.57053	1.22392	2	0.469898	1
endoplasmic_reticulum_lumen	C10-MSCV 72h	34	2.43368	1.50316	3	0.443219	1
endoplasmic_reticulum_lumen	C10-HDAC7 72h	34	1.3766	1.14929	1	0.754692	1
endoplasmic_reticulum_membrane	C10-MSCV 48h	126	9.47842	2.96064	16	0.0274599	0.178264
endoplasmic_reticulum_membrane	C10-HDAC7 48h	126	5.82019	2.35613	10	0.0674053	0.544745
endoplasmic_reticulum_membrane	C10-MSCV 72h	126	9.01893	2.89368	17	0.00865091	0.0815657
endoplasmic_reticulum_membrane	C10-HDAC7 72h	126	5.1015	2.21245	10	0.0325452	0.44441
endosome	C10-MSCV 48h	354	26.6299	4.96252	60	3.3480253747110466E-9	2.2096967473092906E-7
endosome	C10-HDAC7 48h	354	16.352	3.94926	36	1.0335847200380242E-5	6.82165915225096E-4
endosome	C10-MSCV 72h	354	25.3389	4.85028	60	5.230888705147975E-10	3.452386545397664E-8
endosome	C10-HDAC7 72h	354	14.3328	3.70843	28	6.818091265670328E-4	0.0449994
endosome_membrane	C10-MSCV 48h	25	1.88064	1.31877	5	0.0359958	0.209623
endosome_membrane	C10-HDAC7 48h	25	1.1548	1.0495	0	1	1
endosome_membrane	C10-MSCV 72h	25	1.78947	1.28895	0	1	1
endosome_membrane	C10-HDAC7 72h	25	1.0122	0.985505	0	1	1
ESC/E(Z)_complex	C10-MSCV 48h	9	0.67703	0.791265	0	1	1
ESC/E(Z)_complex	C10-HDAC7 48h	9	0.415728	0.629702	0	1	1
ESC/E(Z)_complex	C10-MSCV 72h	9	0.64421	0.773368	0	1	1
ESC/E(Z)_complex	C10-HDAC7 72h	9	0.364393	0.591303	0	1	1
eukaryotic_translation_initiation_factor_3_complex	C10-MSCV 48h	13	0.977933	0.950982	0	1	1
eukaryotic_translation_initiation_factor_3_complex	C10-HDAC7 48h	13	0.600496	0.756807	0	1	1
eukaryotic_translation_initiation_factor_3_complex	C10-MSCV 72h	13	0.930525	0.929472	0	1	1
eukaryotic_translation_initiation_factor_3_complex	C10-HDAC7 72h	13	0.526345	0.710658	0	1	1
excitatory_synapse	C10-MSCV 48h	24	1.80541	1.29213	2	0.548127	1
excitatory_synapse	C10-HDAC7 48h	24	1.10861	1.0283	1	0.678587	1
excitatory_synapse	C10-MSCV 72h	24	1.71789	1.2629	2	0.520513	1
excitatory_synapse	C10-HDAC7 72h	24	0.971714	0.965594	2	0.253566	1
exocyst	C10-MSCV 48h	9	0.67703	0.791265	0	1	1
exocyst	C10-HDAC7 48h	9	0.415728	0.629702	0	1	1
exocyst	C10-MSCV 72h	9	0.64421	0.773368	0	1	1
exocyst	C10-HDAC7 72h	9	0.364393	0.591303	0	1	1
exocytic_vesicle	C10-MSCV 48h	8	0.601805	0.746012	2	0.116981	0.477573
exocytic_vesicle	C10-HDAC7 48h	8	0.369536	0.593689	2	0.0496151	0.503785
exocytic_vesicle	C10-MSCV 72h	8	0.572631	0.729138	1	0.447973	1
exocytic_vesicle	C10-HDAC7 72h	8	0.323905	0.557486	1	0.281539	1
exon-exon_junction_complex	C10-MSCV 48h	8	0.601805	0.746012	0	1	1
exon-exon_junction_complex	C10-HDAC7 48h	8	0.369536	0.593689	0	1	1
exon-exon_junction_complex	C10-MSCV 72h	8	0.572631	0.729138	0	1	1
exon-exon_junction_complex	C10-HDAC7 72h	8	0.323905	0.557486	0	1	1
exosome_(RNase_complex)	C10-MSCV 48h	14	1.05316	0.986881	0	1	1
exosome_(RNase_complex)	C10-HDAC7 48h	14	0.646688	0.785376	0	1	1
exosome_(RNase_complex)	C10-MSCV 72h	14	1.0021	0.964559	0	1	1
exosome_(RNase_complex)	C10-HDAC7 72h	14	0.566833	0.737485	0	1	1
external_side_of_plasma_membrane	C10-MSCV 48h	221	16.6249	3.921	48	2.3814459333866266E-11	1.886105179242208E-9
external_side_of_plasma_membrane	C10-HDAC7 48h	221	10.2084	3.1204	26	1.379532923229014E-5	7.804214822838422E-4
external_side_of_plasma_membrane	C10-MSCV 72h	221	15.8189	3.83231	44	6.169145210331194E-10	3.489973576130218E-8
external_side_of_plasma_membrane	C10-HDAC7 72h	221	8.94787	2.93012	17	0.00908354	0.224818
extracellular_matrix	C10-MSCV 48h	141	10.6068	3.13192	15	0.110277	0.459681
extracellular_matrix	C10-HDAC7 48h	141	6.51307	2.49243	10	0.118637	0.71182
extracellular_matrix	C10-MSCV 72h	141	10.0926	3.06108	11	0.428927	1
extracellular_matrix	C10-HDAC7 72h	141	5.70882	2.34045	5	0.679271	1
extracellular_region	C10-MSCV 48h	1381	103.887	9.80161	133	0.00238252	0.0277493
extracellular_region	C10-HDAC7 48h	1381	63.7911	7.80029	86	0.00379877	0.100287
extracellular_region	C10-MSCV 72h	1381	98.8504	9.57992	138	6.173136918390497E-5	0.00143798
extracellular_region	C10-HDAC7 72h	1381	55.9141	7.32463	75	0.0073717	0.243266
extracellular_space	C10-MSCV 48h	737	55.4413	7.16035	92	1.614265744713183E-6	4.566065963617289E-5
extracellular_space	C10-HDAC7 48h	737	34.0435	5.69833	50	0.00505611	0.117778
extracellular_space	C10-MSCV 72h	737	52.7536	6.9984	91	3.720238376881902E-7	1.3392858156774847E-5
extracellular_space	C10-HDAC7 72h	737	29.8397	5.35085	44	0.00771944	0.235146
extracellular_vesicular_exosome	C10-MSCV 48h	8	0.601805	0.746012	1	0.465083	1
extracellular_vesicular_exosome	C10-HDAC7 48h	8	0.369536	0.593689	0	1	1
extracellular_vesicular_exosome	C10-MSCV 72h	8	0.572631	0.729138	1	0.447973	1
extracellular_vesicular_exosome	C10-HDAC7 72h	8	0.323905	0.557486	0	1	1
extrinsic_to_internal_side_of_plasma_membrane	C10-MSCV 48h	32	2.40722	1.49202	6	0.0300786	0.192115
extrinsic_to_internal_side_of_plasma_membrane	C10-HDAC7 48h	32	1.47814	1.18738	3	0.182515	0.850306
extrinsic_to_internal_side_of_plasma_membrane	C10-MSCV 72h	32	2.29052	1.45828	4	0.193177	0.665201
extrinsic_to_internal_side_of_plasma_membrane	C10-HDAC7 72h	32	1.29562	1.11497	1	0.733552	1
extrinsic_to_membrane	C10-MSCV 48h	24	1.80541	1.29213	1	0.846941	1
extrinsic_to_membrane	C10-HDAC7 48h	24	1.10861	1.0283	0	1	1
extrinsic_to_membrane	C10-MSCV 72h	24	1.71789	1.2629	0	1	1
extrinsic_to_membrane	C10-HDAC7 72h	24	0.971714	0.965594	0	1	1
extrinsic_to_plasma_membrane	C10-MSCV 48h	19	1.42929	1.14968	2	0.423947	1
extrinsic_to_plasma_membrane	C10-HDAC7 48h	19	0.877647	0.914936	2	0.218203	0.919239
extrinsic_to_plasma_membrane	C10-MSCV 72h	19	1.36	1.12368	2	0.398901	1
extrinsic_to_plasma_membrane	C10-HDAC7 72h	19	0.769274	0.859143	2	0.178424	1
F-actin_capping_protein_complex	C10-MSCV 48h	8	0.601805	0.746012	1	0.465083	1
F-actin_capping_protein_complex	C10-HDAC7 48h	8	0.369536	0.593689	1	0.315004	1
F-actin_capping_protein_complex	C10-MSCV 72h	8	0.572631	0.729138	0	1	1
F-actin_capping_protein_complex	C10-HDAC7 72h	8	0.323905	0.557486	0	1	1
Fanconi_anaemia_nuclear_complex	C10-MSCV 48h	11	0.827481	0.874776	0	1	1
Fanconi_anaemia_nuclear_complex	C10-HDAC7 48h	11	0.508112	0.696162	0	1	1
Fanconi_anaemia_nuclear_complex	C10-MSCV 72h	11	0.787367	0.85499	0	1	1
Fanconi_anaemia_nuclear_complex	C10-HDAC7 72h	11	0.445369	0.65371	0	1	1
fascia_adherens	C10-MSCV 48h	13	0.977933	0.950982	1	0.638203	1
fascia_adherens	C10-HDAC7 48h	13	0.600496	0.756807	1	0.459255	1
fascia_adherens	C10-MSCV 72h	13	0.930525	0.929472	0	1	1
fascia_adherens	C10-HDAC7 72h	13	0.526345	0.710658	0	1	1
FHF_complex	C10-MSCV 48h	8	0.601805	0.746012	3	0.0178743	0.131078
FHF_complex	C10-HDAC7 48h	8	0.369536	0.593689	2	0.0496151	0.47921
FHF_complex	C10-MSCV 72h	8	0.572631	0.729138	2	0.107494	0.489285
FHF_complex	C10-HDAC7 72h	8	0.323905	0.557486	1	0.281539	1
filamentous_actin	C10-MSCV 48h	23	1.73019	1.26492	3	0.247754	0.737674
filamentous_actin	C10-HDAC7 48h	23	1.06242	1.00665	1	0.663021	1
filamentous_actin	C10-MSCV 72h	23	1.64631	1.23631	1	0.818809	1
filamentous_actin	C10-HDAC7 72h	23	0.931226	0.945263	0	1	1
filopodium	C10-MSCV 48h	41	3.08425	1.68886	2	0.824422	1
filopodium	C10-HDAC7 48h	41	1.89387	1.34402	2	0.570533	1
filopodium	C10-MSCV 72h	41	2.93473	1.65066	2	0.801964	1
filopodium	C10-HDAC7 72h	41	1.66001	1.26206	2	0.498539	1
filopodium_membrane	C10-MSCV 48h	11	0.827481	0.874776	1	0.576948	1
filopodium_membrane	C10-HDAC7 48h	11	0.508112	0.696162	1	0.405611	1
filopodium_membrane	C10-MSCV 72h	11	0.787367	0.85499	0	1	1
filopodium_membrane	C10-HDAC7 72h	11	0.445369	0.65371	0	1	1
flagellum	C10-MSCV 48h	39	2.9338	1.64715	3	0.570193	1
flagellum	C10-HDAC7 48h	39	1.80149	1.31083	2	0.543243	1
flagellum	C10-MSCV 72h	39	2.79158	1.60989	1	0.944785	1
flagellum	C10-HDAC7 72h	39	1.57904	1.2309	0	1	1
focal_adhesion	C10-MSCV 48h	91	6.84553	2.51606	15	0.00319982	0.0342467
focal_adhesion	C10-HDAC7 48h	91	4.20347	2.00232	5	0.411759	1
focal_adhesion	C10-MSCV 72h	91	6.51368	2.45915	12	0.0289626	0.191153
focal_adhesion	C10-HDAC7 72h	91	3.68442	1.88022	7	0.0762595	0.656495
gap_junction	C10-MSCV 48h	28	2.10632	1.39566	0	1	1
gap_junction	C10-HDAC7 48h	28	1.29338	1.11069	0	1	1
gap_junction	C10-MSCV 72h	28	2.00421	1.36409	0	1	1
gap_junction	C10-HDAC7 72h	28	1.13367	1.04296	0	1	1
glycogen_granule	C10-MSCV 48h	9	0.67703	0.791265	2	0.143167	0.534852
glycogen_granule	C10-HDAC7 48h	9	0.415728	0.629702	1	0.346646	1
glycogen_granule	C10-MSCV 72h	9	0.64421	0.773368	2	0.131866	0.527462
glycogen_granule	C10-HDAC7 72h	9	0.364393	0.591303	1	0.310629	1
glycosylphosphatidylinositol-N-acetylglucosaminyltransferase_(GPI-GnT)_complex	C10-MSCV 48h	8	0.601805	0.746012	0	1	1
glycosylphosphatidylinositol-N-acetylglucosaminyltransferase_(GPI-GnT)_complex	C10-HDAC7 48h	8	0.369536	0.593689	0	1	1
glycosylphosphatidylinositol-N-acetylglucosaminyltransferase_(GPI-GnT)_complex	C10-MSCV 72h	8	0.572631	0.729138	0	1	1
glycosylphosphatidylinositol-N-acetylglucosaminyltransferase_(GPI-GnT)_complex	C10-HDAC7 72h	8	0.323905	0.557486	0	1	1
Golgi_apparatus	C10-MSCV 48h	950	71.4643	8.12947	117	1.4584353842995018E-7	5.250367383478206E-6
Golgi_apparatus	C10-HDAC7 48h	950	43.8824	6.46957	70	1.1509014896632208E-4	0.00455757
Golgi_apparatus	C10-MSCV 72h	950	67.9999	7.9456	124	1.16912821731121E-10	9.259495481104782E-9
Golgi_apparatus	C10-HDAC7 72h	950	38.4637	6.07506	59	9.866860389777642E-4	0.0558182
Golgi-associated_vesicle	C10-MSCV 48h	11	0.827481	0.874776	0	1	1
Golgi-associated_vesicle	C10-HDAC7 48h	11	0.508112	0.696162	0	1	1
Golgi-associated_vesicle	C10-MSCV 72h	11	0.787367	0.85499	0	1	1
Golgi-associated_vesicle	C10-HDAC7 72h	11	0.445369	0.65371	0	1	1
Golgi_cis_cisterna	C10-MSCV 48h	8	0.601805	0.746012	3	0.0178743	0.136119
Golgi_cis_cisterna	C10-HDAC7 48h	8	0.369536	0.593689	2	0.0496151	0.49119
Golgi_cis_cisterna	C10-MSCV 72h	8	0.572631	0.729138	4	0.00145279	0.0213076
Golgi_cis_cisterna	C10-HDAC7 72h	8	0.323905	0.557486	2	0.039007	0.482711
Golgi_membrane	C10-MSCV 48h	80	6.01805	2.3591	9	0.146442	0.536952
Golgi_membrane	C10-HDAC7 48h	80	3.69536	1.87741	5	0.310439	1
Golgi_membrane	C10-MSCV 72h	80	5.72631	2.30574	8	0.212937	0.685552
Golgi_membrane	C10-HDAC7 72h	80	3.23905	1.76293	3	0.633455	1
Golgi_stack	C10-MSCV 48h	22	1.65496	1.23712	4	0.0788216	0.371587
Golgi_stack	C10-HDAC7 48h	22	1.01622	0.984521	2	0.270284	1
Golgi_stack	C10-MSCV 72h	22	1.57473	1.20914	4	0.0681232	0.354957
Golgi_stack	C10-HDAC7 72h	22	0.890738	0.924486	0	1	1
Golgi_transport_complex	C10-MSCV 48h	10	0.752256	0.834067	0	1	1
Golgi_transport_complex	C10-HDAC7 48h	10	0.46192	0.663764	0	1	1
Golgi_transport_complex	C10-MSCV 72h	10	0.715788	0.815201	0	1	1
Golgi_transport_complex	C10-HDAC7 72h	10	0.404881	0.623288	0	1	1
growth_cone	C10-MSCV 48h	89	6.69508	2.48826	11	0.0703577	0.335682
growth_cone	C10-HDAC7 48h	89	4.11109	1.9802	4	0.592923	1
growth_cone	C10-MSCV 72h	89	6.37052	2.43198	11	0.052955	0.291252
growth_cone	C10-HDAC7 72h	89	3.60344	1.85945	7	0.0694549	0.639631
HAUS_complex	C10-MSCV 48h	8	0.601805	0.746012	0	1	1
HAUS_complex	C10-HDAC7 48h	8	0.369536	0.593689	0	1	1
HAUS_complex	C10-MSCV 72h	8	0.572631	0.729138	0	1	1
HAUS_complex	C10-HDAC7 72h	8	0.323905	0.557486	0	1	1
hemidesmosome	C10-MSCV 48h	8	0.601805	0.746012	1	0.465083	1
hemidesmosome	C10-HDAC7 48h	8	0.369536	0.593689	0	1	1
hemidesmosome	C10-MSCV 72h	8	0.572631	0.729138	2	0.107494	0.494975
hemidesmosome	C10-HDAC7 72h	8	0.323905	0.557486	0	1	1
heterochromatin	C10-MSCV 48h	25	1.88064	1.31877	3	0.289625	0.813416
heterochromatin	C10-HDAC7 48h	25	1.1548	1.0495	2	0.322266	1
heterochromatin	C10-MSCV 72h	25	1.78947	1.28895	4	0.0996761	0.469902
heterochromatin	C10-HDAC7 72h	25	1.0122	0.985505	3	0.0786929	0.66303
heterotrimeric_G-protein_complex	C10-MSCV 48h	34	2.55767	1.53794	5	0.108703	0.462864
heterotrimeric_G-protein_complex	C10-HDAC7 48h	34	1.57053	1.22392	3	0.206358	0.897998
heterotrimeric_G-protein_complex	C10-MSCV 72h	34	2.43368	1.50316	3	0.443219	1
heterotrimeric_G-protein_complex	C10-HDAC7 72h	34	1.3766	1.14929	0	1	1
high-density_lipoprotein_particle	C10-MSCV 48h	21	1.57974	1.20868	4	0.0683994	0.330319
high-density_lipoprotein_particle	C10-HDAC7 48h	21	0.970031	0.961885	2	0.252884	1
high-density_lipoprotein_particle	C10-MSCV 72h	21	1.50316	1.18134	4	0.0589525	0.319797
high-density_lipoprotein_particle	C10-HDAC7 72h	21	0.85025	0.90323	2	0.208176	1
histone_acetyltransferase_complex	C10-MSCV 48h	10	0.752256	0.834067	1	0.542535	1
histone_acetyltransferase_complex	C10-HDAC7 48h	10	0.46192	0.663764	1	0.376825	1
histone_acetyltransferase_complex	C10-MSCV 72h	10	0.715788	0.815201	2	0.157321	0.587726
histone_acetyltransferase_complex	C10-HDAC7 72h	10	0.404881	0.623288	2	0.0594265	0.619287
histone_deacetylase_complex	C10-MSCV 48h	21	1.57974	1.20868	2	0.47587	1
histone_deacetylase_complex	C10-HDAC7 48h	21	0.970031	0.961885	2	0.252884	1
histone_deacetylase_complex	C10-MSCV 72h	21	1.50316	1.18134	2	0.44946	1
histone_deacetylase_complex	C10-HDAC7 72h	21	0.85025	0.90323	1	0.580185	1
histone_methyltransferase_complex	C10-MSCV 48h	25	1.88064	1.31877	0	1	1
histone_methyltransferase_complex	C10-HDAC7 48h	25	1.1548	1.0495	0	1	1
histone_methyltransferase_complex	C10-MSCV 72h	25	1.78947	1.28895	1	0.84382	1
histone_methyltransferase_complex	C10-HDAC7 72h	25	1.0122	0.985505	0	1	1
holo_TFIIH_complex	C10-MSCV 48h	10	0.752256	0.834067	0	1	1
holo_TFIIH_complex	C10-HDAC7 48h	10	0.46192	0.663764	0	1	1
holo_TFIIH_complex	C10-MSCV 72h	10	0.715788	0.815201	0	1	1
holo_TFIIH_complex	C10-HDAC7 72h	10	0.404881	0.623288	0	1	1
I_band	C10-MSCV 48h	17	1.27883	1.08749	2	0.369467	0.94393
I_band	C10-HDAC7 48h	17	0.785263	0.865442	2	0.183995	0.837493
I_band	C10-MSCV 72h	17	1.21684	1.06289	1	0.717079	1
I_band	C10-HDAC7 72h	17	0.688298	0.812668	1	0.504714	1
immunological_synapse	C10-MSCV 48h	17	1.27883	1.08749	5	0.00691534	0.0652018
immunological_synapse	C10-HDAC7 48h	17	0.785263	0.865442	1	0.552455	1
immunological_synapse	C10-MSCV 72h	17	1.21684	1.06289	5	0.00560257	0.0583846
immunological_synapse	C10-HDAC7 72h	17	0.688298	0.812668	3	0.0294886	0.432499
inclusion_body	C10-MSCV 48h	9	0.67703	0.791265	0	1	1
inclusion_body	C10-HDAC7 48h	9	0.415728	0.629702	0	1	1
inclusion_body	C10-MSCV 72h	9	0.64421	0.773368	0	1	1
inclusion_body	C10-HDAC7 72h	9	0.364393	0.591303	0	1	1
Ino80_complex	C10-MSCV 48h	14	1.05316	0.986881	1	0.665419	1
Ino80_complex	C10-HDAC7 48h	14	0.646688	0.785376	1	0.484233	1
Ino80_complex	C10-MSCV 72h	14	1.0021	0.964559	0	1	1
Ino80_complex	C10-HDAC7 72h	14	0.566833	0.737485	0	1	1
insoluble_fraction	C10-MSCV 48h	69	5.19057	2.19091	10	0.0331879	0.202191
insoluble_fraction	C10-HDAC7 48h	69	3.18725	1.74357	7	0.0398876	0.4513
insoluble_fraction	C10-MSCV 72h	69	4.93894	2.14136	11	0.00963301	0.0887133
insoluble_fraction	C10-HDAC7 72h	69	2.79368	1.63724	4	0.305664	1
integral_to_endoplasmic_reticulum_membrane	C10-MSCV 48h	47	3.5356	1.80821	10	0.00226054	0.0271265
integral_to_endoplasmic_reticulum_membrane	C10-HDAC7 48h	47	2.17102	1.43901	4	0.17108	0.806519
integral_to_endoplasmic_reticulum_membrane	C10-MSCV 72h	47	3.36421	1.76731	9	0.00556006	0.0595077
integral_to_endoplasmic_reticulum_membrane	C10-HDAC7 72h	47	1.90294	1.35126	2	0.572383	1
integral_to_Golgi_membrane	C10-MSCV 48h	38	2.85857	1.62589	6	0.0626783	0.314185
integral_to_Golgi_membrane	C10-HDAC7 48h	38	1.75529	1.29391	2	0.529151	1
integral_to_Golgi_membrane	C10-MSCV 72h	38	2.72	1.58912	6	0.0514535	0.295299
integral_to_Golgi_membrane	C10-HDAC7 72h	38	1.53855	1.21501	4	0.0666055	0.627995
integral_to_membrane	C10-MSCV 48h	4025	302.783	16.7334	431	2.603550471676624E-13	2.5775149669598575E-11
integral_to_membrane	C10-HDAC7 48h	4025	185.923	13.3167	253	9.571563959761411E-7	9.475848320163797E-5
integral_to_membrane	C10-MSCV 72h	4025	288.105	16.3549	411	7.478626103881589E-13	7.403839842842773E-11
integral_to_membrane	C10-HDAC7 72h	4025	162.965	12.5047	202	0.00140682	0.0619002
integral_to_membrane_of_membrane_fraction	C10-MSCV 48h	20	1.50451	1.17955	2	0.450258	1
integral_to_membrane_of_membrane_fraction	C10-HDAC7 48h	20	0.923839	0.938704	1	0.611653	1
integral_to_membrane_of_membrane_fraction	C10-MSCV 72h	20	1.43158	1.15287	3	0.168769	0.613144
integral_to_membrane_of_membrane_fraction	C10-HDAC7 72h	20	0.809762	0.881463	1	0.562471	1
integral_to_mitochondrial_inner_membrane	C10-MSCV 48h	9	0.67703	0.791265	0	1	1
integral_to_mitochondrial_inner_membrane	C10-HDAC7 48h	9	0.415728	0.629702	0	1	1
integral_to_mitochondrial_inner_membrane	C10-MSCV 72h	9	0.64421	0.773368	0	1	1
integral_to_mitochondrial_inner_membrane	C10-HDAC7 72h	9	0.364393	0.591303	0	1	1
integral_to_mitochondrial_outer_membrane	C10-MSCV 48h	10	0.752256	0.834067	0	1	1
integral_to_mitochondrial_outer_membrane	C10-HDAC7 48h	10	0.46192	0.663764	0	1	1
integral_to_mitochondrial_outer_membrane	C10-MSCV 72h	10	0.715788	0.815201	0	1	1
integral_to_mitochondrial_outer_membrane	C10-HDAC7 72h	10	0.404881	0.623288	0	1	1
integral_to_peroxisomal_membrane	C10-MSCV 48h	12	0.902707	0.913674	0	1	1
integral_to_peroxisomal_membrane	C10-HDAC7 48h	12	0.554304	0.727117	0	1	1
integral_to_peroxisomal_membrane	C10-MSCV 72h	12	0.858946	0.893008	0	1	1
integral_to_peroxisomal_membrane	C10-HDAC7 72h	12	0.485857	0.682778	0	1	1
integral_to_plasma_membrane	C10-MSCV 48h	398	29.9398	5.2619	53	4.237706937071806E-5	8.8322734056865E-4
integral_to_plasma_membrane	C10-HDAC7 48h	398	18.3844	4.1875	30	0.00653105	0.136121
integral_to_plasma_membrane	C10-MSCV 72h	398	28.4884	5.14288	46	0.00100799	0.0159665
integral_to_plasma_membrane	C10-HDAC7 72h	398	16.1143	3.93215	18	0.349611	1
integrator_complex	C10-MSCV 48h	11	0.827481	0.874776	1	0.576948	1
integrator_complex	C10-HDAC7 48h	11	0.508112	0.696162	0	1	1
integrator_complex	C10-MSCV 72h	11	0.787367	0.85499	1	0.558231	1
integrator_complex	C10-HDAC7 72h	11	0.445369	0.65371	0	1	1
integrin_complex	C10-MSCV 48h	23	1.73019	1.26492	4	0.0899816	0.404917
integrin_complex	C10-HDAC7 48h	23	1.06242	1.00665	1	0.663021	1
integrin_complex	C10-MSCV 72h	23	1.64631	1.23631	3	0.225035	0.712909
integrin_complex	C10-HDAC7 72h	23	0.931226	0.945263	1	0.613492	1
intercalated_disc	C10-MSCV 48h	18	1.35406	1.11902	1	0.755294	1
intercalated_disc	C10-HDAC7 48h	18	0.831455	0.890533	0	1	1
intercalated_disc	C10-MSCV 72h	18	1.28842	1.09371	1	0.73733	1
intercalated_disc	C10-HDAC7 72h	18	0.728786	0.836229	0	1	1
intercellular_canaliculus	C10-MSCV 48h	10	0.752256	0.834067	2	0.170411	0.581747
intercellular_canaliculus	C10-HDAC7 48h	10	0.46192	0.663764	1	0.376825	1
intercellular_canaliculus	C10-MSCV 72h	10	0.715788	0.815201	1	0.524172	1
intercellular_canaliculus	C10-HDAC7 72h	10	0.404881	0.623288	0	1	1
intermediate_filament	C10-MSCV 48h	87	6.54463	2.46014	3	0.963575	1
intermediate_filament	C10-HDAC7 48h	87	4.0187	1.95782	2	0.914843	1
intermediate_filament	C10-MSCV 72h	87	6.22736	2.4045	3	0.953213	1
intermediate_filament	C10-HDAC7 72h	87	3.52246	1.83844	2	0.871826	1
intermediate_filament_cytoskeleton	C10-MSCV 48h	45	3.38515	1.76932	4	0.441654	1
intermediate_filament_cytoskeleton	C10-HDAC7 48h	45	2.07864	1.40806	3	0.345058	1
intermediate_filament_cytoskeleton	C10-MSCV 72h	45	3.22105	1.7293	4	0.403926	1
intermediate_filament_cytoskeleton	C10-HDAC7 72h	45	1.82196	1.32219	1	0.844308	1
internal_side_of_plasma_membrane	C10-MSCV 48h	41	3.08425	1.68886	4	0.372277	0.945011
internal_side_of_plasma_membrane	C10-HDAC7 48h	41	1.89387	1.34402	3	0.293887	1
internal_side_of_plasma_membrane	C10-MSCV 72h	41	2.93473	1.65066	3	0.569991	1
internal_side_of_plasma_membrane	C10-HDAC7 72h	41	1.66001	1.26206	2	0.498539	1
interstitial_matrix	C10-MSCV 48h	17	1.27883	1.08749	1	0.735388	1
interstitial_matrix	C10-HDAC7 48h	17	0.785263	0.865442	1	0.552455	1
interstitial_matrix	C10-MSCV 72h	17	1.21684	1.06289	1	0.717079	1
interstitial_matrix	C10-HDAC7 72h	17	0.688298	0.812668	1	0.504714	1
intracellular	C10-MSCV 48h	1332	100.2	9.62615	143	1.5525974528441337E-5	3.842678695789231E-4
intracellular	C10-HDAC7 48h	1332	61.5277	7.66065	91	1.8355709396664858E-4	0.00660806
intracellular	C10-MSCV 72h	1332	95.343	9.40843	126	0.00102917	0.015675
intracellular	C10-HDAC7 72h	1332	53.9302	7.19351	71	0.0130988	0.273006
intracellular_membrane-bounded_organelle	C10-MSCV 48h	281	21.1384	4.42134	39	1.704536651255409E-4	0.00321427
intracellular_membrane-bounded_organelle	C10-HDAC7 48h	281	12.9799	3.51858	19	0.0644	0.5313
intracellular_membrane-bounded_organelle	C10-MSCV 72h	281	20.1137	4.32134	31	0.0114253	0.100543
intracellular_membrane-bounded_organelle	C10-HDAC7 72h	281	11.3772	3.30402	13	0.351714	1
intracellular_organelle	C10-MSCV 48h	13	0.977933	0.950982	1	0.638203	1
intracellular_organelle	C10-HDAC7 48h	13	0.600496	0.756807	1	0.459255	1
intracellular_organelle	C10-MSCV 72h	13	0.930525	0.929472	1	0.61921	1
intracellular_organelle	C10-HDAC7 72h	13	0.526345	0.710658	1	0.415675	1
intracellular_part	C10-MSCV 48h	20	1.50451	1.17955	1	0.790726	1
intracellular_part	C10-HDAC7 48h	20	0.923839	0.938704	1	0.611653	1
intracellular_part	C10-MSCV 72h	20	1.43158	1.15287	0	1	1
intracellular_part	C10-HDAC7 72h	20	0.809762	0.881463	0	1	1
intrinsic_to_endoplasmic_reticulum_membrane	C10-MSCV 48h	21	1.57974	1.20868	2	0.47587	1
intrinsic_to_endoplasmic_reticulum_membrane	C10-HDAC7 48h	21	0.970031	0.961885	1	0.629592	1
intrinsic_to_endoplasmic_reticulum_membrane	C10-MSCV 72h	21	1.50316	1.18134	1	0.789794	1
intrinsic_to_endoplasmic_reticulum_membrane	C10-HDAC7 72h	21	0.85025	0.90323	0	1	1
intrinsic_to_internal_side_of_plasma_membrane	C10-MSCV 48h	10	0.752256	0.834067	2	0.170411	0.597191
intrinsic_to_internal_side_of_plasma_membrane	C10-HDAC7 48h	10	0.46192	0.663764	1	0.376825	1
intrinsic_to_internal_side_of_plasma_membrane	C10-MSCV 72h	10	0.715788	0.815201	1	0.524172	1
intrinsic_to_internal_side_of_plasma_membrane	C10-HDAC7 72h	10	0.404881	0.623288	1	0.33854	1
intrinsic_to_membrane	C10-MSCV 48h	16	1.20361	1.05502	3	0.11425	0.47128
intrinsic_to_membrane	C10-HDAC7 48h	16	0.739071	0.839602	1	0.530781	1
intrinsic_to_membrane	C10-MSCV 72h	16	1.14526	1.03116	2	0.31936	0.854503
intrinsic_to_membrane	C10-HDAC7 72h	16	0.64781	0.788404	0	1	1
juxtaparanode_region_of_axon	C10-MSCV 48h	9	0.67703	0.791265	0	1	1
juxtaparanode_region_of_axon	C10-HDAC7 48h	9	0.415728	0.629702	0	1	1
juxtaparanode_region_of_axon	C10-MSCV 72h	9	0.64421	0.773368	0	1	1
juxtaparanode_region_of_axon	C10-HDAC7 72h	9	0.364393	0.591303	0	1	1
keratin_filament	C10-MSCV 48h	26	1.95587	1.34489	1	0.869103	1
keratin_filament	C10-HDAC7 48h	26	1.20099	1.07029	0	1	1
keratin_filament	C10-MSCV 72h	26	1.86105	1.31447	1	0.854999	1
keratin_filament	C10-HDAC7 72h	26	1.05269	1.00502	1	0.658564	1
kinesin_complex	C10-MSCV 48h	14	1.05316	0.986881	1	0.665419	1
kinesin_complex	C10-HDAC7 48h	14	0.646688	0.785376	0	1	1
kinesin_complex	C10-MSCV 72h	14	1.0021	0.964559	1	0.646467	1
kinesin_complex	C10-HDAC7 72h	14	0.566833	0.737485	0	1	1
kinetochore	C10-MSCV 48h	88	6.61985	2.47424	6	0.657124	1
kinetochore	C10-HDAC7 48h	88	4.06489	1.96904	2	0.918022	1
kinetochore	C10-MSCV 72h	88	6.29894	2.41828	6	0.60843	1
kinetochore	C10-HDAC7 72h	88	3.56295	1.84897	2	0.875904	1
lamellar_body	C10-MSCV 48h	12	0.902707	0.913674	1	0.608772	1
lamellar_body	C10-HDAC7 48h	12	0.554304	0.727117	0	1	1
lamellar_body	C10-MSCV 72h	12	0.858946	0.893008	1	0.589852	1
lamellar_body	C10-HDAC7 72h	12	0.485857	0.682778	0	1	1
lamellipodium	C10-MSCV 48h	98	7.37211	2.61104	13	0.0322304	0.202591
lamellipodium	C10-HDAC7 48h	98	4.52681	2.07791	7	0.167832	0.810506
lamellipodium	C10-MSCV 72h	98	7.01473	2.55198	10	0.163361	0.604588
lamellipodium	C10-HDAC7 72h	98	3.96783	1.9512	6	0.2065	1
large_ribosomal_subunit	C10-MSCV 48h	9	0.67703	0.791265	0	1	1
large_ribosomal_subunit	C10-HDAC7 48h	9	0.415728	0.629702	0	1	1
large_ribosomal_subunit	C10-MSCV 72h	9	0.64421	0.773368	0	1	1
large_ribosomal_subunit	C10-HDAC7 72h	9	0.364393	0.591303	0	1	1
late_endosome	C10-MSCV 48h	68	5.11534	2.17498	16	3.4990305052868574E-5	7.697867111631086E-4
late_endosome	C10-HDAC7 48h	68	3.14105	1.73088	8	0.0129707	0.214017
late_endosome	C10-MSCV 72h	68	4.86736	2.12578	15	7.652630947187974E-5	0.00168358
late_endosome	C10-HDAC7 72h	68	2.75319	1.62534	6	0.057205	0.612248
late_endosome_membrane	C10-MSCV 48h	8	0.601805	0.746012	2	0.116981	0.4727
late_endosome_membrane	C10-HDAC7 48h	8	0.369536	0.593689	1	0.315004	1
late_endosome_membrane	C10-MSCV 72h	8	0.572631	0.729138	3	0.0156194	0.116704
late_endosome_membrane	C10-HDAC7 72h	8	0.323905	0.557486	1	0.281539	1
lateral_element	C10-MSCV 48h	10	0.752256	0.834067	0	1	1
lateral_element	C10-HDAC7 48h	10	0.46192	0.663764	0	1	1
lateral_element	C10-MSCV 72h	10	0.715788	0.815201	0	1	1
lateral_element	C10-HDAC7 72h	10	0.404881	0.623288	0	1	1
lateral_plasma_membrane	C10-MSCV 48h	34	2.55767	1.53794	1	0.929981	1
lateral_plasma_membrane	C10-HDAC7 48h	34	1.57053	1.22392	1	0.799704	1
lateral_plasma_membrane	C10-MSCV 72h	34	2.43368	1.50316	1	0.919956	1
lateral_plasma_membrane	C10-HDAC7 72h	34	1.3766	1.14929	1	0.754692	1
lipid_particle	C10-MSCV 48h	19	1.42929	1.14968	4	0.0498605	0.266821
lipid_particle	C10-HDAC7 48h	19	0.877647	0.914936	1	0.592846	1
lipid_particle	C10-MSCV 72h	19	1.36	1.12368	4	0.0427344	0.260351
lipid_particle	C10-HDAC7 72h	19	0.769274	0.859143	1	0.544008	1
low-density_lipoprotein_particle	C10-MSCV 48h	12	0.902707	0.913674	3	0.056023	0.291909
low-density_lipoprotein_particle	C10-HDAC7 48h	12	0.554304	0.727117	1	0.433067	1
low-density_lipoprotein_particle	C10-MSCV 72h	12	0.858946	0.893008	3	0.0494936	0.288228
low-density_lipoprotein_particle	C10-HDAC7 72h	12	0.485857	0.682778	2	0.0826548	0.654626
lysosomal_membrane	C10-MSCV 48h	36	2.70812	1.58253	12	7.379166804513673E-6	1.9481000363916098E-4
lysosomal_membrane	C10-HDAC7 48h	36	1.66291	1.2594	6	0.00572507	0.125952
lysosomal_membrane	C10-MSCV 72h	36	2.57684	1.54674	13	6.194150516660825E-7	2.0440696704980722E-5
lysosomal_membrane	C10-HDAC7 72h	36	1.45757	1.18261	5	0.0144013	0.259224
lysosome	C10-MSCV 48h	241	18.1294	4.09458	70	2.8256319151989653E-23	1.1189502384187903E-20
lysosome	C10-HDAC7 48h	241	11.1323	3.25853	38	4.6641393847598974E-11	1.8469991963649194E-8
lysosome	C10-MSCV 72h	241	17.2505	4.00197	73	1.0052219589616054E-26	3.9806789574879576E-24
lysosome	C10-HDAC7 72h	241	9.75763	3.05983	32	4.842043351506123E-9	1.9174491671964246E-6
male_germ_cell_nucleus	C10-MSCV 48h	20	1.50451	1.17955	0	1	1
male_germ_cell_nucleus	C10-HDAC7 48h	20	0.923839	0.938704	0	1	1
male_germ_cell_nucleus	C10-MSCV 72h	20	1.43158	1.15287	1	0.773587	1
male_germ_cell_nucleus	C10-HDAC7 72h	20	0.809762	0.881463	0	1	1
M_band	C10-MSCV 48h	9	0.67703	0.791265	1	0.505322	1
M_band	C10-HDAC7 48h	9	0.415728	0.629702	1	0.346646	1
M_band	C10-MSCV 72h	9	0.64421	0.773368	0	1	1
M_band	C10-HDAC7 72h	9	0.364393	0.591303	0	1	1
mediator_complex	C10-MSCV 48h	34	2.55767	1.53794	0	1	1
mediator_complex	C10-HDAC7 48h	34	1.57053	1.22392	0	1	1
mediator_complex	C10-MSCV 72h	34	2.43368	1.50316	1	0.919956	1
mediator_complex	C10-HDAC7 72h	34	1.3766	1.14929	1	0.754692	1
melanosome	C10-MSCV 48h	17	1.27883	1.08749	3	0.131341	0.514962
melanosome	C10-HDAC7 48h	17	0.785263	0.865442	2	0.183995	0.847231
melanosome	C10-MSCV 72h	17	1.21684	1.06289	3	0.117557	0.500567
melanosome	C10-HDAC7 72h	17	0.688298	0.812668	2	0.149424	0.954389
membrane	C10-MSCV 48h	5388	405.315	19.3604	596	1.2631223591113761E-20	2.5009822710405245E-18
membrane	C10-HDAC7 48h	5388	248.882	15.4073	342	5.5786913710101625E-9	1.1045808914600122E-6
membrane	C10-MSCV 72h	5388	385.667	18.9225	560	2.4602798187928496E-18	4.871354041209842E-16
membrane	C10-HDAC7 72h	5388	218.15	14.4678	277	5.054543493309131E-5	0.006672
membrane-bounded_vesicle	C10-MSCV 48h	13	0.977933	0.950982	1	0.638203	1
membrane-bounded_vesicle	C10-HDAC7 48h	13	0.600496	0.756807	1	0.459255	1
membrane-bounded_vesicle	C10-MSCV 72h	13	0.930525	0.929472	2	0.237557	0.74073
membrane-bounded_vesicle	C10-HDAC7 72h	13	0.526345	0.710658	1	0.415675	1
membrane_coat	C10-MSCV 48h	27	2.03109	1.37051	7	0.00315184	0.0346703
membrane_coat	C10-HDAC7 48h	27	1.24718	1.09068	4	0.0341631	0.436405
membrane_coat	C10-MSCV 72h	27	1.93263	1.33951	3	0.304277	0.830992
membrane_coat	C10-HDAC7 72h	27	1.09318	1.02417	2	0.299137	1
membrane_fraction	C10-MSCV 48h	501	37.688	5.90364	60	2.793443247339706E-4	0.00460918
membrane_fraction	C10-HDAC7 48h	501	23.1422	4.69821	25	0.375091	1
membrane_fraction	C10-MSCV 72h	501	35.861	5.77011	53	0.00313464	0.0376157
membrane_fraction	C10-HDAC7 72h	501	20.2845	4.41172	23	0.298734	1
membrane_raft	C10-MSCV 48h	181	13.6158	3.54846	35	2.2959443321505936E-7	7.576616296096959E-6
membrane_raft	C10-HDAC7 48h	181	8.36075	2.82392	14	0.0421494	0.451112
membrane_raft	C10-MSCV 72h	181	12.9558	3.4682	31	5.481710286719156E-6	1.4471715156938572E-4
membrane_raft	C10-HDAC7 72h	181	7.32835	2.65172	9	0.31269	1
microsome	C10-MSCV 48h	271	20.3861	4.34196	24	0.231704	0.716834
microsome	C10-HDAC7 48h	271	12.518	3.4554	11	0.710334	1
microsome	C10-MSCV 72h	271	19.3979	4.24375	27	0.0522646	0.295669
microsome	C10-HDAC7 72h	271	10.9723	3.24469	12	0.417337	1
microtubule	C10-MSCV 48h	259	19.4834	4.24473	24	0.170798	0.578084
microtubule	C10-HDAC7 48h	259	11.9637	3.37803	16	0.147785	0.770036
microtubule	C10-MSCV 72h	259	18.5389	4.14873	24	0.118116	0.492359
microtubule	C10-HDAC7 72h	259	10.4864	3.17204	11	0.478821	1
microtubule_associated_complex	C10-MSCV 48h	22	1.65496	1.23712	6	0.00471338	0.0466625
microtubule_associated_complex	C10-HDAC7 48h	22	1.01622	0.984521	3	0.0788745	0.557756
microtubule_associated_complex	C10-MSCV 72h	22	1.57473	1.20914	6	0.0036852	0.0429218
microtubule_associated_complex	C10-HDAC7 72h	22	0.890738	0.924486	0	1	1
microtubule_basal_body	C10-MSCV 48h	33	2.48244	1.51516	0	1	1
microtubule_basal_body	C10-HDAC7 48h	33	1.52433	1.20579	0	1	1
microtubule_basal_body	C10-MSCV 72h	33	2.3621	1.48089	1	0.913784	1
microtubule_basal_body	C10-HDAC7 72h	33	1.33611	1.13226	1	0.74434	1
microtubule-based_flagellum	C10-MSCV 48h	23	1.73019	1.26492	1	0.83449	1
microtubule-based_flagellum	C10-HDAC7 48h	23	1.06242	1.00665	1	0.663021	1
microtubule-based_flagellum	C10-MSCV 72h	23	1.64631	1.23631	0	1	1
microtubule-based_flagellum	C10-HDAC7 72h	23	0.931226	0.945263	0	1	1
microtubule_cytoskeleton	C10-MSCV 48h	99	7.44733	2.62433	7	0.622469	1
microtubule_cytoskeleton	C10-HDAC7 48h	99	4.573	2.08848	4	0.675998	1
microtubule_cytoskeleton	C10-MSCV 72h	99	7.08631	2.56497	2	0.994468	1
microtubule_cytoskeleton	C10-HDAC7 72h	99	4.00832	1.96113	1	0.98329	1
microtubule_organizing_center	C10-MSCV 48h	16	1.20361	1.05502	1	0.713864	1
microtubule_organizing_center	C10-HDAC7 48h	16	0.739071	0.839602	0	1	1
microtubule_organizing_center	C10-MSCV 72h	16	1.14526	1.03116	1	0.695266	1
microtubule_organizing_center	C10-HDAC7 72h	16	0.64781	0.788404	0	1	1
microvillus	C10-MSCV 48h	46	3.46038	1.78887	7	0.0548707	0.289717
microvillus	C10-HDAC7 48h	46	2.12483	1.42362	4	0.162036	0.802077
microvillus	C10-MSCV 72h	46	3.29263	1.74841	7	0.0439394	0.263637
microvillus	C10-HDAC7 72h	46	1.86245	1.3368	2	0.560643	1
microvillus_membrane	C10-MSCV 48h	10	0.752256	0.834067	0	1	1
microvillus_membrane	C10-HDAC7 48h	10	0.46192	0.663764	0	1	1
microvillus_membrane	C10-MSCV 72h	10	0.715788	0.815201	0	1	1
microvillus_membrane	C10-HDAC7 72h	10	0.404881	0.623288	0	1	1
midbody	C10-MSCV 48h	67	5.04011	2.15893	9	0.0630438	0.312067
midbody	C10-HDAC7 48h	67	3.09486	1.71811	4	0.374478	1
midbody	C10-MSCV 72h	67	4.79578	2.1101	8	0.105019	0.489264
midbody	C10-HDAC7 72h	67	2.7127	1.61334	4	0.287351	1
mitochondrial_crista	C10-MSCV 48h	9	0.67703	0.791265	1	0.505322	1
mitochondrial_crista	C10-HDAC7 48h	9	0.415728	0.629702	0	1	1
mitochondrial_crista	C10-MSCV 72h	9	0.64421	0.773368	1	0.487487	1
mitochondrial_crista	C10-HDAC7 72h	9	0.364393	0.591303	0	1	1
mitochondrial_envelope	C10-MSCV 48h	20	1.50451	1.17955	1	0.790726	1
mitochondrial_envelope	C10-HDAC7 48h	20	0.923839	0.938704	1	0.611653	1
mitochondrial_envelope	C10-MSCV 72h	20	1.43158	1.15287	1	0.773587	1
mitochondrial_envelope	C10-HDAC7 72h	20	0.809762	0.881463	1	0.562471	1
mitochondrial_inner_membrane	C10-MSCV 48h	335	25.2006	4.82751	18	0.950525	1
mitochondrial_inner_membrane	C10-HDAC7 48h	335	15.4743	3.84181	11	0.908102	1
mitochondrial_inner_membrane	C10-MSCV 72h	335	23.9789	4.71832	20	0.828253	1
mitochondrial_inner_membrane	C10-HDAC7 72h	335	13.5635	3.60754	13	0.600683	1
mitochondrial_intermembrane_space	C10-MSCV 48h	32	2.40722	1.49202	1	0.918126	1
mitochondrial_intermembrane_space	C10-HDAC7 48h	32	1.47814	1.18738	0	1	1
mitochondrial_intermembrane_space	C10-MSCV 72h	32	2.29052	1.45828	3	0.404254	1
mitochondrial_intermembrane_space	C10-HDAC7 72h	32	1.29562	1.11497	1	0.733552	1
mitochondrial_large_ribosomal_subunit	C10-MSCV 48h	25	1.88064	1.31877	1	0.858455	1
mitochondrial_large_ribosomal_subunit	C10-HDAC7 48h	25	1.1548	1.0495	0	1	1
mitochondrial_large_ribosomal_subunit	C10-MSCV 72h	25	1.78947	1.28895	1	0.84382	1
mitochondrial_large_ribosomal_subunit	C10-HDAC7 72h	25	1.0122	0.985505	0	1	1
mitochondrial_matrix	C10-MSCV 48h	62	4.66399	2.07681	3	0.854553	1
mitochondrial_matrix	C10-HDAC7 48h	62	2.8639	1.65276	2	0.786734	1
mitochondrial_matrix	C10-MSCV 72h	62	4.43789	2.02983	5	0.45915	1
mitochondrial_matrix	C10-HDAC7 72h	62	2.51026	1.55198	3	0.46151	1
mitochondrial_membrane	C10-MSCV 48h	49	3.68605	1.84628	4	0.508549	1
mitochondrial_membrane	C10-HDAC7 48h	49	2.26341	1.4693	2	0.667641	1
mitochondrial_membrane	C10-MSCV 72h	49	3.50736	1.80453	5	0.272325	0.792948
mitochondrial_membrane	C10-HDAC7 72h	49	1.98392	1.37971	1	0.868032	1
mitochondrial_nucleoid	C10-MSCV 48h	42	3.15947	1.70933	1	0.962546	1
mitochondrial_nucleoid	C10-HDAC7 48h	42	1.94006	1.36031	0	1	1
mitochondrial_nucleoid	C10-MSCV 72h	42	3.00631	1.67067	2	0.812733	1
mitochondrial_nucleoid	C10-HDAC7 72h	42	1.7005	1.27736	0	1	1
mitochondrial_outer_membrane	C10-MSCV 48h	102	7.67301	2.66379	10	0.237419	0.723215
mitochondrial_outer_membrane	C10-HDAC7 48h	102	4.71158	2.11989	5	0.510639	1
mitochondrial_outer_membrane	C10-MSCV 72h	102	7.30104	2.60354	10	0.194229	0.663058
mitochondrial_outer_membrane	C10-HDAC7 72h	102	4.12979	1.99062	5	0.397003	1
mitochondrial_proton-transporting_ATP_synthase_complex	C10-MSCV 48h	12	0.902707	0.913674	0	1	1
mitochondrial_proton-transporting_ATP_synthase_complex	C10-HDAC7 48h	12	0.554304	0.727117	0	1	1
mitochondrial_proton-transporting_ATP_synthase_complex	C10-MSCV 72h	12	0.858946	0.893008	0	1	1
mitochondrial_proton-transporting_ATP_synthase_complex	C10-HDAC7 72h	12	0.485857	0.682778	0	1	1
mitochondrial_respiratory_chain_complex_I	C10-MSCV 48h	37	2.78335	1.60436	1	0.944624	1
mitochondrial_respiratory_chain_complex_I	C10-HDAC7 48h	37	1.7091	1.27678	1	0.826197	1
mitochondrial_respiratory_chain_complex_I	C10-MSCV 72h	37	2.64842	1.56807	1	0.935943	1
mitochondrial_respiratory_chain_complex_I	C10-HDAC7 72h	37	1.49806	1.19892	0	1	1
mitochondrial_ribosome	C10-MSCV 48h	18	1.35406	1.11902	1	0.755294	1
mitochondrial_ribosome	C10-HDAC7 48h	18	0.831455	0.890533	0	1	1
mitochondrial_ribosome	C10-MSCV 72h	18	1.28842	1.09371	1	0.73733	1
mitochondrial_ribosome	C10-HDAC7 72h	18	0.728786	0.836229	0	1	1
mitochondrial_small_ribosomal_subunit	C10-MSCV 48h	14	1.05316	0.986881	0	1	1
mitochondrial_small_ribosomal_subunit	C10-HDAC7 48h	14	0.646688	0.785376	0	1	1
mitochondrial_small_ribosomal_subunit	C10-MSCV 72h	14	1.0021	0.964559	0	1	1
mitochondrial_small_ribosomal_subunit	C10-HDAC7 72h	14	0.566833	0.737485	0	1	1
mitochondrion	C10-MSCV 48h	1536	115.546	10.337	102	0.914889	1
mitochondrion	C10-HDAC7 48h	1536	70.9509	8.22639	58	0.952493	1
mitochondrion	C10-MSCV 72h	1536	109.945	10.1032	107	0.628702	1
mitochondrion	C10-HDAC7 72h	1536	62.1897	7.72475	56	0.805469	1
MLL1_complex	C10-MSCV 48h	31	2.33199	1.46853	0	1	1
MLL1_complex	C10-HDAC7 48h	31	1.43195	1.16868	0	1	1
MLL1_complex	C10-MSCV 72h	31	2.21894	1.43531	0	1	1
MLL1_complex	C10-HDAC7 72h	31	1.25513	1.09741	0	1	1
MLL5-L_complex	C10-MSCV 48h	8	0.601805	0.746012	0	1	1
MLL5-L_complex	C10-HDAC7 48h	8	0.369536	0.593689	0	1	1
MLL5-L_complex	C10-MSCV 72h	8	0.572631	0.729138	2	0.107494	0.472976
MLL5-L_complex	C10-HDAC7 72h	8	0.323905	0.557486	1	0.281539	1
motile_cilium	C10-MSCV 48h	11	0.827481	0.874776	0	1	1
motile_cilium	C10-HDAC7 48h	11	0.508112	0.696162	0	1	1
motile_cilium	C10-MSCV 72h	11	0.787367	0.85499	0	1	1
motile_cilium	C10-HDAC7 72h	11	0.445369	0.65371	0	1	1
motile_primary_cilium	C10-MSCV 48h	8	0.601805	0.746012	0	1	1
motile_primary_cilium	C10-HDAC7 48h	8	0.369536	0.593689	0	1	1
motile_primary_cilium	C10-MSCV 72h	8	0.572631	0.729138	0	1	1
motile_primary_cilium	C10-HDAC7 72h	8	0.323905	0.557486	0	1	1
mRNA_cap_binding_complex	C10-MSCV 48h	12	0.902707	0.913674	0	1	1
mRNA_cap_binding_complex	C10-HDAC7 48h	12	0.554304	0.727117	0	1	1
mRNA_cap_binding_complex	C10-MSCV 72h	12	0.858946	0.893008	0	1	1
mRNA_cap_binding_complex	C10-HDAC7 72h	12	0.485857	0.682778	0	1	1
multivesicular_body	C10-MSCV 48h	19	1.42929	1.14968	3	0.167891	0.604407
multivesicular_body	C10-HDAC7 48h	19	0.877647	0.914936	1	0.592846	1
multivesicular_body	C10-MSCV 72h	19	1.36	1.12368	3	0.151027	0.58634
multivesicular_body	C10-HDAC7 72h	19	0.769274	0.859143	0	1	1
myelin_sheath	C10-MSCV 48h	24	1.80541	1.29213	3	0.268598	0.765213
myelin_sheath	C10-HDAC7 48h	24	1.10861	1.0283	2	0.30501	1
myelin_sheath	C10-MSCV 72h	24	1.71789	1.2629	4	0.0885076	0.427427
myelin_sheath	C10-HDAC7 72h	24	0.971714	0.965594	2	0.253566	1
myelin_sheath_abaxonal_region	C10-MSCV 48h	9	0.67703	0.791265	1	0.505322	1
myelin_sheath_abaxonal_region	C10-HDAC7 48h	9	0.415728	0.629702	0	1	1
myelin_sheath_abaxonal_region	C10-MSCV 72h	9	0.64421	0.773368	1	0.487487	1
myelin_sheath_abaxonal_region	C10-HDAC7 72h	9	0.364393	0.591303	0	1	1
myofibril	C10-MSCV 48h	33	2.48244	1.51516	2	0.721038	1
myofibril	C10-HDAC7 48h	33	1.52433	1.20579	2	0.454396	1
myofibril	C10-MSCV 72h	33	2.3621	1.48089	0	1	1
myofibril	C10-HDAC7 72h	33	1.33611	1.13226	0	1	1
myosin_complex	C10-MSCV 48h	50	3.76128	1.86503	6	0.171498	0.575536
myosin_complex	C10-HDAC7 48h	50	2.3096	1.48422	3	0.408422	1
myosin_complex	C10-MSCV 72h	50	3.57894	1.82285	5	0.286403	0.827851
myosin_complex	C10-HDAC7 72h	50	2.02441	1.39371	1	0.873375	1
myosin_filament	C10-MSCV 48h	12	0.902707	0.913674	0	1	1
myosin_filament	C10-HDAC7 48h	12	0.554304	0.727117	0	1	1
myosin_filament	C10-MSCV 72h	12	0.858946	0.893008	0	1	1
myosin_filament	C10-HDAC7 72h	12	0.485857	0.682778	0	1	1
nBAF_complex	C10-MSCV 48h	12	0.902707	0.913674	0	1	1
nBAF_complex	C10-HDAC7 48h	12	0.554304	0.727117	0	1	1
nBAF_complex	C10-MSCV 72h	12	0.858946	0.893008	0	1	1
nBAF_complex	C10-HDAC7 72h	12	0.485857	0.682778	0	1	1
neurofilament	C10-MSCV 48h	8	0.601805	0.746012	0	1	1
neurofilament	C10-HDAC7 48h	8	0.369536	0.593689	0	1	1
neurofilament	C10-MSCV 72h	8	0.572631	0.729138	0	1	1
neurofilament	C10-HDAC7 72h	8	0.323905	0.557486	0	1	1
neuromuscular_junction	C10-MSCV 48h	50	3.76128	1.86503	5	0.322687	0.863406
neuromuscular_junction	C10-HDAC7 48h	50	2.3096	1.48422	2	0.678442	1
neuromuscular_junction	C10-MSCV 72h	50	3.57894	1.82285	5	0.286403	0.821852
neuromuscular_junction	C10-HDAC7 72h	50	2.02441	1.39371	3	0.330029	1
neuronal_cell_body	C10-MSCV 48h	341	25.6519	4.87055	39	0.00627135	0.0605721
neuronal_cell_body	C10-HDAC7 48h	341	15.7515	3.87606	26	0.00932838	0.167911
neuronal_cell_body	C10-MSCV 72h	341	24.4084	4.76038	35	0.0210489	0.148846
neuronal_cell_body	C10-HDAC7 72h	341	13.8064	3.6397	17	0.223714	1
neuronal_cell_body_membrane	C10-MSCV 48h	12	0.902707	0.913674	1	0.608772	1
neuronal_cell_body_membrane	C10-HDAC7 48h	12	0.554304	0.727117	0	1	1
neuronal_cell_body_membrane	C10-MSCV 72h	12	0.858946	0.893008	2	0.210396	0.68857
neuronal_cell_body_membrane	C10-HDAC7 72h	12	0.485857	0.682778	2	0.0826548	0.681902
neuron_projection	C10-MSCV 48h	142	10.682	3.143	17	0.038707	0.222145
neuron_projection	C10-HDAC7 48h	142	6.55926	2.50125	9	0.211349	0.90972
neuron_projection	C10-MSCV 72h	142	10.1642	3.07191	17	0.0258011	0.176159
neuron_projection	C10-HDAC7 72h	142	5.74931	2.34873	10	0.063715	0.615394
neuron_projection_terminus	C10-MSCV 48h	9	0.67703	0.791265	2	0.143167	0.545137
neuron_projection_terminus	C10-HDAC7 48h	9	0.415728	0.629702	2	0.061874	0.569816
neuron_projection_terminus	C10-MSCV 72h	9	0.64421	0.773368	1	0.487487	1
neuron_projection_terminus	C10-HDAC7 72h	9	0.364393	0.591303	1	0.310629	1
N-methyl-D-aspartate_selective_glutamate_receptor_complex	C10-MSCV 48h	11	0.827481	0.874776	0	1	1
N-methyl-D-aspartate_selective_glutamate_receptor_complex	C10-HDAC7 48h	11	0.508112	0.696162	0	1	1
N-methyl-D-aspartate_selective_glutamate_receptor_complex	C10-MSCV 72h	11	0.787367	0.85499	1	0.558231	1
N-methyl-D-aspartate_selective_glutamate_receptor_complex	C10-HDAC7 72h	11	0.445369	0.65371	1	0.365321	1
node_of_Ranvier	C10-MSCV 48h	9	0.67703	0.791265	0	1	1
node_of_Ranvier	C10-HDAC7 48h	9	0.415728	0.629702	0	1	1
node_of_Ranvier	C10-MSCV 72h	9	0.64421	0.773368	0	1	1
node_of_Ranvier	C10-HDAC7 72h	9	0.364393	0.591303	0	1	1
nonmotile_primary_cilium	C10-MSCV 48h	8	0.601805	0.746012	0	1	1
nonmotile_primary_cilium	C10-HDAC7 48h	8	0.369536	0.593689	0	1	1
nonmotile_primary_cilium	C10-MSCV 72h	8	0.572631	0.729138	0	1	1
nonmotile_primary_cilium	C10-HDAC7 72h	8	0.323905	0.557486	0	1	1
npBAF_complex	C10-MSCV 48h	11	0.827481	0.874776	0	1	1
npBAF_complex	C10-HDAC7 48h	11	0.508112	0.696162	0	1	1
npBAF_complex	C10-MSCV 72h	11	0.787367	0.85499	0	1	1
npBAF_complex	C10-HDAC7 72h	11	0.445369	0.65371	0	1	1
NuA4_histone_acetyltransferase_complex	C10-MSCV 48h	17	1.27883	1.08749	0	1	1
NuA4_histone_acetyltransferase_complex	C10-HDAC7 48h	17	0.785263	0.865442	0	1	1
NuA4_histone_acetyltransferase_complex	C10-MSCV 72h	17	1.21684	1.06289	1	0.717079	1
NuA4_histone_acetyltransferase_complex	C10-HDAC7 72h	17	0.688298	0.812668	1	0.504714	1
nuclear_body	C10-MSCV 48h	32	2.40722	1.49202	2	0.705005	1
nuclear_body	C10-HDAC7 48h	32	1.47814	1.18738	1	0.779834	1
nuclear_body	C10-MSCV 72h	32	2.29052	1.45828	2	0.678035	1
nuclear_body	C10-HDAC7 72h	32	1.29562	1.11497	1	0.733552	1
nuclear_chromatin	C10-MSCV 48h	71	5.34102	2.22244	8	0.163516	0.594057
nuclear_chromatin	C10-HDAC7 48h	71	3.27963	1.76865	4	0.4166	1
nuclear_chromatin	C10-MSCV 72h	71	5.0821	2.17217	8	0.134283	0.531762
nuclear_chromatin	C10-HDAC7 72h	71	2.87466	1.6608	5	0.16034	0.992106
nuclear_chromosome	C10-MSCV 48h	13	0.977933	0.950982	2	0.255608	0.738838
nuclear_chromosome	C10-HDAC7 48h	13	0.600496	0.756807	2	0.118814	0.702244
nuclear_chromosome	C10-MSCV 72h	13	0.930525	0.929472	1	0.61921	1
nuclear_chromosome	C10-HDAC7 72h	13	0.526345	0.710658	1	0.415675	1
nuclear_chromosome,_telomeric_region	C10-MSCV 48h	18	1.35406	1.11902	0	1	1
nuclear_chromosome,_telomeric_region	C10-HDAC7 48h	18	0.831455	0.890533	0	1	1
nuclear_chromosome,_telomeric_region	C10-MSCV 72h	18	1.28842	1.09371	0	1	1
nuclear_chromosome,_telomeric_region	C10-HDAC7 72h	18	0.728786	0.836229	0	1	1
nuclear_envelope	C10-MSCV 48h	79	5.94282	2.34431	9	0.138638	0.533016
nuclear_envelope	C10-HDAC7 48h	79	3.64917	1.86564	3	0.712608	1
nuclear_envelope	C10-MSCV 72h	79	5.65473	2.29128	8	0.203428	0.688525
nuclear_envelope	C10-HDAC7 72h	79	3.19856	1.75187	3	0.624972	1
nuclear_envelope_lumen	C10-MSCV 48h	12	0.902707	0.913674	1	0.608772	1
nuclear_envelope_lumen	C10-HDAC7 48h	12	0.554304	0.727117	0	1	1
nuclear_envelope_lumen	C10-MSCV 72h	12	0.858946	0.893008	1	0.589852	1
nuclear_envelope_lumen	C10-HDAC7 72h	12	0.485857	0.682778	0	1	1
nuclear_euchromatin	C10-MSCV 48h	15	1.12838	1.02152	1	0.690588	1
nuclear_euchromatin	C10-HDAC7 48h	15	0.69288	0.812942	1	0.508057	1
nuclear_euchromatin	C10-MSCV 72h	15	1.07368	0.998414	2	0.29219	0.820617
nuclear_euchromatin	C10-HDAC7 72h	15	0.607322	0.763369	2	0.121528	0.875001
nuclear_heterochromatin	C10-MSCV 48h	16	1.20361	1.05502	1	0.713864	1
nuclear_heterochromatin	C10-HDAC7 48h	16	0.739071	0.839602	1	0.530781	1
nuclear_heterochromatin	C10-MSCV 72h	16	1.14526	1.03116	2	0.31936	0.843109
nuclear_heterochromatin	C10-HDAC7 72h	16	0.64781	0.788404	2	0.135314	0.893075
nuclear_inner_membrane	C10-MSCV 48h	15	1.12838	1.02152	2	0.313052	0.854957
nuclear_inner_membrane	C10-HDAC7 48h	15	0.69288	0.812942	1	0.508057	1
nuclear_inner_membrane	C10-MSCV 72h	15	1.07368	0.998414	3	0.0873357	0.426975
nuclear_inner_membrane	C10-HDAC7 72h	15	0.607322	0.763369	2	0.121528	0.859376
nuclear_matrix	C10-MSCV 48h	56	4.21263	1.97376	4	0.615708	1
nuclear_matrix	C10-HDAC7 48h	56	2.58675	1.57075	2	0.737321	1
nuclear_matrix	C10-MSCV 72h	56	4.00842	1.92912	4	0.575496	1
nuclear_matrix	C10-HDAC7 72h	56	2.26733	1.47497	1	0.901186	1
nuclear_membrane	C10-MSCV 48h	85	6.39417	2.4317	8	0.308254	0.859639
nuclear_membrane	C10-HDAC7 48h	85	3.92632	1.93519	4	0.556369	1
nuclear_membrane	C10-MSCV 72h	85	6.0842	2.3767	7	0.407658	0.996497
nuclear_membrane	C10-HDAC7 72h	85	3.44149	1.81718	1	0.970196	1
nuclear_origin_of_replication_recognition_complex	C10-MSCV 48h	9	0.67703	0.791265	1	0.505322	1
nuclear_origin_of_replication_recognition_complex	C10-HDAC7 48h	9	0.415728	0.629702	1	0.346646	1
nuclear_origin_of_replication_recognition_complex	C10-MSCV 72h	9	0.64421	0.773368	1	0.487487	1
nuclear_origin_of_replication_recognition_complex	C10-HDAC7 72h	9	0.364393	0.591303	1	0.310629	1
nuclear_outer_membrane	C10-MSCV 48h	12	0.902707	0.913674	1	0.608772	1
nuclear_outer_membrane	C10-HDAC7 48h	12	0.554304	0.727117	0	1	1
nuclear_outer_membrane	C10-MSCV 72h	12	0.858946	0.893008	1	0.589852	1
nuclear_outer_membrane	C10-HDAC7 72h	12	0.485857	0.682778	0	1	1
nuclear_part	C10-MSCV 48h	10	0.752256	0.834067	1	0.542535	1
nuclear_part	C10-HDAC7 48h	10	0.46192	0.663764	0	1	1
nuclear_part	C10-MSCV 72h	10	0.715788	0.815201	1	0.524172	1
nuclear_part	C10-HDAC7 72h	10	0.404881	0.623288	0	1	1
nuclear_pore	C10-MSCV 48h	41	3.08425	1.68886	1	0.959499	1
nuclear_pore	C10-HDAC7 48h	41	1.89387	1.34402	1	0.856153	1
nuclear_pore	C10-MSCV 72h	41	2.93473	1.65066	0	1	1
nuclear_pore	C10-HDAC7 72h	41	1.66001	1.26206	0	1	1
nuclear_speck	C10-MSCV 48h	63	4.73921	2.09349	4	0.706993	1
nuclear_speck	C10-HDAC7 48h	63	2.91009	1.66603	3	0.561339	1
nuclear_speck	C10-MSCV 72h	63	4.50947	2.04614	5	0.473264	1
nuclear_speck	C10-HDAC7 72h	63	2.55075	1.56444	4	0.251265	1
nuclear_telomere_cap_complex	C10-MSCV 48h	9	0.67703	0.791265	1	0.505322	1
nuclear_telomere_cap_complex	C10-HDAC7 48h	9	0.415728	0.629702	0	1	1
nuclear_telomere_cap_complex	C10-MSCV 72h	9	0.64421	0.773368	1	0.487487	1
nuclear_telomere_cap_complex	C10-HDAC7 72h	9	0.364393	0.591303	0	1	1
nucleolus	C10-MSCV 48h	507	38.1394	5.93888	31	0.903986	1
nucleolus	C10-HDAC7 48h	507	23.4193	4.72626	21	0.724948	1
nucleolus	C10-MSCV 72h	507	36.2905	5.80455	36	0.544528	1
nucleolus	C10-HDAC7 72h	507	20.5275	4.43806	19	0.666025	1
nucleoplasm	C10-MSCV 48h	133	10.005	3.04177	9	0.676608	1
nucleoplasm	C10-HDAC7 48h	133	6.14353	2.42069	5	0.740151	1
nucleoplasm	C10-MSCV 72h	133	9.51999	2.97297	12	0.244118	0.743621
nucleoplasm	C10-HDAC7 72h	133	5.38492	2.27308	8	0.172502	1
nucleosome	C10-MSCV 48h	31	2.33199	1.46853	4	0.201597	0.643808
nucleosome	C10-HDAC7 48h	31	1.43195	1.16868	3	0.170887	0.815315
nucleosome	C10-MSCV 72h	31	2.21894	1.43531	3	0.384466	0.995088
nucleosome	C10-HDAC7 72h	31	1.25513	1.09741	3	0.129148	0.866827
nucleus	C10-MSCV 48h	4890	367.853	18.444	363	0.611482	1
nucleus	C10-HDAC7 48h	4890	225.879	14.678	229	0.425224	1
nucleus	C10-MSCV 72h	4890	350.021	18.0268	360	0.297512	0.818159
nucleus	C10-HDAC7 72h	4890	197.987	13.783	220	0.0610698	0.620093
Nup107-160_complex	C10-MSCV 48h	9	0.67703	0.791265	0	1	1
Nup107-160_complex	C10-HDAC7 48h	9	0.415728	0.629702	0	1	1
Nup107-160_complex	C10-MSCV 72h	9	0.64421	0.773368	0	1	1
Nup107-160_complex	C10-HDAC7 72h	9	0.364393	0.591303	0	1	1
NuRD_complex	C10-MSCV 48h	14	1.05316	0.986881	0	1	1
NuRD_complex	C10-HDAC7 48h	14	0.646688	0.785376	0	1	1
NuRD_complex	C10-MSCV 72h	14	1.0021	0.964559	0	1	1
NuRD_complex	C10-HDAC7 72h	14	0.566833	0.737485	0	1	1
outer_membrane-bounded_periplasmic_space	C10-MSCV 48h	8	0.601805	0.746012	0	1	1
outer_membrane-bounded_periplasmic_space	C10-HDAC7 48h	8	0.369536	0.593689	0	1	1
outer_membrane-bounded_periplasmic_space	C10-MSCV 72h	8	0.572631	0.729138	0	1	1
outer_membrane-bounded_periplasmic_space	C10-HDAC7 72h	8	0.323905	0.557486	0	1	1
PcG_protein_complex	C10-MSCV 48h	19	1.42929	1.14968	2	0.423947	1
PcG_protein_complex	C10-HDAC7 48h	19	0.877647	0.914936	2	0.218203	0.909563
PcG_protein_complex	C10-MSCV 72h	19	1.36	1.12368	2	0.398901	0.999777
PcG_protein_complex	C10-HDAC7 72h	19	0.769274	0.859143	2	0.178424	0.995153
pericentriolar_material	C10-MSCV 48h	14	1.05316	0.986881	2	0.284389	0.804415
pericentriolar_material	C10-HDAC7 48h	14	0.646688	0.785376	2	0.13454	0.729832
pericentriolar_material	C10-MSCV 72h	14	1.0021	0.964559	2	0.264876	0.782767
pericentriolar_material	C10-HDAC7 72h	14	0.566833	0.737485	1	0.439333	1
perikaryon	C10-MSCV 48h	61	4.58876	2.05999	6	0.30938	0.850796
perikaryon	C10-HDAC7 48h	61	2.81771	1.63938	4	0.310989	1
perikaryon	C10-MSCV 72h	61	4.36631	2.0134	6	0.270306	0.792898
perikaryon	C10-HDAC7 72h	61	2.46977	1.53941	4	0.233595	1
perinuclear_region_of_cytoplasm	C10-MSCV 48h	362	27.2317	5.01828	40	0.00994573	0.0837981
perinuclear_region_of_cytoplasm	C10-HDAC7 48h	362	16.7215	3.99363	23	0.0787795	0.567212
perinuclear_region_of_cytoplasm	C10-MSCV 72h	362	25.9115	4.90478	40	0.0044912	0.0508147
perinuclear_region_of_cytoplasm	C10-HDAC7 72h	362	14.6567	3.7501	20	0.10198	0.761966
peripheral_to_membrane_of_membrane_fraction	C10-MSCV 48h	8	0.601805	0.746012	1	0.465083	1
peripheral_to_membrane_of_membrane_fraction	C10-HDAC7 48h	8	0.369536	0.593689	1	0.315004	1
peripheral_to_membrane_of_membrane_fraction	C10-MSCV 72h	8	0.572631	0.729138	0	1	1
peripheral_to_membrane_of_membrane_fraction	C10-HDAC7 72h	8	0.323905	0.557486	0	1	1
peroxisomal_matrix	C10-MSCV 48h	9	0.67703	0.791265	0	1	1
peroxisomal_matrix	C10-HDAC7 48h	9	0.415728	0.629702	0	1	1
peroxisomal_matrix	C10-MSCV 72h	9	0.64421	0.773368	1	0.487487	1
peroxisomal_matrix	C10-HDAC7 72h	9	0.364393	0.591303	0	1	1
peroxisomal_membrane	C10-MSCV 48h	29	2.18154	1.42036	1	0.896477	1
peroxisomal_membrane	C10-HDAC7 48h	29	1.33957	1.13035	1	0.746272	1
peroxisomal_membrane	C10-MSCV 72h	29	2.07579	1.38824	1	0.883961	1
peroxisomal_membrane	C10-HDAC7 72h	29	1.17415	1.06142	1	0.69838	1
peroxisome	C10-MSCV 48h	120	9.02707	2.88929	7	0.806298	1
peroxisome	C10-HDAC7 48h	120	5.54304	2.29935	3	0.919194	1
peroxisome	C10-MSCV 72h	120	8.58946	2.82394	9	0.49215	1
peroxisome	C10-HDAC7 72h	120	4.85857	2.15913	5	0.537553	1
phagocytic_cup	C10-MSCV 48h	8	0.601805	0.746012	4	0.0017506	0.0231079
phagocytic_cup	C10-HDAC7 48h	8	0.369536	0.593689	0	1	1
phagocytic_cup	C10-MSCV 72h	8	0.572631	0.729138	3	0.0156194	0.114543
phagocytic_cup	C10-HDAC7 72h	8	0.323905	0.557486	0	1	1
phosphatidylinositol_3-kinase_complex	C10-MSCV 48h	12	0.902707	0.913674	2	0.22688	0.718756
phosphatidylinositol_3-kinase_complex	C10-HDAC7 48h	12	0.554304	0.727117	2	0.103595	0.651169
phosphatidylinositol_3-kinase_complex	C10-MSCV 72h	12	0.858946	0.893008	2	0.210396	0.694308
phosphatidylinositol_3-kinase_complex	C10-HDAC7 72h	12	0.485857	0.682778	1	0.391018	1
photoreceptor_connecting_cilium	C10-MSCV 48h	17	1.27883	1.08749	1	0.735388	1
photoreceptor_connecting_cilium	C10-HDAC7 48h	17	0.785263	0.865442	1	0.552455	1
photoreceptor_connecting_cilium	C10-MSCV 72h	17	1.21684	1.06289	1	0.717079	1
photoreceptor_connecting_cilium	C10-HDAC7 72h	17	0.688298	0.812668	1	0.504714	1
photoreceptor_inner_segment	C10-MSCV 48h	16	1.20361	1.05502	1	0.713864	1
photoreceptor_inner_segment	C10-HDAC7 48h	16	0.739071	0.839602	1	0.530781	1
photoreceptor_inner_segment	C10-MSCV 72h	16	1.14526	1.03116	2	0.31936	0.860316
photoreceptor_inner_segment	C10-HDAC7 72h	16	0.64781	0.788404	1	0.483814	1
photoreceptor_outer_segment	C10-MSCV 48h	33	2.48244	1.51516	2	0.721038	1
photoreceptor_outer_segment	C10-HDAC7 48h	33	1.52433	1.20579	2	0.454396	1
photoreceptor_outer_segment	C10-MSCV 72h	33	2.3621	1.48089	2	0.694433	1
photoreceptor_outer_segment	C10-HDAC7 72h	33	1.33611	1.13226	2	0.388338	1
plasma_membrane	C10-MSCV 48h	2630	197.843	13.5263	308	2.107758344262894E-14	2.78224101442702E-12
plasma_membrane	C10-HDAC7 48h	2630	121.485	10.7644	174	2.4938236588023734E-6	1.97510833777148E-4
plasma_membrane	C10-MSCV 72h	2630	188.252	13.2203	295	3.7774151117291617E-14	4.986187947482494E-12
plasma_membrane	C10-HDAC7 72h	2630	106.484	10.108	149	3.989884229612947E-5	0.00789997
platelet_alpha_granule	C10-MSCV 48h	15	1.12838	1.02152	1	0.690588	1
platelet_alpha_granule	C10-HDAC7 48h	15	0.69288	0.812942	0	1	1
platelet_alpha_granule	C10-MSCV 72h	15	1.07368	0.998414	2	0.29219	0.826479
platelet_alpha_granule	C10-HDAC7 72h	15	0.607322	0.763369	1	0.462033	1
PML_body	C10-MSCV 48h	51	3.8365	1.88359	9	0.0130276	0.105284
PML_body	C10-HDAC7 48h	51	2.35579	1.49899	7	0.00870982	0.164242
PML_body	C10-MSCV 72h	51	3.65052	1.84098	8	0.0276002	0.185249
PML_body	C10-HDAC7 72h	51	2.06489	1.40758	7	0.00431784	0.155442
podosome	C10-MSCV 48h	9	0.67703	0.791265	3	0.0253296	0.167176
podosome	C10-HDAC7 48h	9	0.415728	0.629702	2	0.061874	0.544491
podosome	C10-MSCV 72h	9	0.64421	0.773368	2	0.131866	0.532845
podosome	C10-HDAC7 72h	9	0.364393	0.591303	0	1	1
polysome	C10-MSCV 48h	21	1.57974	1.20868	0	1	1
polysome	C10-HDAC7 48h	21	0.970031	0.961885	0	1	1
polysome	C10-MSCV 72h	21	1.50316	1.18134	0	1	1
polysome	C10-HDAC7 72h	21	0.85025	0.90323	0	1	1
pore_complex	C10-MSCV 48h	15	1.12838	1.02152	2	0.313052	0.849101
pore_complex	C10-HDAC7 48h	15	0.69288	0.812942	1	0.508057	1
pore_complex	C10-MSCV 72h	15	1.07368	0.998414	2	0.29219	0.80914
pore_complex	C10-HDAC7 72h	15	0.607322	0.763369	0	1	1
postsynaptic_density	C10-MSCV 48h	113	8.50049	2.80375	11	0.230052	0.717328
postsynaptic_density	C10-HDAC7 48h	113	5.21969	2.23127	8	0.152476	0.77411
postsynaptic_density	C10-MSCV 72h	113	8.08841	2.74034	11	0.185646	0.650582
postsynaptic_density	C10-HDAC7 72h	113	4.57516	2.09521	7	0.174782	1
postsynaptic_membrane	C10-MSCV 48h	175	13.1645	3.48915	6	0.992214	1
postsynaptic_membrane	C10-HDAC7 48h	175	8.08359	2.77672	5	0.910273	1
postsynaptic_membrane	C10-MSCV 72h	175	12.5263	3.41023	7	0.970441	1
postsynaptic_membrane	C10-HDAC7 72h	175	7.08542	2.6074	5	0.840229	1
PRC1_complex	C10-MSCV 48h	13	0.977933	0.950982	1	0.638203	1
PRC1_complex	C10-HDAC7 48h	13	0.600496	0.756807	1	0.459255	1
PRC1_complex	C10-MSCV 72h	13	0.930525	0.929472	1	0.61921	1
PRC1_complex	C10-HDAC7 72h	13	0.526345	0.710658	1	0.415675	1
presynaptic_active_zone	C10-MSCV 48h	13	0.977933	0.950982	1	0.638203	1
presynaptic_active_zone	C10-HDAC7 48h	13	0.600496	0.756807	1	0.459255	1
presynaptic_active_zone	C10-MSCV 72h	13	0.930525	0.929472	0	1	1
presynaptic_active_zone	C10-HDAC7 72h	13	0.526345	0.710658	0	1	1
presynaptic_membrane	C10-MSCV 48h	42	3.15947	1.70933	2	0.834583	1
presynaptic_membrane	C10-HDAC7 48h	42	1.94006	1.36031	2	0.583726	1
presynaptic_membrane	C10-MSCV 72h	42	3.00631	1.67067	3	0.586595	1
presynaptic_membrane	C10-HDAC7 72h	42	1.7005	1.27736	2	0.511406	1
primary_cilium	C10-MSCV 48h	9	0.67703	0.791265	1	0.505322	1
primary_cilium	C10-HDAC7 48h	9	0.415728	0.629702	1	0.346646	1
primary_cilium	C10-MSCV 72h	9	0.64421	0.773368	1	0.487487	1
primary_cilium	C10-HDAC7 72h	9	0.364393	0.591303	1	0.310629	1
pronucleus	C10-MSCV 48h	16	1.20361	1.05502	1	0.713864	1
pronucleus	C10-HDAC7 48h	16	0.739071	0.839602	1	0.530781	1
pronucleus	C10-MSCV 72h	16	1.14526	1.03116	1	0.695266	1
pronucleus	C10-HDAC7 72h	16	0.64781	0.788404	1	0.483814	1
proteasome_complex	C10-MSCV 48h	66	4.96489	2.14276	2	0.963489	1
proteasome_complex	C10-HDAC7 48h	66	3.04867	1.70524	2	0.814949	1
proteasome_complex	C10-MSCV 72h	66	4.7242	2.09429	3	0.859972	1
proteasome_complex	C10-HDAC7 72h	66	2.67221	1.60126	3	0.502972	1
proteasome_core_complex	C10-MSCV 48h	22	1.65496	1.23712	1	0.821027	1
proteasome_core_complex	C10-HDAC7 48h	22	1.01622	0.984521	1	0.646702	1
proteasome_core_complex	C10-MSCV 72h	22	1.57473	1.20914	1	0.80484	1
proteasome_core_complex	C10-HDAC7 72h	22	0.890738	0.924486	1	0.597183	1
proteasome_core_complex,_alpha-subunit_complex	C10-MSCV 48h	10	0.752256	0.834067	1	0.542535	1
proteasome_core_complex,_alpha-subunit_complex	C10-HDAC7 48h	10	0.46192	0.663764	1	0.376825	1
proteasome_core_complex,_alpha-subunit_complex	C10-MSCV 72h	10	0.715788	0.815201	1	0.524172	1
proteasome_core_complex,_alpha-subunit_complex	C10-HDAC7 72h	10	0.404881	0.623288	1	0.33854	1
proteinaceous_extracellular_matrix	C10-MSCV 48h	248	18.6559	4.15362	23	0.175779	0.584944
proteinaceous_extracellular_matrix	C10-HDAC7 48h	248	11.4556	3.30552	18	0.0405353	0.445888
proteinaceous_extracellular_matrix	C10-MSCV 72h	248	17.7516	4.05967	21	0.243136	0.746371
proteinaceous_extracellular_matrix	C10-HDAC7 72h	248	10.041	3.10395	12	0.305599	1
protein_complex	C10-MSCV 48h	384	28.8866	5.16852	44	0.00378352	0.0394283
protein_complex	C10-HDAC7 48h	384	17.7377	4.1132	24	0.0850043	0.570537
protein_complex	C10-MSCV 72h	384	27.4863	5.05162	41	0.00724495	0.071725
protein_complex	C10-HDAC7 72h	384	15.5474	3.86238	23	0.0419751	0.488886
protein-DNA_complex	C10-MSCV 48h	12	0.902707	0.913674	1	0.608772	1
protein-DNA_complex	C10-HDAC7 48h	12	0.554304	0.727117	1	0.433067	1
protein-DNA_complex	C10-MSCV 72h	12	0.858946	0.893008	1	0.589852	1
protein-DNA_complex	C10-HDAC7 72h	12	0.485857	0.682778	1	0.391018	1
protein_phosphatase_type_2A_complex	C10-MSCV 48h	12	0.902707	0.913674	1	0.608772	1
protein_phosphatase_type_2A_complex	C10-HDAC7 48h	12	0.554304	0.727117	1	0.433067	1
protein_phosphatase_type_2A_complex	C10-MSCV 72h	12	0.858946	0.893008	1	0.589852	1
protein_phosphatase_type_2A_complex	C10-HDAC7 72h	12	0.485857	0.682778	1	0.391018	1
protein_serine/threonine_phosphatase_complex	C10-MSCV 48h	11	0.827481	0.874776	0	1	1
protein_serine/threonine_phosphatase_complex	C10-HDAC7 48h	11	0.508112	0.696162	0	1	1
protein_serine/threonine_phosphatase_complex	C10-MSCV 72h	11	0.787367	0.85499	0	1	1
protein_serine/threonine_phosphatase_complex	C10-HDAC7 72h	11	0.445369	0.65371	0	1	1
proton-transporting_ATP_synthase_complex,_coupling_factor_F(o)	C10-MSCV 48h	8	0.601805	0.746012	0	1	1
proton-transporting_ATP_synthase_complex,_coupling_factor_F(o)	C10-HDAC7 48h	8	0.369536	0.593689	0	1	1
proton-transporting_ATP_synthase_complex,_coupling_factor_F(o)	C10-MSCV 72h	8	0.572631	0.729138	0	1	1
proton-transporting_ATP_synthase_complex,_coupling_factor_F(o)	C10-HDAC7 72h	8	0.323905	0.557486	0	1	1
proton-transporting_two-sector_ATPase_complex,_catalytic_domain	C10-MSCV 48h	8	0.601805	0.746012	2	0.116981	0.467925
proton-transporting_two-sector_ATPase_complex,_catalytic_domain	C10-HDAC7 48h	8	0.369536	0.593689	1	0.315004	1
proton-transporting_two-sector_ATPase_complex,_catalytic_domain	C10-MSCV 72h	8	0.572631	0.729138	2	0.107494	0.47829
proton-transporting_two-sector_ATPase_complex,_catalytic_domain	C10-HDAC7 72h	8	0.323905	0.557486	0	1	1
proton-transporting_two-sector_ATPase_complex,_proton-transporting_domain	C10-MSCV 48h	9	0.67703	0.791265	4	0.00296351	0.03353
proton-transporting_two-sector_ATPase_complex,_proton-transporting_domain	C10-HDAC7 48h	9	0.415728	0.629702	2	0.061874	0.583383
proton-transporting_two-sector_ATPase_complex,_proton-transporting_domain	C10-MSCV 72h	9	0.64421	0.773368	4	0.00246682	0.0325621
proton-transporting_two-sector_ATPase_complex,_proton-transporting_domain	C10-HDAC7 72h	9	0.364393	0.591303	1	0.310629	1
pseudopodium	C10-MSCV 48h	8	0.601805	0.746012	1	0.465083	1
pseudopodium	C10-HDAC7 48h	8	0.369536	0.593689	0	1	1
pseudopodium	C10-MSCV 72h	8	0.572631	0.729138	1	0.447973	1
pseudopodium	C10-HDAC7 72h	8	0.323905	0.557486	0	1	1
receptor_complex	C10-MSCV 48h	22	1.65496	1.23712	4	0.0788216	0.367216
receptor_complex	C10-HDAC7 48h	22	1.01622	0.984521	3	0.0788745	0.54797
receptor_complex	C10-MSCV 72h	22	1.57473	1.20914	4	0.0681232	0.350348
receptor_complex	C10-HDAC7 72h	22	0.890738	0.924486	2	0.223238	1
recycling_endosome	C10-MSCV 48h	37	2.78335	1.60436	6	0.056211	0.289085
recycling_endosome	C10-HDAC7 48h	37	1.7091	1.27678	3	0.243283	0.983063
recycling_endosome	C10-MSCV 72h	37	2.64842	1.56807	6	0.0460094	0.271936
recycling_endosome	C10-HDAC7 72h	37	1.49806	1.19892	4	0.0614835	0.608686
recycling_endosome_membrane	C10-MSCV 48h	21	1.57974	1.20868	7	6.15663097997168E-4	0.0097521
recycling_endosome_membrane	C10-HDAC7 48h	21	0.970031	0.961885	4	0.0144912	0.220712
recycling_endosome_membrane	C10-MSCV 72h	21	1.50316	1.18134	5	0.0145028	0.119648
recycling_endosome_membrane	C10-HDAC7 72h	21	0.85025	0.90323	3	0.0512006	0.579298
replication_fork	C10-MSCV 48h	13	0.977933	0.950982	0	1	1
replication_fork	C10-HDAC7 48h	13	0.600496	0.756807	0	1	1
replication_fork	C10-MSCV 72h	13	0.930525	0.929472	0	1	1
replication_fork	C10-HDAC7 72h	13	0.526345	0.710658	0	1	1
respiratory_chain	C10-MSCV 48h	45	3.38515	1.76932	1	0.970378	1
respiratory_chain	C10-HDAC7 48h	45	2.07864	1.40806	1	0.880946	1
respiratory_chain	C10-MSCV 72h	45	3.22105	1.7293	1	0.964639	1
respiratory_chain	C10-HDAC7 72h	45	1.82196	1.32219	0	1	1
ribonucleoprotein_complex	C10-MSCV 48h	283	21.2888	4.43705	11	0.995877	1
ribonucleoprotein_complex	C10-HDAC7 48h	283	13.0723	3.53107	5	0.996964	1
ribonucleoprotein_complex	C10-MSCV 72h	283	20.2568	4.33669	8	0.999534	1
ribonucleoprotein_complex	C10-HDAC7 72h	283	11.4581	3.31575	4	0.996964	1
ribosome	C10-MSCV 48h	157	11.8104	3.30484	3	0.999559	1
ribosome	C10-HDAC7 48h	157	7.25214	2.63005	1	0.999404	1
ribosome	C10-MSCV 72h	157	11.2379	3.23009	1	0.999991	1
ribosome	C10-HDAC7 72h	157	6.35663	2.46967	0	1	1
RNA-induced_silencing_complex	C10-MSCV 48h	8	0.601805	0.746012	0	1	1
RNA-induced_silencing_complex	C10-HDAC7 48h	8	0.369536	0.593689	0	1	1
RNA-induced_silencing_complex	C10-MSCV 72h	8	0.572631	0.729138	0	1	1
RNA-induced_silencing_complex	C10-HDAC7 72h	8	0.323905	0.557486	0	1	1
rough_endoplasmic_reticulum	C10-MSCV 48h	37	2.78335	1.60436	3	0.533915	1
rough_endoplasmic_reticulum	C10-HDAC7 48h	37	1.7091	1.27678	1	0.826197	1
rough_endoplasmic_reticulum	C10-MSCV 72h	37	2.64842	1.56807	5	0.122068	0.50353
rough_endoplasmic_reticulum	C10-HDAC7 72h	37	1.49806	1.19892	2	0.444966	1
ruffle	C10-MSCV 48h	68	5.11534	2.17498	8	0.137507	0.533849
ruffle	C10-HDAC7 48h	68	3.14105	1.73088	2	0.827764	1
ruffle	C10-MSCV 72h	68	4.86736	2.12578	8	0.111974	0.481976
ruffle	C10-HDAC7 72h	68	2.75319	1.62534	5	0.141122	0.916136
ruffle_membrane	C10-MSCV 48h	30	2.25677	1.44465	6	0.022393	0.15835
ruffle_membrane	C10-HDAC7 48h	30	1.38576	1.14967	3	0.159482	0.799427
ruffle_membrane	C10-MSCV 72h	30	2.14737	1.41197	5	0.0597684	0.319842
ruffle_membrane	C10-HDAC7 72h	30	1.21464	1.07957	4	0.0317915	0.449623
sarcolemma	C10-MSCV 48h	68	5.11534	2.17498	9	0.0680305	0.332593
sarcolemma	C10-HDAC7 48h	68	3.14105	1.73088	5	0.205329	0.903448
sarcolemma	C10-MSCV 72h	68	4.86736	2.12578	8	0.111974	0.487272
sarcolemma	C10-HDAC7 72h	68	2.75319	1.62534	4	0.29649	1
sarcomere	C10-MSCV 48h	23	1.73019	1.26492	1	0.83449	1
sarcomere	C10-HDAC7 48h	23	1.06242	1.00665	1	0.663021	1
sarcomere	C10-MSCV 72h	23	1.64631	1.23631	0	1	1
sarcomere	C10-HDAC7 72h	23	0.931226	0.945263	0	1	1
sarcoplasmic_reticulum	C10-MSCV 48h	44	3.30993	1.74955	0	1	1
sarcoplasmic_reticulum	C10-HDAC7 48h	44	2.03245	1.39232	0	1	1
sarcoplasmic_reticulum	C10-MSCV 72h	44	3.14947	1.70998	0	1	1
sarcoplasmic_reticulum	C10-HDAC7 72h	44	1.78148	1.30742	0	1	1
sarcoplasmic_reticulum_membrane	C10-MSCV 48h	9	0.67703	0.791265	0	1	1
sarcoplasmic_reticulum_membrane	C10-HDAC7 48h	9	0.415728	0.629702	0	1	1
sarcoplasmic_reticulum_membrane	C10-MSCV 72h	9	0.64421	0.773368	0	1	1
sarcoplasmic_reticulum_membrane	C10-HDAC7 72h	9	0.364393	0.591303	0	1	1
SCF_ubiquitin_ligase_complex	C10-MSCV 48h	25	1.88064	1.31877	0	1	1
SCF_ubiquitin_ligase_complex	C10-HDAC7 48h	25	1.1548	1.0495	0	1	1
SCF_ubiquitin_ligase_complex	C10-MSCV 72h	25	1.78947	1.28895	0	1	1
SCF_ubiquitin_ligase_complex	C10-HDAC7 72h	25	1.0122	0.985505	0	1	1
Schmidt-Lanterman_incisure	C10-MSCV 48h	10	0.752256	0.834067	0	1	1
Schmidt-Lanterman_incisure	C10-HDAC7 48h	10	0.46192	0.663764	0	1	1
Schmidt-Lanterman_incisure	C10-MSCV 72h	10	0.715788	0.815201	0	1	1
Schmidt-Lanterman_incisure	C10-HDAC7 72h	10	0.404881	0.623288	0	1	1
secretory_granule	C10-MSCV 48h	93	6.99598	2.54356	16	0.00150785	0.0213253
secretory_granule	C10-HDAC7 48h	93	4.29585	2.02421	7	0.138868	0.743129
secretory_granule	C10-MSCV 72h	93	6.65683	2.48603	13	0.0151995	0.12038
secretory_granule	C10-HDAC7 72h	93	3.76539	1.90077	4	0.522672	1
secretory_granule_membrane	C10-MSCV 48h	13	0.977933	0.950982	2	0.255608	0.733484
secretory_granule_membrane	C10-HDAC7 48h	13	0.600496	0.756807	2	0.118814	0.691917
secretory_granule_membrane	C10-MSCV 72h	13	0.930525	0.929472	1	0.61921	1
secretory_granule_membrane	C10-HDAC7 72h	13	0.526345	0.710658	1	0.415675	1
septin_complex	C10-MSCV 48h	10	0.752256	0.834067	2	0.170411	0.586805
septin_complex	C10-HDAC7 48h	10	0.46192	0.663764	2	0.0750282	0.582572
septin_complex	C10-MSCV 72h	10	0.715788	0.815201	2	0.157321	0.593323
septin_complex	C10-HDAC7 72h	10	0.404881	0.623288	1	0.33854	1
Set1C/COMPASS_complex	C10-MSCV 48h	10	0.752256	0.834067	0	1	1
Set1C/COMPASS_complex	C10-HDAC7 48h	10	0.46192	0.663764	0	1	1
Set1C/COMPASS_complex	C10-MSCV 72h	10	0.715788	0.815201	1	0.524172	1
Set1C/COMPASS_complex	C10-HDAC7 72h	10	0.404881	0.623288	0	1	1
signalosome	C10-MSCV 48h	11	0.827481	0.874776	0	1	1
signalosome	C10-HDAC7 48h	11	0.508112	0.696162	0	1	1
signalosome	C10-MSCV 72h	11	0.787367	0.85499	0	1	1
signalosome	C10-HDAC7 72h	11	0.445369	0.65371	0	1	1
Sin3_complex	C10-MSCV 48h	8	0.601805	0.746012	1	0.465083	1
Sin3_complex	C10-HDAC7 48h	8	0.369536	0.593689	1	0.315004	1
Sin3_complex	C10-MSCV 72h	8	0.572631	0.729138	1	0.447973	1
Sin3_complex	C10-HDAC7 72h	8	0.323905	0.557486	1	0.281539	1
small_ribosomal_subunit	C10-MSCV 48h	28	2.10632	1.39566	1	0.888056	1
small_ribosomal_subunit	C10-HDAC7 48h	28	1.29338	1.11069	1	0.733984	1
small_ribosomal_subunit	C10-MSCV 72h	28	2.00421	1.36409	1	0.875014	1
small_ribosomal_subunit	C10-HDAC7 72h	28	1.13367	1.04296	1	0.685652	1
smooth_endoplasmic_reticulum	C10-MSCV 48h	8	0.601805	0.746012	1	0.465083	1
smooth_endoplasmic_reticulum	C10-HDAC7 48h	8	0.369536	0.593689	0	1	1
smooth_endoplasmic_reticulum	C10-MSCV 72h	8	0.572631	0.729138	1	0.447973	1
smooth_endoplasmic_reticulum	C10-HDAC7 72h	8	0.323905	0.557486	0	1	1
SNARE_complex	C10-MSCV 48h	18	1.35406	1.11902	2	0.396994	1
SNARE_complex	C10-HDAC7 48h	18	0.831455	0.890533	1	0.573128	1
SNARE_complex	C10-MSCV 72h	18	1.28842	1.09371	2	0.372809	0.971265
SNARE_complex	C10-HDAC7 72h	18	0.728786	0.836229	0	1	1
soluble_fraction	C10-MSCV 48h	405	30.4664	5.30797	51	2.3495584429036203E-4	0.00404533
soluble_fraction	C10-HDAC7 48h	405	18.7077	4.22417	29	0.0141892	0.224757
soluble_fraction	C10-MSCV 72h	405	28.9894	5.18791	47	8.226989102454766E-4	0.0141647
soluble_fraction	C10-HDAC7 72h	405	16.3977	3.96658	18	0.376981	1
specific_granule	C10-MSCV 48h	13	0.977933	0.950982	5	0.00185385	0.0236814
specific_granule	C10-HDAC7 48h	13	0.600496	0.756807	2	0.118814	0.681889
specific_granule	C10-MSCV 72h	13	0.930525	0.929472	5	0.00148339	0.0209793
specific_granule	C10-HDAC7 72h	13	0.526345	0.710658	0	1	1
spherical_high-density_lipoprotein_particle	C10-MSCV 48h	8	0.601805	0.746012	3	0.0178743	0.138788
spherical_high-density_lipoprotein_particle	C10-HDAC7 48h	8	0.369536	0.593689	1	0.315004	1
spherical_high-density_lipoprotein_particle	C10-MSCV 72h	8	0.572631	0.729138	3	0.0156194	0.12128
spherical_high-density_lipoprotein_particle	C10-HDAC7 72h	8	0.323905	0.557486	2	0.039007	0.498282
spindle	C10-MSCV 48h	56	4.21263	1.97376	3	0.802685	1
spindle	C10-HDAC7 48h	56	2.58675	1.57075	2	0.737321	1
spindle	C10-MSCV 72h	56	4.00842	1.92912	2	0.916934	1
spindle	C10-HDAC7 72h	56	2.26733	1.47497	2	0.667686	1
spindle_microtubule	C10-MSCV 48h	33	2.48244	1.51516	2	0.721038	1
spindle_microtubule	C10-HDAC7 48h	33	1.52433	1.20579	2	0.454396	1
spindle_microtubule	C10-MSCV 72h	33	2.3621	1.48089	1	0.913784	1
spindle_microtubule	C10-HDAC7 72h	33	1.33611	1.13226	1	0.74434	1
spindle_midzone	C10-MSCV 48h	11	0.827481	0.874776	2	0.198404	0.644
spindle_midzone	C10-HDAC7 48h	11	0.508112	0.696162	2	0.0889688	0.587194
spindle_midzone	C10-MSCV 72h	11	0.787367	0.85499	1	0.558231	1
spindle_midzone	C10-HDAC7 72h	11	0.445369	0.65371	0	1	1
spindle_pole	C10-MSCV 48h	49	3.68605	1.84628	1	0.978335	1
spindle_pole	C10-HDAC7 48h	49	2.26341	1.4693	1	0.901466	1
spindle_pole	C10-MSCV 72h	49	3.50736	1.80453	3	0.690824	1
spindle_pole	C10-HDAC7 72h	49	1.98392	1.37971	2	0.595172	1
spliceosomal_complex	C10-MSCV 48h	127	9.55365	2.97237	3	0.996877	1
spliceosomal_complex	C10-HDAC7 48h	127	5.86638	2.36546	3	0.936158	1
spliceosomal_complex	C10-MSCV 72h	127	9.09051	2.90514	3	0.995326	1
spliceosomal_complex	C10-HDAC7 72h	127	5.14199	2.22122	3	0.891764	1
STAGA_complex	C10-MSCV 48h	13	0.977933	0.950982	0	1	1
STAGA_complex	C10-HDAC7 48h	13	0.600496	0.756807	0	1	1
STAGA_complex	C10-MSCV 72h	13	0.930525	0.929472	0	1	1
STAGA_complex	C10-HDAC7 72h	13	0.526345	0.710658	0	1	1
stereocilium	C10-MSCV 48h	17	1.27883	1.08749	0	1	1
stereocilium	C10-HDAC7 48h	17	0.785263	0.865442	0	1	1
stereocilium	C10-MSCV 72h	17	1.21684	1.06289	1	0.717079	1
stereocilium	C10-HDAC7 72h	17	0.688298	0.812668	1	0.504714	1
stereocilium_bundle	C10-MSCV 48h	8	0.601805	0.746012	0	1	1
stereocilium_bundle	C10-HDAC7 48h	8	0.369536	0.593689	0	1	1
stereocilium_bundle	C10-MSCV 72h	8	0.572631	0.729138	0	1	1
stereocilium_bundle	C10-HDAC7 72h	8	0.323905	0.557486	0	1	1
stress_fiber	C10-MSCV 48h	54	4.06218	1.9382	8	0.0478418	0.259525
stress_fiber	C10-HDAC7 48h	54	2.49437	1.54245	4	0.23859	0.974037
stress_fiber	C10-MSCV 72h	54	3.86526	1.89436	6	0.187651	0.651842
stress_fiber	C10-HDAC7 72h	54	2.18636	1.44839	3	0.374635	1
SWI/SNF_complex	C10-MSCV 48h	13	0.977933	0.950982	0	1	1
SWI/SNF_complex	C10-HDAC7 48h	13	0.600496	0.756807	0	1	1
SWI/SNF_complex	C10-MSCV 72h	13	0.930525	0.929472	0	1	1
SWI/SNF_complex	C10-HDAC7 72h	13	0.526345	0.710658	0	1	1
synapse	C10-MSCV 48h	327	24.5988	4.76952	23	0.66116	1
synapse	C10-HDAC7 48h	327	15.1048	3.79566	18	0.256176	1
synapse	C10-MSCV 72h	327	23.4063	4.66164	21	0.727217	1
synapse	C10-HDAC7 72h	327	13.2396	3.56421	16	0.254596	1
synaptic_vesicle	C10-MSCV 48h	94	7.0712	2.5572	10	0.168844	0.596985
synaptic_vesicle	C10-HDAC7 48h	94	4.34204	2.03506	6	0.267681	1
synaptic_vesicle	C10-MSCV 72h	94	6.72841	2.49936	10	0.1351	0.529698
synaptic_vesicle	C10-HDAC7 72h	94	3.80588	1.91097	5	0.332483	1
synaptic_vesicle_membrane	C10-MSCV 48h	26	1.95587	1.34489	2	0.592259	1
synaptic_vesicle_membrane	C10-HDAC7 48h	26	1.20099	1.07029	1	0.707595	1
synaptic_vesicle_membrane	C10-MSCV 72h	26	1.86105	1.31447	0	1	1
synaptic_vesicle_membrane	C10-HDAC7 72h	26	1.05269	1.00502	0	1	1
synaptonemal_complex	C10-MSCV 48h	24	1.80541	1.29213	1	0.846941	1
synaptonemal_complex	C10-HDAC7 48h	24	1.10861	1.0283	1	0.678587	1
synaptonemal_complex	C10-MSCV 72h	24	1.71789	1.2629	0	1	1
synaptonemal_complex	C10-HDAC7 72h	24	0.971714	0.965594	0	1	1
synaptosome	C10-MSCV 48h	155	11.66	3.28372	19	0.0243654	0.166357
synaptosome	C10-HDAC7 48h	155	7.15976	2.61324	11	0.105137	0.640526
synaptosome	C10-MSCV 72h	155	11.0947	3.20945	17	0.0526172	0.293471
synaptosome	C10-HDAC7 72h	155	6.27566	2.45389	9	0.178445	0.981446
terminal_button	C10-MSCV 48h	53	3.98696	1.92017	4	0.571567	1
terminal_button	C10-HDAC7 48h	53	2.44817	1.5281	3	0.44556	1
terminal_button	C10-MSCV 72h	53	3.79368	1.87673	4	0.531271	1
terminal_button	C10-HDAC7 72h	53	2.14587	1.43492	3	0.363523	1
tight_junction	C10-MSCV 48h	95	7.14643	2.57077	4	0.933071	1
tight_junction	C10-HDAC7 48h	95	4.38824	2.04586	4	0.64425	1
tight_junction	C10-MSCV 72h	95	6.79999	2.51262	5	0.8182	1
tight_junction	C10-HDAC7 72h	95	3.84637	1.9211	4	0.539503	1
transcriptional_repressor_complex	C10-MSCV 48h	42	3.15947	1.70933	2	0.834583	1
transcriptional_repressor_complex	C10-HDAC7 48h	42	1.94006	1.36031	1	0.862798	1
transcriptional_repressor_complex	C10-MSCV 72h	42	3.00631	1.67067	2	0.812733	1
transcriptional_repressor_complex	C10-HDAC7 72h	42	1.7005	1.27736	1	0.823756	1
transcription_elongation_factor_complex	C10-MSCV 48h	12	0.902707	0.913674	2	0.22688	0.713052
transcription_elongation_factor_complex	C10-HDAC7 48h	12	0.554304	0.727117	2	0.103595	0.640995
transcription_elongation_factor_complex	C10-MSCV 72h	12	0.858946	0.893008	2	0.210396	0.682926
transcription_elongation_factor_complex	C10-HDAC7 72h	12	0.485857	0.682778	2	0.0826548	0.667986
transcription_factor_complex	C10-MSCV 48h	282	21.2136	4.4292	11	0.995688	1
transcription_factor_complex	C10-HDAC7 48h	282	13.0261	3.52483	5	0.996858	1
transcription_factor_complex	C10-MSCV 72h	282	20.1852	4.32902	14	0.945292	1
transcription_factor_complex	C10-HDAC7 72h	282	11.4176	3.30989	7	0.940716	1
transcription_factor_TFIID_complex	C10-MSCV 48h	16	1.20361	1.05502	0	1	1
transcription_factor_TFIID_complex	C10-HDAC7 48h	16	0.739071	0.839602	0	1	1
transcription_factor_TFIID_complex	C10-MSCV 72h	16	1.14526	1.03116	0	1	1
transcription_factor_TFIID_complex	C10-HDAC7 72h	16	0.64781	0.788404	0	1	1
transcription_factor_TFTC_complex	C10-MSCV 48h	14	1.05316	0.986881	0	1	1
transcription_factor_TFTC_complex	C10-HDAC7 48h	14	0.646688	0.785376	0	1	1
transcription_factor_TFTC_complex	C10-MSCV 72h	14	1.0021	0.964559	0	1	1
transcription_factor_TFTC_complex	C10-HDAC7 72h	14	0.566833	0.737485	0	1	1
trans-Golgi_network	C10-MSCV 48h	99	7.44733	2.62433	17	0.00111642	0.017004
trans-Golgi_network	C10-HDAC7 48h	99	4.573	2.08848	9	0.0398149	0.463727
trans-Golgi_network	C10-MSCV 72h	99	7.08631	2.56497	15	0.00456248	0.0501873
trans-Golgi_network	C10-HDAC7 72h	99	4.00832	1.96113	6	0.212906	1
trans-Golgi_network_transport_vesicle	C10-MSCV 48h	12	0.902707	0.913674	4	0.00969518	0.0834629
trans-Golgi_network_transport_vesicle	C10-HDAC7 48h	12	0.554304	0.727117	3	0.0158371	0.232278
trans-Golgi_network_transport_vesicle	C10-MSCV 72h	12	0.858946	0.893008	5	9.69948621304316E-4	0.0160042
trans-Golgi_network_transport_vesicle	C10-HDAC7 72h	12	0.485857	0.682778	1	0.391018	1
transport_vesicle	C10-MSCV 48h	31	2.33199	1.46853	3	0.415801	1
transport_vesicle	C10-HDAC7 48h	31	1.43195	1.16868	2	0.422628	1
transport_vesicle	C10-MSCV 72h	31	2.21894	1.43531	2	0.660923	1
transport_vesicle	C10-HDAC7 72h	31	1.25513	1.09741	2	0.359064	1
troponin_complex	C10-MSCV 48h	9	0.67703	0.791265	1	0.505322	1
troponin_complex	C10-HDAC7 48h	9	0.415728	0.629702	1	0.346646	1
troponin_complex	C10-MSCV 72h	9	0.64421	0.773368	0	1	1
troponin_complex	C10-HDAC7 72h	9	0.364393	0.591303	0	1	1
T-tubule	C10-MSCV 48h	31	2.33199	1.46853	2	0.688211	1
T-tubule	C10-HDAC7 48h	31	1.43195	1.16868	1	0.769171	1
T-tubule	C10-MSCV 72h	31	2.21894	1.43531	1	0.899978	1
T-tubule	C10-HDAC7 72h	31	1.25513	1.09741	0	1	1
U12-type_spliceosomal_complex	C10-MSCV 48h	26	1.95587	1.34489	0	1	1
U12-type_spliceosomal_complex	C10-HDAC7 48h	26	1.20099	1.07029	0	1	1
U12-type_spliceosomal_complex	C10-MSCV 72h	26	1.86105	1.31447	0	1	1
U12-type_spliceosomal_complex	C10-HDAC7 72h	26	1.05269	1.00502	0	1	1
ubiquitin_ligase_complex	C10-MSCV 48h	41	3.08425	1.68886	0	1	1
ubiquitin_ligase_complex	C10-HDAC7 48h	41	1.89387	1.34402	0	1	1
ubiquitin_ligase_complex	C10-MSCV 72h	41	2.93473	1.65066	0	1	1
ubiquitin_ligase_complex	C10-HDAC7 72h	41	1.66001	1.26206	0	1	1
vacuolar_proton-transporting_V-type_ATPase_complex	C10-MSCV 48h	10	0.752256	0.834067	3	0.0341941	0.202102
vacuolar_proton-transporting_V-type_ATPase_complex	C10-HDAC7 48h	10	0.46192	0.663764	1	0.376825	1
vacuolar_proton-transporting_V-type_ATPase_complex	C10-MSCV 72h	10	0.715788	0.815201	3	0.0300458	0.191905
vacuolar_proton-transporting_V-type_ATPase_complex	C10-HDAC7 72h	10	0.404881	0.623288	0	1	1
vacuole	C10-MSCV 48h	11	0.827481	0.874776	6	6.005346478041357E-5	0.00118906
vacuole	C10-HDAC7 48h	11	0.508112	0.696162	2	0.0889688	0.577568
vacuole	C10-MSCV 72h	11	0.787367	0.85499	6	4.531606258778373E-5	0.00112157
vacuole	C10-HDAC7 72h	11	0.445369	0.65371	1	0.365321	1
very-low-density_lipoprotein_particle	C10-MSCV 48h	18	1.35406	1.11902	4	0.0417754	0.233001
very-low-density_lipoprotein_particle	C10-HDAC7 48h	18	0.831455	0.890533	2	0.201015	0.894402
very-low-density_lipoprotein_particle	C10-MSCV 72h	18	1.28842	1.09371	5	0.00730545	0.07056
very-low-density_lipoprotein_particle	C10-HDAC7 72h	18	0.728786	0.836229	3	0.0343446	0.453348
vesicle	C10-MSCV 48h	35	2.6329	1.5604	10	1.839502111119966E-4	0.0033111
vesicle	C10-HDAC7 48h	35	1.61672	1.24179	4	0.076508	0.561059
vesicle	C10-MSCV 72h	35	2.50526	1.5251	10	1.2212284240269996E-4	0.0025453
vesicle	C10-HDAC7 72h	35	1.41708	1.16607	1	0.764624	1
vesicle_membrane	C10-MSCV 48h	23	1.73019	1.26492	2	0.524833	1
vesicle_membrane	C10-HDAC7 48h	23	1.06242	1.00665	1	0.663021	1
vesicle_membrane	C10-MSCV 72h	23	1.64631	1.23631	1	0.818809	1
vesicle_membrane	C10-HDAC7 72h	23	0.931226	0.945263	1	0.613492	1
vesicular_fraction	C10-MSCV 48h	10	0.752256	0.834067	2	0.170411	0.591953
vesicular_fraction	C10-HDAC7 48h	10	0.46192	0.663764	1	0.376825	1
vesicular_fraction	C10-MSCV 72h	10	0.715788	0.815201	2	0.157321	0.599028
vesicular_fraction	C10-HDAC7 72h	10	0.404881	0.623288	1	0.33854	1
voltage-gated_calcium_channel_complex	C10-MSCV 48h	17	1.27883	1.08749	0	1	1
voltage-gated_calcium_channel_complex	C10-HDAC7 48h	17	0.785263	0.865442	0	1	1
voltage-gated_calcium_channel_complex	C10-MSCV 72h	17	1.21684	1.06289	0	1	1
voltage-gated_calcium_channel_complex	C10-HDAC7 72h	17	0.688298	0.812668	0	1	1
voltage-gated_potassium_channel_complex	C10-MSCV 48h	64	4.81444	2.11004	0	1	1
voltage-gated_potassium_channel_complex	C10-HDAC7 48h	64	2.95629	1.6792	0	1	1
voltage-gated_potassium_channel_complex	C10-MSCV 72h	64	4.58105	2.06231	2	0.948826	1
voltage-gated_potassium_channel_complex	C10-HDAC7 72h	64	2.59124	1.57681	2	0.73728	1
voltage-gated_sodium_channel_complex	C10-MSCV 48h	10	0.752256	0.834067	0	1	1
voltage-gated_sodium_channel_complex	C10-HDAC7 48h	10	0.46192	0.663764	0	1	1
voltage-gated_sodium_channel_complex	C10-MSCV 72h	10	0.715788	0.815201	0	1	1
voltage-gated_sodium_channel_complex	C10-HDAC7 72h	10	0.404881	0.623288	0	1	1
XY_body	C10-MSCV 48h	11	0.827481	0.874776	1	0.576948	1
XY_body	C10-HDAC7 48h	11	0.508112	0.696162	1	0.405611	1
XY_body	C10-MSCV 72h	11	0.787367	0.85499	1	0.558231	1
XY_body	C10-HDAC7 72h	11	0.445369	0.65371	1	0.365321	1
Z_disc	C10-MSCV 48h	63	4.73921	2.09349	6	0.33648	0.870889
Z_disc	C10-HDAC7 48h	63	2.91009	1.66603	5	0.165591	0.809554
Z_disc	C10-MSCV 72h	63	4.50947	2.04614	3	0.837772	1
Z_disc	C10-HDAC7 72h	63	2.55075	1.56444	1	0.92601	1
zonula_adherens	C10-MSCV 48h	9	0.67703	0.791265	1	0.505322	1
zonula_adherens	C10-HDAC7 48h	9	0.415728	0.629702	1	0.346646	1
zonula_adherens	C10-MSCV 72h	9	0.64421	0.773368	1	0.487487	1
zonula_adherens	C10-HDAC7 72h	9	0.364393	0.591303	1	0.310629	1
zymogen_granule	C10-MSCV 48h	9	0.67703	0.791265	3	0.0253296	0.170009
zymogen_granule	C10-HDAC7 48h	9	0.415728	0.629702	2	0.061874	0.556866
zymogen_granule	C10-MSCV 72h	9	0.64421	0.773368	4	0.00246682	0.0315117
zymogen_granule	C10-HDAC7 72h	9	0.364393	0.591303	1	0.310629	1
zymogen_granule_membrane	C10-MSCV 48h	13	0.977933	0.950982	0	1	1
zymogen_granule_membrane	C10-HDAC7 48h	13	0.600496	0.756807	0	1	1
zymogen_granule_membrane	C10-MSCV 72h	13	0.930525	0.929472	0	1	1
zymogen_granule_membrane	C10-HDAC7 72h	13	0.526345	0.710658	0	1	1

## Sheet: TableS2C_GOMF
GO term	Condition	Number of genes with this GO term in this condition	Expected (by chance) number of genes with this GO term in this condition	Number of genes with the term	Number of genes in this condition	p-value	corrected p-value
hydrolase_activity	C10-MSCV 48h	1519	114.268	10.2797	160	1.4352658767753993E-5	0.00159793
protease_binding	C10-MSCV 48h	63	4.73921	2.09349	16	1.2518918116508058E-5	0.00167253
GTPase_activity	C10-MSCV 48h	167	12.5627	3.40847	29	2.071239745217597E-5	0.00197655
GTPase_activator_activity	C10-MSCV 48h	174	13.0893	3.47917	29	4.529630757502771E-5	0.00336199
GTP_binding	C10-MSCV 48h	340	25.5767	4.8634	47	4.4180578983948E-5	0.00368908
calcium-dependent_phospholipid_binding	C10-MSCV 48h	26	1.95587	1.34489	9	7.37599117607712E-5	0.00492716
actin_binding	C10-MSCV 48h	300	22.5677	4.56837	42	8.116283520157975E-5	0.0049288
calcium-dependent_phospholipid_binding	C10-MSCV 72h	26	1.86105	1.31447	9	5.002588375507414E-5	0.00668346
receptor_activity	C10-HDAC7 48h	1161	53.6289	7.15204	85	2.9730562898175786E-5	0.00993001
interleukin-1_receptor_binding	C10-MSCV 48h	13	0.977933	0.950982	6	1.9543697672862962E-4	0.0108793
integrin_binding	C10-MSCV 48h	71	5.34102	2.22244	15	2.2164368928949985E-4	0.0113891
integrin_binding	C10-MSCV 72h	71	5.0821	2.17217	15	1.286265785096456E-4	0.0122747
interleukin-1_receptor_binding	C10-MSCV 72h	13	0.930525	0.929472	6	1.484460260279712E-4	0.0123952
protease_binding	C10-MSCV 72h	63	4.50947	2.04614	14	1.2066915697261289E-4	0.0134345
glycosphingolipid_binding	C10-MSCV 72h	9	0.64421	0.773368	5	1.8524905615657856E-4	0.0137496
cell_adhesion_molecule_binding	C10-MSCV 48h	37	2.78335	1.60436	10	3.037158556672041E-4	0.0144916
GTP_binding	C10-MSCV 72h	340	24.3368	4.7534	43	2.2468624480762283E-4	0.015009
cytokine_activity	C10-MSCV 72h	163	11.6674	3.29123	25	2.572545385124149E-4	0.0156224
peptidase_activity	C10-MSCV 48h	506	38.0641	5.93302	60	3.6137301799730787E-4	0.0160931
SH3_domain_binding	C10-MSCV 48h	125	9.4032	2.94887	21	4.2468926708602914E-4	0.0177308
protein_dimerization_activity	C10-MSCV 48h	101	7.59778	2.6507	18	5.140934341927775E-4	0.0202008
enzyme_binding	C10-MSCV 72h	216	15.461	3.78871	30	3.9468960200900584E-4	0.020281
chemokine_activity	C10-MSCV 72h	33	2.3621	1.48089	9	3.903024432757554E-4	0.0217268
peptidase_activity	C10-MSCV 72h	506	36.2189	5.79883	57	5.300989154581054E-4	0.0252933
SH3_domain_binding	C10-MSCV 72h	125	8.94736	2.88217	20	5.847804451253666E-4	0.0260422
protease_binding	C10-HDAC7 48h	63	2.91009	1.66603	11	1.3529469982280547E-4	0.0301256
glycoprotein_binding	C10-MSCV 48h	49	3.68605	1.84628	11	8.67952843920599E-4	0.0322107
GTPase_activity	C10-MSCV 72h	167	11.9537	3.33137	24	8.770860321649144E-4	0.0325496
tumor_necrosis_factor_receptor_binding	C10-MSCV 72h	23	1.64631	1.23631	7	8.460520099444847E-4	0.0332449
protein_dimerization_activity	C10-MSCV 72h	101	7.22946	2.59075	17	8.145074138099864E-4	0.0340057
cofactor_binding	C10-MSCV 48h	23	1.73019	1.26492	7	0.00113558	0.0361222
regulatory_region_DNA_binding	C10-MSCV 48h	12	0.902707	0.913674	5	0.001216	0.0369222
tumor_necrosis_factor_receptor_binding	C10-MSCV 48h	23	1.73019	1.26492	7	0.00113558	0.0379283
ephrin_receptor_binding	C10-MSCV 48h	30	2.25677	1.44465	8	0.00133046	0.0386413
protein_heterodimerization_activity	C10-MSCV 48h	319	23.997	4.71081	40	0.00110902	0.0389909
phosphotyrosine_binding	C10-MSCV 48h	18	1.35406	1.11902	6	0.00152217	0.0423672
Rho_GTPase_binding	C10-MSCV 72h	31	2.21894	1.43531	8	0.00121749	0.0428043
lipopolysaccharide_binding	C10-MSCV 48h	13	0.977933	0.950982	5	0.00185385	0.0458656
enzyme_binding	C10-MSCV 48h	216	16.2487	3.87639	29	0.00179504	0.0461187
beta-amyloid_binding	C10-MSCV 48h	25	1.88064	1.31877	7	0.0019487	0.0464905
C-C_chemokine_binding	C10-MSCV 48h	8	0.601805	0.746012	4	0.0017506	0.0467761
double-stranded_RNA_binding	C10-MSCV 48h	39	2.9338	1.64715	9	0.0020475	0.0471632
lipopolysaccharide_binding	C10-MSCV 72h	13	0.930525	0.929472	5	0.00148339	0.0471859
cytokine_binding	C10-HDAC7 48h	15	0.69288	0.812942	5	4.2739031889485186E-4	0.0475828
C-C_chemokine_binding	C10-MSCV 72h	8	0.572631	0.729138	4	0.00145279	0.0485232
lipid_binding	C10-MSCV 48h	170	12.7883	3.43894	24	0.00218098	0.0485632
metal_ion_binding	C10-HDAC7 72h	2733	110.654	10.3041	149	2.2335518093427684E-4	0.0497338
protein_homodimerization_activity	C10-HDAC7 48h	551	25.4518	4.92708	44	3.7807007554269297E-4	0.0505102
metallopeptidase_activity	C10-MSCV 48h	152	11.4343	3.25179	22	0.0023746	0.0511689
metal_ion_binding	C10-HDAC7 48h	2733	126.243	10.9732	164	5.442918240210218E-4	0.051941
C-C_chemokine_receptor_activity	C10-MSCV 48h	14	1.05316	0.986881	5	0.00270588	0.0531626
catalytic_activity	C10-MSCV 48h	717	53.9367	7.06253	75	0.0026899	0.0544501
cytokine_activity	C10-MSCV 48h	163	12.2618	3.3674	23	0.0026765	0.0558719
hydrolase_activity	C10-HDAC7 48h	1519	70.1656	8.18074	100	3.374596586689904E-4	0.0563558
C-C_chemokine_receptor_activity	C10-MSCV 72h	14	1.0021	0.964559	5	0.00217194	0.0580341
metal_ion_binding	C10-MSCV 72h	2733	195.625	13.4767	236	0.0019664	0.059707
transforming_growth_factor_beta-activated_receptor_activity	C10-MSCV 72h	14	1.0021	0.964559	5	0.00217194	0.0604522
mitogen-activated_protein_kinase_binding	C10-MSCV 72h	14	1.0021	0.964559	5	0.00217194	0.0630806
hydrolase_activity	C10-HDAC7 72h	1519	61.5014	7.68188	91	1.8945210340257389E-4	0.063277
unmethylated_CpG_binding	C10-MSCV 72h	9	0.64421	0.773368	4	0.00246682	0.0633784
hydrolase_activity,_acting_on_acid_anhydrides	C10-MSCV 48h	21	1.57974	1.20868	6	0.00365825	0.0678808
peptidase_activity	C10-HDAC7 48h	506	23.3731	4.7216	40	8.15229856712732E-4	0.0680717
actin_filament_binding	C10-MSCV 48h	67	5.04011	2.15893	12	0.00398678	0.0682863
cytokine_binding	C10-MSCV 48h	15	1.12838	1.02152	5	0.003809	0.0687678
metal_ion_binding	C10-MSCV 48h	2733	205.592	13.7886	244	0.00360351	0.0687756
metalloendopeptidase_activity	C10-MSCV 48h	102	7.67301	2.66379	16	0.00395851	0.0695864
hydrolase_activity,_acting_on_acid_anhydrides	C10-MSCV 72h	21	1.50316	1.18134	6	0.00285119	0.0705406
cytokine_binding	C10-MSCV 72h	15	1.07368	0.998414	5	0.00306691	0.0731676
calcium-dependent_phospholipid_binding	C10-HDAC7 48h	26	1.20099	1.07029	6	0.00100398	0.0745174
cysteine-type_peptidase_activity	C10-MSCV 72h	125	8.94736	2.88217	18	0.0035442	0.0763718
GTPase_activator_activity	C10-MSCV 72h	174	12.4547	3.40047	23	0.00333225	0.0767566
lysophospholipase_activity	C10-MSCV 72h	16	1.14526	1.03116	5	0.00419996	0.0779326
SMAD_binding	C10-MSCV 72h	44	3.14947	1.70998	9	0.00351043	0.0781656
cell_adhesion_molecule_binding	C10-MSCV 72h	37	2.64842	1.56807	8	0.00405712	0.0797105
NAD+_ADP-ribosyltransferase_activity	C10-MSCV 72h	16	1.14526	1.03116	5	0.00419996	0.0801593
transforming_growth_factor_beta_binding	C10-MSCV 72h	10	0.715788	0.815201	4	0.003879	0.0809741
zinc_ion_binding	C10-MSCV 72h	1337	95.7009	9.42607	122	0.00403266	0.0816308
cysteine-type_endopeptidase_activity	C10-MSCV 72h	54	3.86526	1.89436	10	0.00457214	0.0825456
NAD+_ADP-ribosyltransferase_activity	C10-MSCV 48h	16	1.20361	1.05502	5	0.00520008	0.0868414
protein_binding	C10-HDAC7 72h	3125	126.525	11.0183	169	1.3376202868021876E-4	0.089353
calcium-dependent_protein_binding	C10-MSCV 48h	45	3.38515	1.76932	9	0.00569205	0.0927387
sugar_binding	C10-MSCV 72h	182	13.0274	3.47777	23	0.00580089	0.0945121
scaffold_protein_binding	C10-MSCV 72h	11	0.787367	0.85499	4	0.00575199	0.0960582
hydrolase_activity,_acting_on_glycosyl_bonds	C10-MSCV 72h	73	5.22526	2.20255	12	0.00548711	0.0964577
double-stranded_RNA_binding	C10-MSCV 72h	39	2.79158	1.60989	8	0.00569128	0.0974815
peptide_binding	C10-MSCV 72h	65	4.65263	2.07836	11	0.00614058	0.0976644
type_1_angiotensin_receptor_binding	C10-MSCV 48h	11	0.827481	0.874776	4	0.00686879	0.104281
kinase_activity	C10-MSCV 48h	701	52.7331	6.98328	71	0.00718156	0.104289
RNA_polymerase_II_core_promoter_sequence-specific_DNA_binding	C10-MSCV 48h	24	1.80541	1.29213	6	0.00746828	0.106145
Rho_GTPase_binding	C10-MSCV 48h	31	2.33199	1.46853	7	0.0071626	0.106325
insulin_receptor_substrate_binding	C10-MSCV 48h	11	0.827481	0.874776	4	0.00686879	0.106706
protein_complex_binding	C10-MSCV 48h	229	17.2267	3.99134	28	0.00783426	0.106802
hydrolase_activity,_acting_on_glycosyl_bonds	C10-MSCV 48h	73	5.49147	2.25352	12	0.00805703	0.107642
calcium_ion_binding	C10-MSCV 48h	511	38.4403	5.96226	54	0.00781433	0.108749
scaffold_protein_binding	C10-MSCV 48h	11	0.827481	0.874776	4	0.00686879	0.109246
kinase_activity	C10-MSCV 72h	701	50.1768	6.82533	68	0.00734908	0.114167
peptide_binding	C10-MSCV 48h	65	4.88966	2.12646	11	0.00880358	0.11531
protein_complex_binding	C10-MSCV 72h	229	16.3916	3.90106	27	0.00760651	0.115481
catalytic_activity	C10-MSCV 72h	717	51.322	6.90279	69	0.00830011	0.117967
regulatory_region_DNA_binding	C10-MSCV 72h	12	0.858946	0.893008	4	0.00814301	0.118251
nucleotide_binding	C10-MSCV 48h	1996	150.15	11.7837	179	0.00931156	0.119618
protein_kinase_binding	C10-MSCV 48h	296	22.2668	4.53781	34	0.00950295	0.119773
transmembrane_receptor_protein_serine/threonine_kinase_activity	C10-MSCV 72h	12	0.858946	0.893008	4	0.00814301	0.120878
metallopeptidase_activity	C10-HDAC7 48h	152	7.02118	2.58783	16	0.00189292	0.126447
sugar_binding	C10-MSCV 48h	182	13.6911	3.55825	23	0.0102344	0.126603
hydrogen_ion_transmembrane_transporter_activity	C10-MSCV 72h	19	1.36	1.12368	5	0.00933816	0.127304
NADP_binding	C10-MSCV 72h	34	2.43368	1.50316	7	0.00928345	0.129195
ADP_binding	C10-MSCV 48h	26	1.95587	1.34489	6	0.0112262	0.136347
hydrogen_ion_transmembrane_transporter_activity	C10-MSCV 48h	19	1.42929	1.14968	5	0.011456	0.136653
lipid_binding	C10-MSCV 72h	170	12.1684	3.36116	21	0.010393	0.138851
hydrolase_activity,_acting_on_acid_anhydrides	C10-HDAC7 48h	21	0.970031	0.961885	5	0.00229662	0.139467
NADP_binding	C10-MSCV 48h	34	2.55767	1.53794	7	0.0120279	0.140959
GTP_binding	C10-HDAC7 48h	340	15.7053	3.87038	28	0.00254035	0.141413
sulfuric_ester_hydrolase_activity	C10-MSCV 72h	13	0.930525	0.929472	4	0.0111028	0.142629
hydrogen-exporting_ATPase_activity,_phosphorylative_mechanism	C10-MSCV 72h	13	0.930525	0.929472	4	0.0111028	0.145425
nucleotide_binding	C10-MSCV 72h	1996	142.871	11.5172	170	0.0118312	0.149117
cholesterol_transporter_activity	C10-MSCV 48h	13	0.977933	0.950982	4	0.0131802	0.149227
hydrogen-exporting_ATPase_activity,_phosphorylative_mechanism	C10-MSCV 48h	13	0.977933	0.950982	4	0.0131802	0.1518
protein_homodimerization_activity	C10-MSCV 72h	551	39.4399	6.05119	54	0.0127231	0.154528
cation_binding	C10-MSCV 72h	36	2.57684	1.54674	7	0.012715	0.157289
zinc_ion_binding	C10-HDAC7 48h	1337	61.7587	7.67502	84	0.00333442	0.159099
cholesterol_binding	C10-MSCV 48h	20	1.50451	1.17955	5	0.014345	0.159707
dipeptidase_activity	C10-HDAC7 48h	14	0.646688	0.785376	4	0.00313615	0.16115
endonuclease_activity	C10-MSCV 48h	70	5.26579	2.20673	11	0.0151027	0.165387
methyl-CpG_binding	C10-MSCV 72h	8	0.572631	0.729138	3	0.0156194	0.168287
platelet-derived_growth_factor_receptor_binding	C10-MSCV 72h	14	1.0021	0.964559	4	0.0146752	0.169018
SMAD_binding	C10-MSCV 48h	44	3.30993	1.74955	8	0.0157566	0.169764
G-protein_coupled_purinergic_nucleotide_receptor_activity	C10-MSCV 72h	21	1.50316	1.18134	5	0.0145028	0.169963
O-acyltransferase_activity	C10-MSCV 72h	8	0.572631	0.729138	3	0.0156194	0.171046
nuclease_activity	C10-MSCV 72h	103	7.37262	2.61628	14	0.0152059	0.172162
chemokine_receptor_activity	C10-MSCV 72h	21	1.50316	1.18134	5	0.0145028	0.172998
cytokine_receptor_activity	C10-HDAC7 72h	35	1.41708	1.16607	6	0.00259729	0.173499
cation_binding	C10-MSCV 48h	36	2.70812	1.58253	7	0.016371	0.173584
non-membrane_spanning_protein_tyrosine_kinase_activity	C10-MSCV 48h	45	3.38515	1.76932	8	0.0179327	0.173609
purinergic_nucleotide_receptor_activity	C10-MSCV 72h	8	0.572631	0.729138	3	0.0156194	0.173896
cytokine_receptor_activity	C10-HDAC7 48h	35	1.61672	1.24179	6	0.00496191	0.17445
O-acyltransferase_activity	C10-MSCV 48h	8	0.601805	0.746012	3	0.0178743	0.175588
G-protein_coupled_purinergic_nucleotide_receptor_activity	C10-MSCV 48h	21	1.57974	1.20868	5	0.0176846	0.176318
cysteine-type_endopeptidase_activity	C10-MSCV 48h	54	4.06218	1.9382	9	0.0186138	0.177629
SH3_domain_binding	C10-HDAC7 48h	125	5.774	2.34676	13	0.0053226	0.177775
endopeptidase_activity	C10-MSCV 72h	65	4.65263	2.07836	10	0.0167749	0.177867
chemokine_receptor_activity	C10-MSCV 48h	21	1.57974	1.20868	5	0.0176846	0.178989
GTPase_activity	C10-HDAC7 48h	167	7.71406	2.71251	16	0.00483109	0.179287
aminopeptidase_activity	C10-MSCV 48h	29	2.18154	1.42036	6	0.0190991	0.179693
calcium-dependent_protein_binding	C10-HDAC7 48h	45	2.07864	1.40806	7	0.0043384	0.181128
dipeptidase_activity	C10-MSCV 48h	14	1.05316	0.986881	4	0.0173699	0.181299
fibronectin_binding	C10-MSCV 48h	21	1.57974	1.20868	5	0.0176846	0.181743
C-C_chemokine_binding	C10-HDAC7 48h	8	0.369536	0.593689	3	0.00463128	0.181982
lipid_binding	C10-HDAC7 48h	170	7.85263	2.73677	16	0.00572538	0.182122
RNA_polymerase_II_activating_transcription_factor_binding	C10-MSCV 72h	22	1.57473	1.20914	5	0.0176845	0.184582
chromatin_DNA_binding	C10-HDAC7 72h	23	0.931226	0.945263	5	0.00198473	0.1894
RNA_polymerase_II_core_promoter_sequence-specific_DNA_binding	C10-HDAC7 48h	24	1.10861	1.0283	5	0.00427476	0.19037
magnesium_ion_binding	C10-HDAC7 72h	162	6.55907	2.50869	15	0.0025747	0.1911
zinc_ion_binding	C10-HDAC7 72h	1337	54.1326	7.207	75	0.00348051	0.193748
zinc_ion_binding	C10-MSCV 48h	1337	100.577	9.6442	121	0.0215813	0.194815
dipeptidyl-peptidase_activity	C10-HDAC7 48h	9	0.415728	0.629702	3	0.00670917	0.194858
receptor_binding	C10-MSCV 48h	248	18.6559	4.15362	28	0.0211182	0.19593
microtubule_binding	C10-MSCV 48h	103	7.74824	2.67682	14	0.0223543	0.196483
protein_dimerization_activity	C10-HDAC7 48h	101	4.66539	2.10948	11	0.00706009	0.196506
beta-tubulin_binding	C10-MSCV 48h	22	1.65496	1.23712	5	0.0214996	0.196736
endopeptidase_activity	C10-MSCV 48h	65	4.88966	2.12646	10	0.0228806	0.198497
nuclease_activity	C10-MSCV 48h	103	7.74824	2.67682	14	0.0223543	0.199102
cell_adhesion_molecule_binding	C10-HDAC7 48h	37	1.7091	1.27678	6	0.00657039	0.199501
phosphoric_diester_hydrolase_activity	C10-MSCV 72h	48	3.43578	1.78602	8	0.0197462	0.199856
ATP_binding	C10-MSCV 72h	1412	101.069	9.68684	122	0.0195637	0.201055
protein_kinase_binding	C10-MSCV 72h	296	21.1873	4.43517	31	0.0222554	0.20648
dipeptidyl-peptidase_activity	C10-MSCV 72h	9	0.64421	0.773368	3	0.0221958	0.208828
GTPase_activity	C10-HDAC7 72h	167	6.76151	2.54711	15	0.00343907	0.208845
cofactor_binding	C10-MSCV 72h	23	1.64631	1.23631	5	0.0212948	0.20919
receptor_signaling_protein_serine/threonine_kinase_activity	C10-MSCV 72h	9	0.64421	0.773368	3	0.0221958	0.211811
chromatin_DNA_binding	C10-MSCV 72h	23	1.64631	1.23631	5	0.0212948	0.212313
cytokine_binding	C10-HDAC7 72h	15	0.607322	0.763369	4	0.00256025	0.213781
magnesium_ion_binding	C10-MSCV 72h	162	11.5958	3.28112	19	0.0233882	0.214018
hydrolase_activity,_acting_on_acid_anhydrides	C10-HDAC7 72h	21	0.85025	0.90323	5	0.00128398	0.214425
glycoprotein_binding	C10-MSCV 72h	49	3.50736	1.80453	8	0.022161	0.214544
1-phosphatidylinositol_binding	C10-MSCV 72h	16	1.14526	1.03116	4	0.0237952	0.2148
C-C_chemokine_receptor_activity	C10-HDAC7 72h	14	0.566833	0.737485	4	0.00193943	0.215924
dipeptidyl-peptidase_activity	C10-MSCV 48h	9	0.67703	0.791265	3	0.0253296	0.216926
cysteine-type_peptidase_activity	C10-MSCV 48h	125	9.4032	2.94887	16	0.0257094	0.217391
GDP_binding	C10-MSCV 48h	31	2.33199	1.46853	6	0.0260483	0.217503
cysteine-type_peptidase_activity	C10-HDAC7 72h	125	5.06101	2.20366	12	0.00494669	0.220293
unmethylated_CpG_binding	C10-HDAC7 72h	9	0.364393	0.591303	3	0.00463808	0.221303
identical_protein_binding	C10-MSCV 72h	322	23.0484	4.62586	33	0.0249022	0.221796
RNA_polymerase_II_core_promoter_sequence-specific_DNA_binding	C10-MSCV 72h	24	1.71789	1.2629	5	0.0253524	0.222834
endonuclease_activity	C10-MSCV 72h	70	5.01052	2.15682	10	0.0269634	0.233916
glycosphingolipid_binding	C10-HDAC7 72h	9	0.364393	0.591303	3	0.00463808	0.238326
protein_N-terminus_binding	C10-MSCV 72h	101	7.22946	2.59075	13	0.0282699	0.242107
kinase_binding	C10-MSCV 72h	52	3.7221	1.85894	8	0.0306388	0.246587
metalloendopeptidase_activity	C10-MSCV 72h	102	7.30104	2.60354	13	0.0303487	0.247231
pancreatic_ribonuclease_activity	C10-MSCV 72h	10	0.715788	0.815201	3	0.0300458	0.247785
glucose_binding	C10-MSCV 72h	10	0.715788	0.815201	3	0.0300458	0.250882
beta-amyloid_binding	C10-MSCV 72h	25	1.78947	1.28895	5	0.029873	0.252597
mitogen-activated_protein_kinase_binding	C10-HDAC7 72h	14	0.566833	0.737485	4	0.00193943	0.259108
receptor_binding	C10-MSCV 72h	248	17.7516	4.05967	26	0.0334324	0.265867
chemokine_activity	C10-MSCV 48h	33	2.48244	1.51516	6	0.034496	0.271098
transforming_growth_factor_beta_binding	C10-MSCV 48h	10	0.752256	0.834067	3	0.0341941	0.271924
guanyl-nucleotide_exchange_factor_activity	C10-MSCV 48h	130	9.77933	3.00727	16	0.0353549	0.274617
pancreatic_ribonuclease_activity	C10-MSCV 48h	10	0.752256	0.834067	3	0.0341941	0.2752
ubiquitin_protein_ligase_binding	C10-MSCV 48h	120	9.02707	2.88929	15	0.0361345	0.277446
glucose_binding	C10-MSCV 48h	10	0.752256	0.834067	3	0.0341941	0.278556
ubiquitin-protein_ligase_activity	C10-HDAC7 72h	198	8.01664	2.77346	16	0.00712342	0.279908
phosphotyrosine_binding	C10-MSCV 72h	18	1.28842	1.09371	4	0.0357036	0.280589
MHC_class_I_protein_binding	C10-MSCV 48h	10	0.752256	0.834067	3	0.0341941	0.281995
protein_C-terminus_binding	C10-MSCV 48h	184	13.8415	3.57775	21	0.0372907	0.283071
type_1_angiotensin_receptor_binding	C10-HDAC7 48h	11	0.508112	0.696162	3	0.0122954	0.283219
cytokine_activity	C10-HDAC7 72h	163	6.59956	2.51642	14	0.00679457	0.283673
insulin_receptor_substrate_binding	C10-HDAC7 48h	11	0.508112	0.696162	3	0.0122954	0.293334
transferase_activity,_transferring_glycosyl_groups	C10-MSCV 48h	196	14.7442	3.69257	22	0.0394609	0.296178
hydrogen_ion_transporting_ATP_synthase_activity,_rotational_mechanism	C10-MSCV 72h	11	0.787367	0.85499	3	0.039156	0.297229
non-membrane_spanning_protein_tyrosine_kinase_activity	C10-MSCV 72h	45	3.22105	1.7293	7	0.0396099	0.297297
hydrolase_activity,_acting_on_acid_anhydrides,_catalyzing_transmembrane_movement_of_substances	C10-MSCV 72h	36	2.57684	1.54674	6	0.0409379	0.300511
acylglycerol_lipase_activity	C10-MSCV 72h	11	0.787367	0.85499	3	0.039156	0.300646
ubiquitin-specific_protease_activity	C10-MSCV 72h	36	2.57684	1.54674	6	0.0409379	0.30385
type_1_angiotensin_receptor_binding	C10-MSCV 72h	11	0.787367	0.85499	3	0.039156	0.304142
scaffold_protein_binding	C10-HDAC7 48h	11	0.508112	0.696162	3	0.0122954	0.304198
ephrin_receptor_binding	C10-HDAC7 48h	30	1.38576	1.14967	5	0.0113976	0.304543
enzyme_binding	C10-HDAC7 48h	216	9.97747	3.0849	18	0.0119936	0.308144
chemokine_receptor_activity	C10-HDAC7 72h	21	0.85025	0.90323	4	0.00924979	0.308943
scaffold_protein_binding	C10-HDAC7 72h	11	0.445369	0.65371	3	0.00857303	0.318155
ATP_binding	C10-MSCV 48h	1412	106.219	9.91101	124	0.0430015	0.319166
ubiquitin-specific_protease_activity	C10-HDAC7 72h	36	1.45757	1.18261	5	0.0144013	0.32067
phosphatidate_phosphatase_activity	C10-HDAC7 72h	13	0.526345	0.710658	3	0.0139871	0.322185
hydrogen_ion_transporting_ATP_synthase_activity,_rotational_mechanism	C10-MSCV 48h	11	0.827481	0.874776	3	0.044441	0.32268
receptor_activity	C10-HDAC7 72h	1161	47.0067	6.71591	64	0.00921249	0.323892
vinculin_binding	C10-MSCV 48h	11	0.827481	0.874776	3	0.044441	0.326226
metallopeptidase_activity	C10-MSCV 72h	152	10.88	3.17824	17	0.0451818	0.328059
enzyme_binding	C10-HDAC7 72h	216	8.74543	2.89678	16	0.0154554	0.333038
sulfuric_ester_hydrolase_activity	C10-HDAC7 72h	13	0.526345	0.710658	3	0.0139871	0.333692
ARF_GTPase_activator_activity	C10-MSCV 72h	20	1.43158	1.15287	4	0.0504859	0.333907
ion_channel_binding	C10-MSCV 72h	12	0.858946	0.893008	3	0.0494936	0.333957
cell_adhesion_molecule_binding	C10-HDAC7 72h	37	1.49806	1.19892	5	0.016109	0.336275
cholesterol_binding	C10-MSCV 72h	20	1.43158	1.15287	4	0.0504859	0.337246
glucocorticoid_receptor_binding	C10-MSCV 72h	12	0.858946	0.893008	3	0.0494936	0.337365
SMAD_binding	C10-HDAC7 48h	44	2.03245	1.39232	6	0.0151807	0.338024
carboxylic_acid_binding	C10-MSCV 72h	12	0.858946	0.893008	3	0.0494936	0.340843
regulatory_region_DNA_binding	C10-HDAC7 48h	12	0.554304	0.727117	3	0.0158371	0.341264
actin_filament_binding	C10-MSCV 72h	67	4.79578	2.1101	9	0.0488313	0.343361
ubiquitin_protein_ligase_binding	C10-MSCV 72h	120	8.58946	2.82394	14	0.048367	0.343715
ferric_iron_binding	C10-MSCV 72h	12	0.858946	0.893008	3	0.0494936	0.344393
integrin_binding	C10-HDAC7 48h	71	3.27963	1.76865	8	0.0165474	0.345427
RNA_polymerase_II_activating_transcription_factor_binding	C10-HDAC7 48h	22	1.01622	0.984521	4	0.0170759	0.345658
peroxidase_activity	C10-MSCV 72h	29	2.07579	1.38824	5	0.0527984	0.345778
hydrolase_activity,_acting_on_carbon-nitrogen_(but_not_peptide)_bonds,_in_linear_amides	C10-HDAC7 72h	13	0.526345	0.710658	3	0.0139871	0.346051
calcium_ion_binding	C10-MSCV 72h	511	36.5768	5.82741	47	0.0482212	0.346363
RNA_polymerase_II_activating_transcription_factor_binding	C10-HDAC7 72h	22	0.890738	0.924486	4	0.0109483	0.34826
phospholipid_binding	C10-MSCV 72h	58	4.15157	1.96326	8	0.0537054	0.348303
platelet-derived_growth_factor_receptor_binding	C10-HDAC7 72h	14	0.566833	0.737485	3	0.0172728	0.349643
tumor_necrosis_factor_receptor_binding	C10-HDAC7 48h	23	1.06242	1.00665	4	0.0199305	0.350358
protein_self-association	C10-HDAC7 72h	38	1.53855	1.21501	5	0.0179461	0.352588
hydrolase_activity,_acting_on_acid_anhydrides,_catalyzing_transmembrane_movement_of_substances	C10-MSCV 48h	36	2.70812	1.58253	6	0.0501627	0.352723
laminin_binding	C10-MSCV 48h	19	1.42929	1.14968	4	0.0498605	0.354328
transferase_activity,_transferring_phosphorus-containing_groups	C10-MSCV 72h	504	36.0757	5.78736	46	0.0555835	0.357017
tumor_necrosis_factor_receptor_binding	C10-HDAC7 72h	23	0.931226	0.945263	4	0.0128354	0.357251
phosphatidylinositol-3,4,5-trisphosphate_binding	C10-MSCV 48h	19	1.42929	1.14968	4	0.0498605	0.358138
transcription_coactivator_activity	C10-HDAC7 72h	140	5.66833	2.33213	12	0.0118147	0.358738
activin_binding	C10-HDAC7 48h	13	0.600496	0.756807	3	0.0198908	0.35911
interleukin-1_receptor_binding	C10-HDAC7 72h	13	0.526345	0.710658	3	0.0139871	0.35936
protease_binding	C10-HDAC7 72h	63	2.55075	1.56444	7	0.0135851	0.362994
phosphoric_diester_hydrolase_activity	C10-HDAC7 72h	48	1.94343	1.36556	6	0.0125779	0.365306
mRNA_binding	C10-MSCV 72h	70	5.01052	2.15682	9	0.0615291	0.366977
activin_binding	C10-MSCV 72h	13	0.930525	0.929472	3	0.0610109	0.367164
lipopolysaccharide_binding	C10-HDAC7 48h	13	0.600496	0.756807	3	0.0198908	0.369085
14-3-3_protein_binding	C10-MSCV 72h	13	0.930525	0.929472	3	0.0610109	0.370502
cholesterol_transporter_activity	C10-MSCV 72h	13	0.930525	0.929472	3	0.0610109	0.373901
WW_domain_binding	C10-MSCV 72h	21	1.50316	1.18134	4	0.0589525	0.37505
microtubule_binding	C10-MSCV 72h	103	7.37262	2.61628	12	0.0646476	0.375518
metalloendopeptidase_activity	C10-HDAC7 48h	102	4.71158	2.11989	10	0.0197378	0.376709
peptidase_inhibitor_activity	C10-MSCV 72h	92	6.58525	2.47263	11	0.064354	0.377092
phosphatidate_phosphatase_activity	C10-MSCV 72h	13	0.930525	0.929472	3	0.0610109	0.377363
hydrolase_activity,_acting_on_glycosyl_bonds	C10-HDAC7 48h	73	3.37201	1.79339	8	0.0192952	0.379094
ubiquitin-protein_ligase_activity	C10-HDAC7 48h	198	9.14601	2.95356	16	0.0221379	0.379182
cysteine-type_endopeptidase_activity	C10-HDAC7 72h	54	2.18636	1.44839	6	0.0215953	0.379623
GTP_binding	C10-HDAC7 72h	340	13.766	3.63436	22	0.0221752	0.379821
double-stranded_RNA_binding	C10-HDAC7 72h	39	1.57904	1.2309	5	0.0199162	0.380116
transmembrane_signaling_receptor_activity	C10-MSCV 72h	92	6.58525	2.47263	11	0.064354	0.380429
hydrolase_activity,_acting_on_carbon-nitrogen_(but_not_peptide)_bonds,_in_linear_amides	C10-MSCV 72h	13	0.930525	0.929472	3	0.0610109	0.38089
transferase_activity,_transferring_phosphorus-containing_groups	C10-MSCV 48h	504	37.9137	5.92128	48	0.0564694	0.381026
ion_channel_binding	C10-MSCV 48h	12	0.902707	0.913674	3	0.056023	0.381871
proton-transporting_ATPase_activity,_rotational_mechanism	C10-MSCV 72h	13	0.930525	0.929472	3	0.0610109	0.384484
beta-tubulin_binding	C10-MSCV 72h	22	1.57473	1.20914	4	0.0681232	0.385646
cyclin-dependent_protein_kinase_inhibitor_activity	C10-MSCV 48h	12	0.902707	0.913674	3	0.056023	0.385808
endonuclease_activity	C10-HDAC7 72h	70	2.83417	1.64907	7	0.0231118	0.385967
GTPase_activator_activity	C10-HDAC7 72h	174	7.04493	2.59994	13	0.0254766	0.386781
GDP_binding	C10-MSCV 72h	31	2.21894	1.43531	5	0.067235	0.387181
L-ascorbic_acid_binding	C10-MSCV 48h	20	1.50451	1.17955	4	0.0587394	0.388495
NAD+_ADP-ribosyltransferase_activity	C10-HDAC7 72h	16	0.64781	0.788404	3	0.0250231	0.388731
endopeptidase_inhibitor_activity	C10-MSCV 72h	22	1.57473	1.20914	4	0.0681232	0.388942
ferric_iron_binding	C10-MSCV 48h	12	0.902707	0.913674	3	0.056023	0.389827
histone_binding	C10-HDAC7 72h	54	2.18636	1.44839	6	0.0215953	0.389883
sialyltransferase_activity	C10-MSCV 48h	20	1.50451	1.17955	4	0.0587394	0.392379
transferase_activity,_transferring_acyl_groups	C10-MSCV 72h	161	11.5242	3.27098	17	0.0699627	0.392732
nuclease_activity	C10-HDAC7 72h	103	4.17027	2.00036	9	0.0241574	0.393589
integrin_binding	C10-HDAC7 72h	71	2.87466	1.6608	7	0.024772	0.393993
oxidoreductase_activity	C10-MSCV 72h	589	42.1599	6.25637	52	0.0710149	0.395316
protein_serine/threonine_kinase_activity	C10-MSCV 72h	391	27.9873	5.09745	36	0.0741145	0.396068
Rac_GTPase_binding	C10-MSCV 72h	14	1.0021	0.964559	3	0.0736479	0.396748
insulin-like_growth_factor_receptor_binding	C10-HDAC7 48h	14	0.646688	0.785376	3	0.0244603	0.398524
dipeptidase_activity	C10-MSCV 72h	14	1.0021	0.964559	3	0.0736479	0.399974
protein_dimerization_activity	C10-HDAC7 72h	101	4.0893	1.98084	9	0.0215748	0.400332
ubiquitin-specific_protease_activity	C10-HDAC7 48h	36	1.66291	1.2594	5	0.0240252	0.401221
diacylglycerol_kinase_activity	C10-MSCV 72h	14	1.0021	0.964559	3	0.0736479	0.403252
GTP-dependent_protein_binding	C10-MSCV 72h	14	1.0021	0.964559	3	0.0736479	0.406585
protein_kinase_activity	C10-MSCV 72h	492	35.2168	5.71804	44	0.0770999	0.408752
single-stranded_RNA_binding	C10-MSCV 72h	23	1.64631	1.23631	4	0.0779818	0.410172
protein_homodimerization_activity	C10-HDAC7 72h	551	22.3089	4.62663	32	0.0283536	0.420894
activin_binding	C10-MSCV 48h	13	0.977933	0.950982	3	0.0688758	0.429991
copper_ion_binding	C10-MSCV 72h	53	3.79368	1.87673	7	0.0826166	0.431155
sulfuric_ester_hydrolase_activity	C10-MSCV 48h	13	0.977933	0.950982	3	0.0688758	0.434048
phosphoric_diester_hydrolase_activity	C10-MSCV 48h	48	3.61083	1.82735	7	0.0663912	0.434798
proton-transporting_ATPase_activity,_rotational_mechanism	C10-MSCV 48h	13	0.977933	0.950982	3	0.0688758	0.438181
galactosyltransferase_activity	C10-MSCV 48h	21	1.57974	1.20868	4	0.0683994	0.439335
phospholipid_binding	C10-MSCV 48h	58	4.36308	2.0087	8	0.067902	0.440374
protein_phosphatase_binding	C10-MSCV 48h	49	3.68605	1.84628	7	0.0726568	0.449396
SMAD_binding	C10-HDAC7 72h	44	1.78148	1.30742	5	0.0318671	0.45292
transferase_activity,_transferring_acyl_groups	C10-HDAC7 72h	161	6.51858	2.50093	12	0.0314568	0.456807
bHLH_transcription_factor_binding	C10-MSCV 72h	24	1.71789	1.2629	4	0.0885076	0.458319
histone_binding	C10-MSCV 72h	54	3.86526	1.89436	7	0.0893531	0.459137
enzyme_activator_activity	C10-MSCV 48h	22	1.65496	1.23712	4	0.0788216	0.461867
cysteine-type_peptidase_activity	C10-HDAC7 48h	125	5.774	2.34676	11	0.0305188	0.463332
methyl-CpG_binding	C10-HDAC7 72h	8	0.323905	0.557486	2	0.039007	0.465297
RNA_polymerase_II_activating_transcription_factor_binding	C10-MSCV 48h	22	1.65496	1.23712	4	0.0788216	0.465954
protein_N-terminus_binding	C10-MSCV 48h	101	7.59778	2.6507	12	0.0769759	0.467454
heparin_binding	C10-MSCV 48h	124	9.32797	2.93705	14	0.0833053	0.46763
peptide_binding	C10-HDAC7 48h	65	3.00248	1.69227	7	0.0301057	0.467689
insulin-like_growth_factor_receptor_binding	C10-MSCV 48h	14	1.05316	0.986881	3	0.0829229	0.469428
clathrin_binding	C10-HDAC7 48h	15	0.69288	0.812942	3	0.0295451	0.469907
protein_kinase_activity	C10-MSCV 48h	492	37.011	5.85037	46	0.0766797	0.469927
transferase_activity,_transferring_acyl_groups_other_than_amino-acyl_groups	C10-MSCV 48h	22	1.65496	1.23712	4	0.0788216	0.470114
protein_kinase_binding	C10-HDAC7 72h	296	11.9845	3.39105	19	0.0339259	0.472135
platelet-derived_growth_factor_receptor_binding	C10-MSCV 48h	14	1.05316	0.986881	3	0.0829229	0.47344
C-C_chemokine_binding	C10-HDAC7 72h	8	0.323905	0.557486	2	0.039007	0.473757
endopeptidase_inhibitor_activity	C10-MSCV 48h	22	1.65496	1.23712	4	0.0788216	0.47435
Rac_GTPase_binding	C10-MSCV 48h	14	1.05316	0.986881	3	0.0829229	0.477521
catalytic_activity	C10-HDAC7 72h	717	29.03	5.27775	39	0.0409827	0.480289
transforming_growth_factor_beta-activated_receptor_activity	C10-MSCV 48h	14	1.05316	0.986881	3	0.0829229	0.481674
transcription_cofactor_activity	C10-HDAC7 72h	31	1.25513	1.09741	4	0.0353659	0.48213
L-amino_acid_transmembrane_transporter_activity	C10-HDAC7 72h	8	0.323905	0.557486	2	0.039007	0.482531
double-stranded_RNA_binding	C10-HDAC7 48h	39	1.80149	1.31083	5	0.0327784	0.486577
double-stranded_DNA_binding	C10-HDAC7 48h	127	5.86638	2.36546	11	0.0337244	0.489737
phosphatidylinositol-4,5-bisphosphate_5-phosphatase_activity	C10-HDAC7 72h	8	0.323905	0.557486	2	0.039007	0.491635
calcium_ion_binding	C10-HDAC7 48h	511	23.6041	4.74487	33	0.035329	0.491662
oxidoreductase_activity,_acting_on_single_donors_with_incorporation_of_molecular_oxygen,_incorporation_of_two_atoms_of_oxygen	C10-HDAC7 72h	80	3.23905	1.76293	7	0.0434708	0.492178
serine-type_endopeptidase_activity	C10-MSCV 72h	145	10.3789	3.10419	15	0.0966154	0.492665
ARF_GTPase_activator_activity	C10-HDAC7 72h	20	0.809762	0.881463	3	0.0452076	0.495061
chemokine_activity	C10-HDAC7 72h	33	1.33611	1.13226	4	0.0431832	0.497351
peptide_binding	C10-HDAC7 72h	65	2.63173	1.58908	6	0.0477128	0.498003
NAD+_ADP-ribosyltransferase_activity	C10-HDAC7 48h	16	0.739071	0.839602	3	0.0351411	0.499453
GTPase_binding	C10-MSCV 48h	23	1.73019	1.26492	4	0.0899816	0.500897
purinergic_nucleotide_receptor_activity	C10-HDAC7 72h	8	0.323905	0.557486	2	0.039007	0.501089
four-way_junction_DNA_binding	C10-HDAC7 72h	9	0.364393	0.591303	2	0.0488266	0.501788
protein_kinase_C_binding	C10-MSCV 72h	45	3.22105	1.7293	6	0.100096	0.50274
Rho_GTPase_activator_activity	C10-HDAC7 72h	20	0.809762	0.881463	3	0.0452076	0.503312
beta-catenin_binding	C10-HDAC7 72h	65	2.63173	1.58908	6	0.0477128	0.505907
calcium-dependent_protein_binding	C10-MSCV 72h	45	3.22105	1.7293	6	0.100096	0.506548
manganese_ion_binding	C10-MSCV 72h	35	2.50526	1.5251	5	0.101949	0.508224
channel_activity	C10-MSCV 72h	8	0.572631	0.729138	2	0.107494	0.509265
peroxisome_proliferator_activated_receptor_binding	C10-HDAC7 72h	8	0.323905	0.557486	2	0.039007	0.510915
N-acetyltransferase_activity	C10-HDAC7 72h	34	1.3766	1.14929	4	0.0474264	0.510981
L-amino_acid_transmembrane_transporter_activity	C10-MSCV 72h	8	0.572631	0.729138	2	0.107494	0.512902
kinase_binding	C10-MSCV 48h	52	3.91173	1.90196	7	0.0934705	0.516019
lysozyme_activity	C10-MSCV 72h	8	0.572631	0.729138	2	0.107494	0.516592
transferase_activity	C10-MSCV 72h	1388	99.3514	9.60416	112	0.104405	0.516612
phosphatidylinositol-4,5-bisphosphate_5-phosphatase_activity	C10-MSCV 72h	8	0.572631	0.729138	2	0.107494	0.520336
aspartic-type_endopeptidase_activity	C10-MSCV 72h	26	1.86105	1.31447	4	0.111459	0.520662
secondary_active_sulfate_transmembrane_transporter_activity	C10-HDAC7 72h	8	0.323905	0.557486	2	0.039007	0.521133
identical_protein_binding	C10-MSCV 48h	322	24.2226	4.73291	31	0.0955307	0.52307
selenium_binding	C10-MSCV 48h	15	1.12838	1.02152	3	0.0980783	0.52413
peroxisome_proliferator_activated_receptor_binding	C10-MSCV 72h	8	0.572631	0.729138	2	0.107494	0.524134
ADP_binding	C10-MSCV 72h	26	1.86105	1.31447	4	0.111459	0.524329
manganese_ion_binding	C10-HDAC7 72h	35	1.41708	1.16607	4	0.0518918	0.525208
double-stranded_DNA_binding	C10-MSCV 48h	127	9.55365	2.97237	14	0.0967111	0.525228
secondary_active_sulfate_transmembrane_transporter_activity	C10-MSCV 72h	8	0.572631	0.729138	2	0.107494	0.527988
clathrin_binding	C10-MSCV 48h	15	1.12838	1.02152	3	0.0980783	0.528357
binding	C10-MSCV 48h	710	53.4102	7.02797	63	0.100014	0.530233
cytokine_activity	C10-HDAC7 48h	163	7.52929	2.67983	13	0.0398706	0.532671
protein_heterodimerization_activity	C10-HDAC7 48h	319	14.7352	3.74894	22	0.0417114	0.535831
signal_transducer_activity	C10-MSCV 48h	553	41.5997	6.20245	50	0.103563	0.536282
transferase_activity,_transferring_glycosyl_groups	C10-HDAC7 48h	196	9.05363	2.93861	15	0.03939	0.536991
magnesium_ion_binding	C10-MSCV 48h	162	12.1865	3.35705	17	0.103118	0.538147
oxidoreductase_activity	C10-MSCV 48h	589	44.3079	6.40115	53	0.102474	0.538998
cAMP-dependent_protein_kinase_regulator_activity	C10-HDAC7 48h	17	0.785263	0.865442	3	0.0412412	0.540179
protein_domain_specific_binding	C10-MSCV 48h	243	18.2798	4.11153	24	0.105128	0.540198
nucleotide_binding	C10-HDAC7 48h	1996	92.1992	9.37765	109	0.0437719	0.541474
aminopeptidase_activity	C10-HDAC7 48h	29	1.33957	1.13035	4	0.0430155	0.542157
phosphatidylinositol_binding	C10-MSCV 48h	64	4.81444	2.11004	8	0.106384	0.542477
oxidoreductase_activity,_acting_on_single_donors_with_incorporation_of_molecular_oxygen,_incorporation_of_two_atoms_of_oxygen	C10-MSCV 72h	80	5.72631	2.30574	9	0.117848	0.542911
phosphatase_activity	C10-MSCV 72h	103	7.37262	2.61628	11	0.118975	0.54435
low-density_lipoprotein_particle_binding	C10-MSCV 72h	17	1.21684	1.06289	3	0.117557	0.545336
methyl-CpG_binding	C10-MSCV 48h	8	0.601805	0.746012	2	0.116981	0.546458
structural_constituent_of_cytoskeleton	C10-MSCV 48h	34	2.55767	1.53794	5	0.108703	0.550102
GTPase_activating_protein_binding	C10-MSCV 48h	8	0.601805	0.746012	2	0.116981	0.550306
ubiquitin-protein_ligase_activity	C10-MSCV 48h	198	14.8947	3.71136	20	0.110272	0.55385
channel_activity	C10-MSCV 48h	8	0.601805	0.746012	2	0.116981	0.554209
Rab_GTPase_binding	C10-MSCV 48h	45	3.38515	1.76932	6	0.119513	0.55441
L-glutamate_transmembrane_transporter_activity	C10-MSCV 48h	8	0.601805	0.746012	2	0.116981	0.558167
transforming_growth_factor_beta_binding	C10-HDAC7 72h	10	0.404881	0.623288	2	0.0594265	0.559111
ATPase_activator_activity	C10-MSCV 48h	8	0.601805	0.746012	2	0.116981	0.562183
histone-lysine_N-methyltransferase_activity	C10-MSCV 72h	27	1.93263	1.33951	4	0.123826	0.562691
hydrolase_activity,_acting_on_acid_anhydrides,_catalyzing_transmembrane_movement_of_substances	C10-HDAC7 72h	36	1.45757	1.18261	4	0.0565781	0.564092
lysophospholipase_activity	C10-MSCV 48h	16	1.20361	1.05502	3	0.11425	0.565325
lysozyme_activity	C10-MSCV 48h	8	0.601805	0.746012	2	0.116981	0.566257
pancreatic_ribonuclease_activity	C10-HDAC7 72h	10	0.404881	0.623288	2	0.0594265	0.567099
antioxidant_activity	C10-MSCV 48h	16	1.20361	1.05502	3	0.11425	0.569544
phosphatidylinositol-4,5-bisphosphate_5-phosphatase_activity	C10-MSCV 48h	8	0.601805	0.746012	2	0.116981	0.57039
ubiquitin_thiolesterase_activity	C10-MSCV 72h	60	4.29473	1.99683	7	0.135917	0.571024
core_promoter_binding	C10-MSCV 72h	18	1.28842	1.09371	3	0.133928	0.573487
protein_C-terminus_binding	C10-HDAC7 72h	184	7.44981	2.67361	12	0.072158	0.573828
RNA_polymerase_II_core_promoter_sequence-specific_DNA_binding	C10-HDAC7 72h	24	0.971714	0.965594	3	0.0713139	0.573948
protein_phosphatase_binding	C10-MSCV 72h	49	3.50736	1.80453	6	0.135858	0.574387
purinergic_nucleotide_receptor_activity	C10-MSCV 48h	8	0.601805	0.746012	2	0.116981	0.574584
protein_tyrosine_phosphatase_activity	C10-MSCV 72h	94	6.72841	2.49936	10	0.1351	0.57482
neurexin_family_protein_binding	C10-HDAC7 72h	10	0.404881	0.623288	2	0.0594265	0.575317
kinase_binding	C10-HDAC7 72h	52	2.10538	1.42132	5	0.0587481	0.577114
extracellular_matrix_binding	C10-MSCV 72h	18	1.28842	1.09371	3	0.133928	0.577187
four-way_junction_DNA_binding	C10-MSCV 72h	9	0.64421	0.773368	2	0.131866	0.579514
protein_self-association	C10-MSCV 72h	38	2.72	1.58912	5	0.132767	0.579663
triglyceride_lipase_activity	C10-MSCV 72h	18	1.28842	1.09371	3	0.133928	0.580935
androgen_receptor_binding	C10-HDAC7 72h	24	0.971714	0.965594	3	0.0713139	0.580947
phosphotyrosine_binding	C10-HDAC7 48h	18	0.831455	0.890533	3	0.0478352	0.580981
L-glutamate_transmembrane_transporter_activity	C10-HDAC7 48h	8	0.369536	0.593689	2	0.0496151	0.581455
nitric-oxide_synthase_binding	C10-MSCV 72h	9	0.64421	0.773368	2	0.131866	0.583352
protein_kinase_B_binding	C10-MSCV 72h	9	0.64421	0.773368	2	0.131866	0.587241
aspartic-type_endopeptidase_activity	C10-MSCV 48h	26	1.95587	1.34489	4	0.127576	0.587728
cofactor_binding	C10-HDAC7 72h	23	0.931226	0.945263	3	0.0642644	0.588063
bHLH_transcription_factor_binding	C10-HDAC7 72h	24	0.971714	0.965594	3	0.0713139	0.58812
MAP_kinase_kinase_kinase_activity	C10-MSCV 48h	17	1.27883	1.08749	3	0.131341	0.588832
tau-protein_kinase_activity	C10-HDAC7 72h	11	0.445369	0.65371	2	0.0707273	0.590573
peroxiredoxin_activity	C10-MSCV 72h	9	0.64421	0.773368	2	0.131866	0.591183
laminin_binding	C10-HDAC7 48h	19	0.877647	0.914936	3	0.0549109	0.591621
phosphatidylinositol-4,5-bisphosphate_5-phosphatase_activity	C10-HDAC7 48h	8	0.369536	0.593689	2	0.0496151	0.591838
cAMP-dependent_protein_kinase_regulator_activity	C10-MSCV 48h	17	1.27883	1.08749	3	0.131341	0.592811
serine-type_endopeptidase_activity	C10-MSCV 48h	145	10.9077	3.17603	15	0.130674	0.593812
phosphoric_ester_hydrolase_activity	C10-MSCV 72h	9	0.64421	0.773368	2	0.131866	0.595177
kinase_activity	C10-HDAC7 72h	701	28.3822	5.21853	37	0.0642504	0.596101
catalytic_activity	C10-HDAC7 48h	717	33.1196	5.62048	43	0.0518165	0.596784
ATP_binding	C10-HDAC7 72h	1412	57.1692	7.40638	69	0.066144	0.597084
ubiquitin-specific_protease_activity	C10-MSCV 48h	36	2.70812	1.58253	5	0.130565	0.597381
unmethylated_CpG_binding	C10-MSCV 48h	9	0.67703	0.791265	2	0.143167	0.597724
acetyltransferase_activity	C10-HDAC7 72h	11	0.445369	0.65371	2	0.0707273	0.598048
transcription_cofactor_activity	C10-HDAC7 48h	31	1.43195	1.16868	4	0.0530349	0.600463
transferase_activity,_transferring_hexosyl_groups	C10-MSCV 72h	39	2.79158	1.60989	5	0.143869	0.600653
hydrogen_ion_transmembrane_transporter_activity	C10-HDAC7 48h	19	0.877647	0.914936	3	0.0549109	0.601319
cAMP_response_element_binding	C10-MSCV 48h	9	0.67703	0.791265	2	0.143167	0.601483
microtubule_motor_activity	C10-MSCV 72h	50	3.57894	1.82285	6	0.145626	0.604213
nitric-oxide_synthase_binding	C10-MSCV 48h	9	0.67703	0.791265	2	0.143167	0.60529
acylglycerol_lipase_activity	C10-HDAC7 72h	11	0.445369	0.65371	2	0.0707273	0.605716
SH3_domain_binding	C10-HDAC7 72h	125	5.06101	2.20366	9	0.0680473	0.606074
oxidoreductase_activity,_acting_on_single_donors_with_incorporation_of_molecular_oxygen,_incorporation_of_two_atoms_of_oxygen	C10-MSCV 48h	80	6.01805	2.3591	9	0.146442	0.607596
carboxy-lyase_activity	C10-MSCV 72h	19	1.36	1.12368	3	0.151027	0.607747
ankyrin_binding	C10-MSCV 48h	9	0.67703	0.791265	2	0.143167	0.609145
protein_complex_binding	C10-HDAC7 72h	229	9.27178	2.98268	14	0.0840259	0.610101
phosphatidylinositol-3,4,5-trisphosphate_binding	C10-HDAC7 48h	19	0.877647	0.914936	3	0.0549109	0.611341
laminin_binding	C10-MSCV 72h	19	1.36	1.12368	3	0.151027	0.61143
core_promoter_binding	C10-MSCV 48h	18	1.35406	1.11902	3	0.149254	0.611669
nucleotidyltransferase_activity	C10-HDAC7 72h	75	3.03661	1.70694	6	0.0834427	0.612524
protein_kinase_B_binding	C10-MSCV 48h	9	0.67703	0.791265	2	0.143167	0.61305
mannose_binding	C10-HDAC7 48h	20	0.923839	0.938704	3	0.0624537	0.613516
type_1_angiotensin_receptor_binding	C10-HDAC7 72h	11	0.445369	0.65371	2	0.0707273	0.613582
cyclin_binding	C10-MSCV 72h	19	1.36	1.12368	3	0.151027	0.615158
ARF_guanyl-nucleotide_exchange_factor_activity	C10-MSCV 48h	18	1.35406	1.11902	3	0.149254	0.615444
transferase_activity	C10-HDAC7 72h	1388	56.1975	7.34317	67	0.0830142	0.61615
cAMP_response_element_binding	C10-HDAC7 48h	9	0.415728	0.629702	2	0.061874	0.616893
peroxiredoxin_activity	C10-MSCV 48h	9	0.67703	0.791265	2	0.143167	0.617005
low-density_lipoprotein_receptor_activity	C10-MSCV 72h	10	0.715788	0.815201	2	0.157321	0.618177
lipid_binding	C10-HDAC7 72h	170	6.88298	2.56988	11	0.0860791	0.618289
histone_acetyltransferase_activity	C10-HDAC7 72h	25	1.0122	0.985505	3	0.0786929	0.618434
phosphatidylinositol-3,4,5-trisphosphate_binding	C10-MSCV 72h	19	1.36	1.12368	3	0.151027	0.618932
ATPase_activity,_coupled_to_transmembrane_movement_of_ions,_phosphorylative_mechanism	C10-MSCV 72h	29	2.07579	1.38824	4	0.150173	0.619233
ion_channel_binding	C10-HDAC7 72h	12	0.485857	0.682778	2	0.0826548	0.620376
peptidase_inhibitor_activity	C10-MSCV 48h	92	6.92075	2.52985	10	0.153367	0.620902
transferase_activity,_transferring_acyl_groups	C10-MSCV 48h	161	12.1113	3.34668	16	0.155244	0.620976
glycosphingolipid_binding	C10-MSCV 48h	9	0.67703	0.791265	2	0.143167	0.621012
chemokine_activity	C10-HDAC7 48h	33	1.52433	1.20579	4	0.0642082	0.621609
vinculin_binding	C10-HDAC7 72h	11	0.445369	0.65371	2	0.0707273	0.621656
misfolded_protein_binding	C10-MSCV 72h	10	0.715788	0.815201	2	0.157321	0.621835
mRNA_binding	C10-MSCV 48h	70	5.26579	2.20673	8	0.154605	0.622145
transmembrane_signaling_receptor_activity	C10-MSCV 48h	92	6.92075	2.52985	10	0.153367	0.624688
phosphoric_ester_hydrolase_activity	C10-MSCV 48h	9	0.67703	0.791265	2	0.143167	0.625071
transition_metal_ion_binding	C10-MSCV 72h	10	0.715788	0.815201	2	0.157321	0.625536
ankyrin_binding	C10-HDAC7 48h	9	0.415728	0.629702	2	0.061874	0.62624
regulatory_region_DNA_binding	C10-HDAC7 72h	12	0.485857	0.682778	2	0.0826548	0.627425
G-protein_coupled_purinergic_nucleotide_receptor_activity	C10-HDAC7 48h	21	0.970031	0.961885	3	0.0704474	0.627452
steroid_binding	C10-MSCV 48h	37	2.78335	1.60436	5	0.142183	0.628995
receptor_signaling_protein_serine/threonine_kinase_activity	C10-MSCV 48h	9	0.67703	0.791265	2	0.143167	0.629183
neurexin_family_protein_binding	C10-MSCV 72h	10	0.715788	0.815201	2	0.157321	0.629282
receptor_tyrosine_kinase_binding	C10-MSCV 48h	29	2.18154	1.42036	4	0.170542	0.629403
phosphatidylinositol_3-kinase_binding	C10-MSCV 48h	27	2.03109	1.37051	4	0.141356	0.629505
actin_binding	C10-HDAC7 48h	300	13.8576	3.63559	20	0.0661537	0.631295
ATPase_activity,_coupled_to_transmembrane_movement_of_ions,_phosphorylative_mechanism	C10-MSCV 48h	29	2.18154	1.42036	4	0.170542	0.632899
transforming_growth_factor_beta_binding	C10-HDAC7 48h	10	0.46192	0.663764	2	0.0750282	0.634415
carboxylic_acid_binding	C10-HDAC7 72h	12	0.485857	0.682778	2	0.0826548	0.634637
phosphoric_ester_hydrolase_activity	C10-HDAC7 48h	9	0.415728	0.629702	2	0.061874	0.635874
fibronectin_binding	C10-HDAC7 48h	21	0.970031	0.961885	3	0.0704474	0.635931
ATPase_activity,_coupled_to_transmembrane_movement_of_substances	C10-MSCV 48h	29	2.18154	1.42036	4	0.170542	0.636435
Rho_GTPase_activator_activity	C10-MSCV 72h	20	1.43158	1.15287	3	0.168769	0.636938
GTPase_activator_activity	C10-HDAC7 48h	174	8.0374	2.76878	13	0.0610513	0.637223
enzyme_inhibitor_activity	C10-MSCV 72h	30	2.14737	1.41197	4	0.164082	0.637247
peroxidase_activity	C10-MSCV 48h	29	2.18154	1.42036	4	0.170542	0.640011
mannose_binding	C10-MSCV 72h	20	1.43158	1.15287	3	0.168769	0.640557
transcription_corepressor_activity	C10-MSCV 72h	110	7.87367	2.70372	11	0.164064	0.640907
transcription_coactivator_activity	C10-HDAC7 48h	140	6.46688	2.48358	11	0.0604575	0.641041
phospholipid-translocating_ATPase_activity	C10-HDAC7 72h	12	0.485857	0.682778	2	0.0826548	0.642017
ATPase_activity	C10-MSCV 72h	111	7.94525	2.71598	11	0.171116	0.642166
pancreatic_ribonuclease_activity	C10-HDAC7 48h	10	0.46192	0.663764	2	0.0750282	0.642549
profilin_binding	C10-MSCV 48h	10	0.752256	0.834067	2	0.170411	0.643132
phosphatidylinositol_binding	C10-MSCV 72h	64	4.58105	2.06231	7	0.172378	0.643288
glycosaminoglycan_binding	C10-MSCV 72h	21	1.50316	1.18134	3	0.187072	0.644146
L-ascorbic_acid_binding	C10-MSCV 72h	20	1.43158	1.15287	3	0.168769	0.644217
transferase_activity,_transferring_glycosyl_groups	C10-MSCV 72h	196	14.0295	3.60905	18	0.16689	0.644409
galactosyltransferase_activity	C10-HDAC7 48h	21	0.970031	0.961885	3	0.0704474	0.644642
misfolded_protein_binding	C10-MSCV 48h	10	0.752256	0.834067	2	0.170411	0.646786
mitogen-activated_protein_kinase_kinase_kinase_binding	C10-MSCV 72h	21	1.50316	1.18134	3	0.187072	0.647483
sialyltransferase_activity	C10-MSCV 72h	20	1.43158	1.15287	3	0.168769	0.64792
peptidase_activity	C10-HDAC7 72h	506	20.487	4.43368	27	0.091348	0.649154
transition_metal_ion_binding	C10-MSCV 48h	10	0.752256	0.834067	2	0.170411	0.650482
HMG_box_domain_binding	C10-MSCV 72h	21	1.50316	1.18134	3	0.187072	0.650856
glucose_binding	C10-HDAC7 48h	10	0.46192	0.663764	2	0.0750282	0.650894
tau-protein_kinase_activity	C10-MSCV 72h	11	0.787367	0.85499	2	0.183579	0.652292
receptor_signaling_protein_activity	C10-HDAC7 48h	21	0.970031	0.961885	3	0.0704474	0.653596
protein_serine/threonine_kinase_activator_activity	C10-MSCV 48h	10	0.752256	0.834067	2	0.170411	0.65422
fibronectin_binding	C10-MSCV 72h	21	1.50316	1.18134	3	0.187072	0.654263
receptor_binding	C10-HDAC7 48h	248	11.4556	3.30552	17	0.0696491	0.65529
metalloexopeptidase_activity	C10-MSCV 72h	11	0.787367	0.85499	2	0.183579	0.655781
cyclin_binding	C10-MSCV 48h	19	1.42929	1.14968	3	0.167891	0.655854
histone-lysine_N-methyltransferase_activity	C10-HDAC7 72h	27	1.09318	1.02417	3	0.0943886	0.656787
ubiquitin_thiolesterase_activity	C10-HDAC7 72h	60	2.42929	1.52674	5	0.0953895	0.656909
receptor_signaling_protein_activity	C10-MSCV 72h	21	1.50316	1.18134	3	0.187072	0.657707
glycoprotein_binding	C10-HDAC7 48h	49	2.26341	1.4693	5	0.0748293	0.65771
peptidase_activator_activity	C10-MSCV 48h	10	0.752256	0.834067	2	0.170411	0.658002
MAP_kinase_kinase_activity	C10-MSCV 72h	11	0.787367	0.85499	2	0.183579	0.659306
alpha-tubulin_binding	C10-MSCV 48h	19	1.42929	1.14968	3	0.167891	0.659712
fatty_acid_binding	C10-MSCV 72h	21	1.50316	1.18134	3	0.187072	0.661187
neurexin_family_protein_binding	C10-MSCV 48h	10	0.752256	0.834067	2	0.170411	0.661827
transcription_cofactor_activity	C10-MSCV 72h	31	2.21894	1.43531	4	0.178429	0.662171
nucleotide_binding	C10-HDAC7 72h	1996	80.8143	8.80581	93	0.0942327	0.662605
transferase_activity,_transferring_hexosyl_groups	C10-MSCV 48h	39	2.9338	1.64715	5	0.16668	0.662751
phosphatidylinositol-3,4-bisphosphate_binding	C10-MSCV 72h	11	0.787367	0.85499	2	0.183579	0.66287
guanyl_nucleotide_binding	C10-MSCV 48h	19	1.42929	1.14968	3	0.167891	0.663616
acetyltransferase_activity	C10-MSCV 72h	11	0.787367	0.85499	2	0.183579	0.666473
insulin_receptor_substrate_binding	C10-MSCV 72h	11	0.787367	0.85499	2	0.183579	0.670115
actin_binding	C10-MSCV 72h	300	21.4737	4.46504	26	0.181762	0.670813
vinculin_binding	C10-MSCV 72h	11	0.787367	0.85499	2	0.183579	0.673797
ribonuclease_activity	C10-MSCV 72h	12	0.858946	0.893008	2	0.210396	0.675696
heme_binding	C10-MSCV 48h	119	8.95184	2.87723	12	0.184508	0.677207
3',5'-cyclic-AMP_phosphodiesterase_activity	C10-MSCV 72h	12	0.858946	0.893008	2	0.210396	0.67896
Rho_GTPase_activator_activity	C10-MSCV 48h	20	1.50451	1.17955	3	0.187153	0.679446
cyclin-dependent_protein_kinase_inhibitor_activity	C10-MSCV 72h	12	0.858946	0.893008	2	0.210396	0.682256
mannose_binding	C10-MSCV 48h	20	1.50451	1.17955	3	0.187153	0.683159
phosphatidylserine_binding	C10-MSCV 72h	12	0.858946	0.893008	2	0.210396	0.685584
retinoic_acid_binding	C10-MSCV 48h	11	0.827481	0.874776	2	0.198404	0.686704
glycosaminoglycan_binding	C10-MSCV 48h	21	1.57974	1.20868	3	0.206945	0.687758
NAD+_binding	C10-MSCV 72h	12	0.858946	0.893008	2	0.210396	0.688945
tau-protein_kinase_activity	C10-MSCV 48h	11	0.827481	0.874776	2	0.198404	0.69028
enzyme_activator_activity	C10-MSCV 72h	22	1.57473	1.20914	3	0.205854	0.691006
WW_domain_binding	C10-MSCV 48h	21	1.57974	1.20868	3	0.206945	0.691196
insulin_receptor_binding	C10-MSCV 72h	33	2.3621	1.48089	4	0.208286	0.692214
phospholipid-translocating_ATPase_activity	C10-MSCV 72h	12	0.858946	0.893008	2	0.210396	0.692339
protein_heterodimerization_activity	C10-MSCV 72h	319	22.8337	4.60426	27	0.209514	0.69285
transcription_coactivator_activity	C10-MSCV 72h	140	10.021	3.0502	13	0.203308	0.692907
cation_binding	C10-HDAC7 48h	36	1.66291	1.2594	4	0.0830683	0.693621
acetylglucosaminyltransferase_activity	C10-MSCV 48h	11	0.827481	0.874776	2	0.198404	0.693894
transcription_cofactor_activity	C10-MSCV 48h	31	2.33199	1.46853	4	0.201597	0.694157
cysteine-type_endopeptidase_inhibitor_activity_involved_in_apoptotic_process	C10-MSCV 72h	22	1.57473	1.20914	3	0.205854	0.694496
receptor_signaling_protein_activity	C10-MSCV 48h	21	1.57974	1.20868	3	0.206945	0.69467
transcription_factor_binding	C10-MSCV 72h	279	19.9705	4.30593	24	0.202931	0.69517
growth_factor_binding	C10-MSCV 72h	33	2.3621	1.48089	4	0.208286	0.695675
exonuclease_activity	C10-MSCV 72h	45	3.22105	1.7293	5	0.217778	0.696057
frizzled_binding	C10-MSCV 48h	22	1.65496	1.23712	3	0.227175	0.696114
copper_ion_binding	C10-MSCV 48h	53	3.98696	1.92017	6	0.206463	0.696553
protein_transporter_activity	C10-MSCV 48h	64	4.81444	2.11004	7	0.204523	0.697049
metalloexopeptidase_activity	C10-MSCV 48h	11	0.827481	0.874776	2	0.198404	0.697546
transferase_activity,_transferring_acyl_groups_other_than_amino-acyl_groups	C10-MSCV 72h	22	1.57473	1.20914	3	0.205854	0.698022
oxidoreductase_activity,_acting_on_paired_donors,_with_incorporation_or_reduction_of_molecular_oxygen	C10-MSCV 48h	76	5.71714	2.29936	8	0.211363	0.698963
protein_serine/threonine_kinase_activity	C10-MSCV 48h	391	29.4132	5.21542	34	0.213484	0.699056
metalloexopeptidase_activity	C10-HDAC7 48h	11	0.508112	0.696162	2	0.0889688	0.69919
oxidoreductase_activity,_acting_on_the_CH-OH_group_of_donors,_NAD_or_NADP_as_acceptor	C10-MSCV 48h	42	3.15947	1.70933	5	0.206202	0.699203
RNA_polymerase_II_transcription_factor_binding	C10-MSCV 48h	22	1.65496	1.23712	3	0.227175	0.699322
Rho_guanyl-nucleotide_exchange_factor_activity	C10-MSCV 48h	64	4.81444	2.11004	7	0.204523	0.700623
MAP_kinase_kinase_activity	C10-MSCV 48h	11	0.827481	0.874776	2	0.198404	0.701237
ATPase_activity	C10-MSCV 48h	111	8.35004	2.77883	11	0.213219	0.701628
exonuclease_activity	C10-HDAC7 72h	45	1.82196	1.32219	4	0.108238	0.701973
cysteine-type_endopeptidase_inhibitor_activity_involved_in_apoptotic_process	C10-MSCV 48h	22	1.65496	1.23712	3	0.227175	0.70256
phosphatidylinositol-3,4-bisphosphate_binding	C10-MSCV 48h	11	0.827481	0.874776	2	0.198404	0.704967
3',5'-cyclic-nucleotide_phosphodiesterase_activity	C10-MSCV 72h	23	1.64631	1.23631	3	0.225035	0.705742
SH3/SH2_adaptor_activity	C10-MSCV 48h	22	1.65496	1.23712	3	0.227175	0.705828
cofactor_binding	C10-HDAC7 48h	23	1.06242	1.00665	3	0.0877161	0.705956
coreceptor_activity	C10-HDAC7 48h	11	0.508112	0.696162	2	0.0889688	0.707514
insulin-like_growth_factor_receptor_binding	C10-HDAC7 72h	14	0.566833	0.737485	2	0.108118	0.708065
ribonuclease_activity	C10-MSCV 48h	12	0.902707	0.913674	2	0.22688	0.708205
protein_C-terminus_binding	C10-HDAC7 48h	184	8.49932	2.84723	13	0.0858798	0.708244
N-acetyltransferase_activity	C10-MSCV 72h	34	2.43368	1.50316	4	0.223716	0.708256
semaphorin_receptor_activity	C10-MSCV 48h	11	0.827481	0.874776	2	0.198404	0.708737
hormone_binding	C10-MSCV 72h	23	1.64631	1.23631	3	0.225035	0.709071
kinase_binding	C10-HDAC7 48h	52	2.40198	1.51361	5	0.0913255	0.709366
insulin_receptor_binding	C10-MSCV 48h	33	2.48244	1.51516	4	0.234153	0.710974
3',5'-cyclic-AMP_phosphodiesterase_activity	C10-MSCV 48h	12	0.902707	0.913674	2	0.22688	0.71153
structural_constituent_of_cytoskeleton	C10-MSCV 72h	34	2.43368	1.50316	4	0.223716	0.711629
histone_binding	C10-MSCV 48h	54	4.06218	1.9382	6	0.218646	0.712466
coreceptor_activity	C10-MSCV 48h	11	0.827481	0.874776	2	0.198404	0.712547
growth_factor_binding	C10-MSCV 48h	33	2.48244	1.51516	4	0.234153	0.714221
ATPase_activity,_coupled_to_transmembrane_movement_of_ions,_phosphorylative_mechanism	C10-HDAC7 72h	29	1.17415	1.06142	3	0.111245	0.714532
GTPase_binding	C10-HDAC7 48h	23	1.06242	1.00665	3	0.0877161	0.714565
C2H2_zinc_finger_domain_binding	C10-MSCV 48h	12	0.902707	0.913674	2	0.22688	0.714886
Rac_GTPase_binding	C10-HDAC7 72h	14	0.566833	0.737485	2	0.108118	0.715076
anion_transmembrane_transporter_activity	C10-MSCV 48h	11	0.827481	0.874776	2	0.198404	0.716399
glucocorticoid_receptor_binding	C10-MSCV 48h	12	0.902707	0.913674	2	0.22688	0.718274
carboxylic_acid_binding	C10-MSCV 48h	12	0.902707	0.913674	2	0.22688	0.721695
diacylglycerol_kinase_activity	C10-HDAC7 72h	14	0.566833	0.737485	2	0.108118	0.722226
transmembrane_receptor_protein_serine/threonine_kinase_activity	C10-MSCV 48h	12	0.902707	0.913674	2	0.22688	0.725148
phosphatidylserine_binding	C10-MSCV 48h	12	0.902707	0.913674	2	0.22688	0.728634
transforming_growth_factor_beta-activated_receptor_activity	C10-HDAC7 72h	14	0.566833	0.737485	2	0.108118	0.729522
identical_protein_binding	C10-HDAC7 72h	322	13.0372	3.53685	18	0.107032	0.729566
14-3-3_protein_binding	C10-MSCV 48h	13	0.977933	0.950982	2	0.255608	0.729685
protein_kinase_C_binding	C10-MSCV 48h	45	3.38515	1.76932	5	0.248411	0.731008
voltage-gated_chloride_channel_activity	C10-MSCV 72h	13	0.930525	0.929472	2	0.237557	0.731283
Ras_GTPase_activator_activity	C10-MSCV 48h	12	0.902707	0.913674	2	0.22688	0.732154
phosphatidate_phosphatase_activity	C10-MSCV 48h	13	0.977933	0.950982	2	0.255608	0.732817
cytoskeletal_protein_binding	C10-MSCV 48h	45	3.38515	1.76932	5	0.248411	0.734242
cysteine-type_endopeptidase_activator_activity_involved_in_apoptotic_process	C10-MSCV 72h	13	0.930525	0.929472	2	0.237557	0.734668
3',5'-cyclic-nucleotide_phosphodiesterase_activity	C10-MSCV 48h	23	1.73019	1.26492	3	0.247754	0.735554
phospholipid-translocating_ATPase_activity	C10-MSCV 48h	12	0.902707	0.913674	2	0.22688	0.735708
voltage-gated_chloride_channel_activity	C10-MSCV 48h	13	0.977933	0.950982	2	0.255608	0.735975
MAP_kinase_activity	C10-MSCV 72h	13	0.930525	0.929472	2	0.237557	0.738085
phosphatidylinositol-4,5-bisphosphate_binding	C10-MSCV 48h	23	1.73019	1.26492	3	0.247754	0.738838
retinoid_X_receptor_binding	C10-MSCV 48h	13	0.977933	0.950982	2	0.255608	0.739161
Ras_GTPase_binding	C10-MSCV 72h	13	0.930525	0.929472	2	0.237557	0.741534
single-stranded_RNA_binding	C10-MSCV 48h	23	1.73019	1.26492	3	0.247754	0.742151
microtubule_plus-end_binding	C10-MSCV 48h	13	0.977933	0.950982	2	0.255608	0.742375
ATPase_binding	C10-MSCV 72h	24	1.71789	1.2629	3	0.244538	0.742507
cadherin_binding	C10-MSCV 48h	23	1.73019	1.26492	3	0.247754	0.745494
phosphatase_activity	C10-MSCV 48h	103	7.74824	2.67682	10	0.246643	0.745508
cysteine-type_endopeptidase_activator_activity_involved_in_apoptotic_process	C10-MSCV 48h	13	0.977933	0.950982	2	0.255608	0.745617
androgen_receptor_binding	C10-MSCV 72h	24	1.71789	1.2629	3	0.244538	0.745898
binding	C10-MSCV 72h	710	50.821	6.86901	56	0.244353	0.748753
RNA_polymerase_II_distal_enhancer_sequence-specific_DNA_binding	C10-MSCV 48h	13	0.977933	0.950982	2	0.255608	0.748887
protein_serine/threonine_kinase_activity	C10-HDAC7 72h	391	15.8308	3.89742	21	0.117952	0.750401
transferase_activity	C10-MSCV 48h	1388	104.413	9.82642	111	0.264901	0.752994
ATPase_binding	C10-MSCV 48h	24	1.80541	1.29213	3	0.268598	0.753879
G-protein_beta/gamma-subunit_complex_binding	C10-MSCV 48h	24	1.80541	1.29213	3	0.268598	0.75706
endonuclease_activity	C10-HDAC7 48h	70	3.23344	1.75615	6	0.10436	0.757743
SH2_domain_binding	C10-MSCV 48h	35	2.6329	1.5604	4	0.267845	0.758139
microtubule_binding	C10-HDAC7 48h	103	4.75777	2.13026	8	0.104311	0.765711
phosphatase_binding	C10-MSCV 48h	36	2.70812	1.58253	4	0.285005	0.767676
serine-type_peptidase_activity	C10-MSCV 72h	160	11.4526	3.26081	14	0.256375	0.767976
phosphatase_binding	C10-MSCV 72h	36	2.57684	1.54674	4	0.255382	0.768448
ion_channel_binding	C10-HDAC7 48h	12	0.554304	0.727117	2	0.103595	0.768906
Rac_GTPase_activator_activity	C10-MSCV 48h	14	1.05316	0.986881	2	0.284389	0.769117
insulin-like_growth_factor_receptor_binding	C10-MSCV 72h	14	1.0021	0.964559	2	0.264876	0.769291
protein_tyrosine_phosphatase_activity	C10-MSCV 48h	94	7.0712	2.5572	9	0.275294	0.76944
oxidoreductase_activity,_acting_on_paired_donors,_with_incorporation_or_reduction_of_molecular_oxygen,_2-oxoglutarate_as_one_donor,_and_incorporation_of_one_atom_each_of_oxygen_into_both_donors	C10-MSCV 72h	36	2.57684	1.54674	4	0.255382	0.771925
AMP_binding	C10-MSCV 48h	14	1.05316	0.986881	2	0.284389	0.772243
FMN_binding	C10-MSCV 72h	14	1.0021	0.964559	2	0.264876	0.772651
protein_tyrosine_kinase_activity	C10-MSCV 48h	132	9.92978	3.03031	12	0.290391	0.772833
NF-kappaB_binding	C10-MSCV 48h	25	1.88064	1.31877	3	0.289625	0.773879
diacylglycerol_kinase_activity	C10-MSCV 48h	14	1.05316	0.986881	2	0.284389	0.775395
phosphoprotein_phosphatase_activity	C10-MSCV 72h	136	9.73472	3.00631	12	0.268161	0.775462
Rac_GTPase_activator_activity	C10-MSCV 72h	14	1.0021	0.964559	2	0.264876	0.776039
tubulin_binding	C10-MSCV 48h	25	1.88064	1.31877	3	0.289625	0.776987
iron_ion_binding	C10-MSCV 72h	149	10.6652	3.14672	13	0.269919	0.77718
C2H2_zinc_finger_domain_binding	C10-HDAC7 48h	12	0.554304	0.727117	2	0.103595	0.777545
hydrolase_activity,_hydrolyzing_O-glycosyl_compounds	C10-MSCV 72h	37	2.64842	1.56807	4	0.271542	0.778497
polysaccharide_binding	C10-MSCV 48h	14	1.05316	0.986881	2	0.284389	0.778573
MAP_kinase_tyrosine/serine/threonine_phosphatase_activity	C10-MSCV 72h	14	1.0021	0.964559	2	0.264876	0.779458
NF-kappaB_binding	C10-MSCV 72h	25	1.78947	1.28895	3	0.264292	0.781183
GTP-dependent_protein_binding	C10-MSCV 48h	14	1.05316	0.986881	2	0.284389	0.781777
ubiquitin_thiolesterase_activity	C10-MSCV 48h	60	4.51353	2.04304	6	0.295969	0.784552
tubulin_binding	C10-MSCV 72h	25	1.78947	1.28895	3	0.264292	0.784654
actin_monomer_binding	C10-MSCV 48h	14	1.05316	0.986881	2	0.284389	0.785008
14-3-3_protein_binding	C10-HDAC7 48h	13	0.600496	0.756807	2	0.118814	0.78582
phospholipid-translocating_ATPase_activity	C10-HDAC7 48h	12	0.554304	0.727117	2	0.103595	0.786381
histone_acetyltransferase_activity	C10-MSCV 72h	25	1.78947	1.28895	3	0.264292	0.788157
MAP_kinase_tyrosine/serine/threonine_phosphatase_activity	C10-MSCV 48h	14	1.05316	0.986881	2	0.284389	0.788265
mitogen-activated_protein_kinase_binding	C10-MSCV 48h	14	1.05316	0.986881	2	0.284389	0.79155
cysteine-type_endopeptidase_activity	C10-HDAC7 48h	54	2.49437	1.54245	5	0.103275	0.79296
cholesterol_transporter_activity	C10-HDAC7 48h	13	0.600496	0.756807	2	0.118814	0.793678
transferase_activity,_transferring_phosphorus-containing_groups	C10-HDAC7 72h	504	20.406	4.42491	26	0.126534	0.797403
hydrolase_activity,_hydrolyzing_O-glycosyl_compounds	C10-MSCV 48h	37	2.78335	1.60436	4	0.302317	0.798213
GDP_binding	C10-HDAC7 72h	31	1.25513	1.09741	3	0.129148	0.798807
voltage-gated_chloride_channel_activity	C10-HDAC7 48h	13	0.600496	0.756807	2	0.118814	0.801695
glycoprotein_binding	C10-HDAC7 72h	49	1.98392	1.37971	4	0.136164	0.804935
Rho_GTPase_binding	C10-HDAC7 72h	31	1.25513	1.09741	3	0.129148	0.806272
lysophospholipase_activity	C10-HDAC7 72h	16	0.64781	0.788404	2	0.135314	0.807054
transcription_corepressor_activity	C10-MSCV 48h	110	8.27481	2.76629	10	0.314243	0.807362
fibroblast_growth_factor_binding	C10-MSCV 48h	15	1.12838	1.02152	2	0.313052	0.807409
sulfuric_ester_hydrolase_activity	C10-HDAC7 48h	13	0.600496	0.756807	2	0.118814	0.809875
palmitoyl-CoA_hydrolase_activity	C10-MSCV 48h	15	1.12838	1.02152	2	0.313052	0.810538
eukaryotic_cell_surface_binding	C10-MSCV 72h	26	1.86105	1.31447	3	0.284227	0.811383
protein_kinase_inhibitor_activity	C10-MSCV 48h	15	1.12838	1.02152	2	0.313052	0.813692
RNA_polymerase_II_core_promoter_proximal_region_sequence-specific_DNA_binding_transcription_factor_activity_involved_in_negative_regulation_of_transcription	C10-MSCV 48h	26	1.95587	1.34489	3	0.310762	0.814075
serine-type_peptidase_activity	C10-MSCV 48h	160	12.0361	3.33627	14	0.318156	0.814285
gamma-catenin_binding	C10-HDAC7 72h	16	0.64781	0.788404	2	0.135314	0.814324
syntaxin_binding	C10-MSCV 48h	38	2.85857	1.62589	4	0.319739	0.815213
glucuronosyltransferase_activity	C10-MSCV 48h	15	1.12838	1.02152	2	0.313052	0.816871
eukaryotic_cell_surface_binding	C10-MSCV 48h	26	1.95587	1.34489	3	0.310762	0.81728
retinoid_X_receptor_binding	C10-HDAC7 48h	13	0.600496	0.756807	2	0.118814	0.818225
syntaxin_binding	C10-MSCV 72h	38	2.72	1.58912	4	0.287868	0.81828
actin_filament_binding	C10-HDAC7 72h	67	2.7127	1.61334	5	0.134952	0.819524
nucleotidyltransferase_activity	C10-MSCV 72h	75	5.36841	2.23252	7	0.289644	0.81984
clathrin_binding	C10-MSCV 72h	15	1.07368	0.998414	2	0.29219	0.820095
serine-type_endopeptidase_activity	C10-HDAC7 48h	145	6.69784	2.52754	10	0.135169	0.820843
receptor_binding	C10-HDAC7 72h	248	10.041	3.10395	14	0.13401	0.821275
protein_kinase_inhibitor_activity	C10-MSCV 72h	15	1.07368	0.998414	2	0.29219	0.823555
platelet-derived_growth_factor_receptor_binding	C10-HDAC7 48h	14	0.646688	0.785376	2	0.13454	0.824518
microtubule_plus-end_binding	C10-HDAC7 48h	13	0.600496	0.756807	2	0.118814	0.826748
mRNA_3'-UTR_binding	C10-HDAC7 48h	28	1.29338	1.11069	3	0.137428	0.827043
oxidoreductase_activity,_acting_on_paired_donors,_with_incorporation_or_reduction_of_molecular_oxygen	C10-HDAC7 48h	76	3.51059	1.82987	6	0.13905	0.829336
C-C_chemokine_receptor_activity	C10-HDAC7 48h	14	0.646688	0.785376	2	0.13454	0.832153
RNA_polymerase_II_distal_enhancer_sequence-specific_DNA_binding	C10-HDAC7 48h	13	0.600496	0.756807	2	0.118814	0.83545
oxidoreductase_activity,_acting_on_the_CH-OH_group_of_donors,_NAD_or_NADP_as_acceptor	C10-HDAC7 48h	42	1.94006	1.36031	4	0.127762	0.836714
ADP_binding	C10-HDAC7 48h	26	1.20099	1.07029	3	0.116527	0.836988
cysteine-type_endopeptidase_inhibitor_activity	C10-MSCV 48h	27	2.03109	1.37051	3	0.331938	0.839904
diacylglycerol_kinase_activity	C10-HDAC7 48h	14	0.646688	0.785376	2	0.13454	0.83993
iron_ion_binding	C10-MSCV 48h	149	11.2086	3.21954	13	0.330763	0.840112
double-stranded_DNA_binding	C10-MSCV 72h	127	9.09051	2.90514	11	0.300622	0.840231
microtubule_motor_activity	C10-HDAC7 72h	50	2.02441	1.39371	4	0.14356	0.841213
interleukin-1_receptor_binding	C10-HDAC7 48h	13	0.600496	0.756807	2	0.118814	0.844338
receptor_tyrosine_kinase_binding	C10-HDAC7 48h	29	1.33957	1.13035	3	0.148322	0.846827
cysteine-type_endopeptidase_inhibitor_activity	C10-MSCV 72h	27	1.93263	1.33951	3	0.304277	0.846905
ubiquitin_thiolesterase_activity	C10-HDAC7 48h	60	2.77152	1.62588	5	0.143374	0.847557
actin_monomer_binding	C10-HDAC7 48h	14	0.646688	0.785376	2	0.13454	0.847854
protein_kinase_binding	C10-HDAC7 48h	296	13.6728	3.61127	18	0.145076	0.850092
magnesium_ion_binding	C10-HDAC7 48h	162	7.4831	2.6716	11	0.1312	0.850888
cytoskeletal_adaptor_activity	C10-MSCV 48h	16	1.20361	1.05502	2	0.341453	0.851083
fibroblast_growth_factor_binding	C10-HDAC7 48h	15	0.69288	0.812942	2	0.150693	0.853074
ATPase_activity,_coupled_to_transmembrane_movement_of_ions,_phosphorylative_mechanism	C10-HDAC7 48h	29	1.33957	1.13035	3	0.148322	0.854127
Rho_guanyl-nucleotide_exchange_factor_activity	C10-MSCV 72h	64	4.58105	2.06231	6	0.308157	0.854145
low-density_lipoprotein_particle_receptor_binding	C10-MSCV 48h	16	1.20361	1.05502	2	0.341453	0.854271
ATP_binding	C10-HDAC7 48h	1412	65.2231	7.88735	74	0.147293	0.855577
transforming_growth_factor_beta-activated_receptor_activity	C10-HDAC7 48h	14	0.646688	0.785376	2	0.13454	0.855929
hyaluronic_acid_binding	C10-MSCV 48h	16	1.20361	1.05502	2	0.341453	0.857482
growth_factor_binding	C10-HDAC7 72h	33	1.33611	1.13226	3	0.147985	0.859598
transforming_growth_factor_beta_receptor_binding	C10-HDAC7 72h	17	0.688298	0.812668	2	0.149424	0.860479
AU-rich_element_binding	C10-MSCV 48h	16	1.20361	1.05502	2	0.341453	0.860718
mitogen-activated_protein_kinase_binding	C10-HDAC7 48h	14	0.646688	0.785376	2	0.13454	0.864159
gamma-catenin_binding	C10-MSCV 72h	16	1.14526	1.03116	2	0.31936	0.870744
beta-catenin_binding	C10-MSCV 72h	65	4.65263	2.07836	6	0.320977	0.871595
mRNA_3'-UTR_binding	C10-MSCV 48h	28	2.10632	1.39566	3	0.353087	0.873564
antioxidant_activity	C10-MSCV 72h	16	1.14526	1.03116	2	0.31936	0.874312
transcription_factor_binding	C10-MSCV 48h	279	20.9879	4.40558	23	0.355165	0.875463
repressing_transcription_factor_binding	C10-MSCV 48h	28	2.10632	1.39566	3	0.353087	0.876812
mRNA_3'-UTR_binding	C10-MSCV 72h	28	2.00421	1.36409	3	0.324381	0.877275
low-density_lipoprotein_particle_receptor_binding	C10-MSCV 72h	16	1.14526	1.03116	2	0.31936	0.87791
mRNA_binding	C10-HDAC7 72h	70	2.83417	1.64907	5	0.15382	0.878219
AU-rich_element_binding	C10-MSCV 72h	16	1.14526	1.03116	2	0.31936	0.881538
guanyl-nucleotide_exchange_factor_activity	C10-MSCV 72h	130	9.30525	2.93925	11	0.327494	0.882122
signal_transducer_activity	C10-HDAC7 48h	553	25.5442	4.93601	31	0.157409	0.883609
cytoskeletal_adaptor_activity	C10-HDAC7 48h	16	0.739071	0.839602	2	0.1672	0.886426
lysophospholipase_activity	C10-HDAC7 48h	16	0.739071	0.839602	2	0.1672	0.893517
ligase_activity	C10-HDAC7 48h	343	15.8438	3.88741	20	0.171895	0.89708
GDP_binding	C10-HDAC7 48h	31	1.43195	1.16868	3	0.170887	0.898837
transcription_corepressor_activity	C10-HDAC7 72h	110	4.45369	2.06721	7	0.158984	0.900013
antioxidant_activity	C10-HDAC7 48h	16	0.739071	0.839602	2	0.1672	0.900723
low-density_lipoprotein_particle_binding	C10-MSCV 48h	17	1.27883	1.08749	2	0.369467	0.900745
heme_binding	C10-MSCV 72h	119	8.51788	2.81215	10	0.346916	0.901711
serine-type_endopeptidase_inhibitor_activity	C10-MSCV 72h	93	6.65683	2.48603	8	0.348311	0.901828
structural_constituent_of_muscle	C10-MSCV 72h	17	1.21684	1.06289	2	0.346267	0.903539
ribonucleoprotein_complex_binding	C10-MSCV 48h	17	1.27883	1.08749	2	0.369467	0.904045
phosphoprotein_binding	C10-MSCV 48h	41	3.08425	1.68886	4	0.372277	0.904294
phosphotyrosine_binding	C10-HDAC7 72h	18	0.728786	0.836229	2	0.163809	0.904337
scavenger_receptor_activity	C10-MSCV 72h	41	2.93473	1.65066	4	0.337491	0.905397
protein_C-terminus_binding	C10-MSCV 72h	184	13.1705	3.49682	15	0.339092	0.906054
MAP_kinase_kinase_kinase_activity	C10-MSCV 72h	17	1.21684	1.06289	2	0.346267	0.907083
transforming_growth_factor_beta_receptor_binding	C10-MSCV 48h	17	1.27883	1.08749	2	0.369467	0.907369
hyaluronic_acid_binding	C10-HDAC7 48h	16	0.739071	0.839602	2	0.1672	0.908046
ubiquitin-protein_ligase_activity	C10-MSCV 72h	198	14.1726	3.62742	16	0.344636	0.909949
transforming_growth_factor_beta_receptor_binding	C10-MSCV 72h	17	1.21684	1.06289	2	0.346267	0.910654
transferase_activity,_transferring_nitrogenous_groups	C10-HDAC7 72h	18	0.728786	0.836229	2	0.163809	0.911873
receptor_tyrosine_kinase_binding	C10-MSCV 72h	29	2.07579	1.38824	3	0.344482	0.913152
AU-rich_element_binding	C10-HDAC7 48h	16	0.739071	0.839602	2	0.1672	0.915489
aminopeptidase_activity	C10-MSCV 72h	29	2.07579	1.38824	3	0.344482	0.91679
oxidoreductase_activity,_acting_on_single_donors_with_incorporation_of_molecular_oxygen,_incorporation_of_two_atoms_of_oxygen	C10-HDAC7 48h	80	3.69536	1.87741	6	0.164779	0.917268
triglyceride_lipase_activity	C10-HDAC7 72h	18	0.728786	0.836229	2	0.163809	0.919536
identical_protein_binding	C10-HDAC7 48h	322	14.8738	3.76653	19	0.166605	0.91977
proline-rich_region_binding	C10-MSCV 48h	18	1.35406	1.11902	2	0.396994	0.930498
endopeptidase_activity	C10-HDAC7 48h	65	3.00248	1.69227	5	0.181108	0.930617
phosphoric_diester_hydrolase_activity	C10-HDAC7 48h	48	2.21721	1.45423	4	0.180294	0.933616
RNA_polymerase_II_transcription_coactivator_activity	C10-MSCV 48h	18	1.35406	1.11902	2	0.396994	0.933775
extracellular_matrix_binding	C10-MSCV 48h	18	1.35406	1.11902	2	0.396994	0.937074
ribonucleoprotein_complex_binding	C10-HDAC7 48h	17	0.785263	0.865442	2	0.183995	0.938232
cyclin_binding	C10-HDAC7 72h	19	0.769274	0.859143	2	0.178424	0.938482
heme_binding	C10-HDAC7 48h	119	5.49684	2.28975	8	0.185677	0.939637
antiporter_activity	C10-MSCV 72h	30	2.14737	1.41197	3	0.364527	0.94017
phosphatidylinositol_phospholipase_C_activity	C10-MSCV 48h	18	1.35406	1.11902	2	0.396994	0.940397
phosphatidylinositol_phospholipase_C_activity	C10-MSCV 72h	18	1.28842	1.09371	2	0.372809	0.94332
protein_binding,_bridging	C10-MSCV 48h	42	3.15947	1.70933	4	0.389758	0.943328
R-SMAD_binding	C10-MSCV 48h	18	1.35406	1.11902	2	0.396994	0.943744
proline-rich_region_binding	C10-HDAC7 48h	18	0.831455	0.890533	2	0.201015	0.945618
gamma-tubulin_binding	C10-HDAC7 72h	19	0.769274	0.859143	2	0.178424	0.94593
R-SMAD_binding	C10-MSCV 72h	18	1.28842	1.09371	2	0.372809	0.946906
histone_acetyltransferase_binding	C10-MSCV 48h	18	1.35406	1.11902	2	0.396994	0.947114
antiporter_activity	C10-MSCV 48h	30	2.25677	1.44465	3	0.395072	0.949309
nuclease_activity	C10-HDAC7 48h	103	4.75777	2.13026	7	0.199192	0.950431
cation_transmembrane_transporter_activity	C10-MSCV 48h	18	1.35406	1.11902	2	0.396994	0.950509
histone_acetyltransferase_binding	C10-MSCV 72h	18	1.28842	1.09371	2	0.372809	0.95052
binding	C10-HDAC7 48h	710	32.7963	5.59298	38	0.197828	0.950714
phosphotransferase_activity,_alcohol_group_as_acceptor	C10-MSCV 48h	43	3.2347	1.72956	4	0.407169	0.951009
hydrolase_activity,_acting_on_glycosyl_bonds	C10-HDAC7 72h	73	2.95563	1.68403	5	0.173706	0.951112
RNA_polymerase_II_transcription_coactivator_activity	C10-HDAC7 48h	18	0.831455	0.890533	2	0.201015	0.952324
protein_phosphatase_binding	C10-HDAC7 48h	49	2.26341	1.4693	4	0.189669	0.952622
enzyme_inhibitor_activity	C10-MSCV 48h	30	2.25677	1.44465	3	0.395072	0.952736
hydrogen_ion_transmembrane_transporter_activity	C10-HDAC7 72h	19	0.769274	0.859143	2	0.178424	0.953498
cation_transmembrane_transporter_activity	C10-MSCV 72h	18	1.28842	1.09371	2	0.372809	0.954162
actin_filament_binding	C10-HDAC7 48h	67	3.09486	1.71811	5	0.197137	0.954259
peptidyl-prolyl_cis-trans_isomerase_activity	C10-HDAC7 48h	33	1.52433	1.20579	3	0.194346	0.954581
ubiquitin_protein_ligase_binding	C10-HDAC7 48h	120	5.54304	2.29935	8	0.191491	0.954596
protein_domain_specific_binding	C10-MSCV 72h	243	17.3937	4.01854	19	0.379031	0.955443
N-acetyltransferase_activity	C10-HDAC7 48h	34	1.57053	1.22392	3	0.206358	0.957272
transferase_activity,_transferring_nitrogenous_groups	C10-MSCV 72h	18	1.28842	1.09371	2	0.372809	0.957832
oxidoreductase_activity	C10-HDAC7 48h	589	27.2071	5.09415	32	0.197129	0.961186
phosphatidylinositol-3,4,5-trisphosphate_binding	C10-HDAC7 72h	19	0.769274	0.859143	2	0.178424	0.961187
insulin_receptor_binding	C10-HDAC7 48h	33	1.52433	1.20579	3	0.194346	0.961652
structural_constituent_of_cytoskeleton	C10-HDAC7 48h	34	1.57053	1.22392	3	0.206358	0.963966
oxidoreductase_activity,_acting_on_paired_donors,_with_incorporation_or_reduction_of_molecular_oxygen,_2-oxoglutarate_as_one_donor,_and_incorporation_of_one_atom_each_of_oxygen_into_both_donors	C10-HDAC7 72h	36	1.45757	1.18261	3	0.177733	0.965252
flavin_adenine_dinucleotide_binding	C10-MSCV 72h	70	5.01052	2.15682	6	0.385874	0.969038
neuropeptide_hormone_activity	C10-MSCV 48h	19	1.42929	1.14968	2	0.423947	0.97992
symporter_activity	C10-MSCV 48h	108	8.12436	2.74102	9	0.425428	0.979951
2_iron,_2_sulfur_cluster_binding	C10-MSCV 48h	19	1.42929	1.14968	2	0.423947	0.983322
neuropeptide_hormone_activity	C10-HDAC7 48h	19	0.877647	0.914936	2	0.218203	0.984863
chloride_channel_activity	C10-MSCV 48h	57	4.28786	1.99131	5	0.429341	0.985567
gamma-tubulin_binding	C10-MSCV 48h	19	1.42929	1.14968	2	0.423947	0.986749
hydrolase_activity,_acting_on_acid_anhydrides,_in_phosphorus-containing_anhydrides	C10-MSCV 72h	19	1.36	1.12368	2	0.398901	0.98691
cyclic-nucleotide_phosphodiesterase_activity	C10-MSCV 48h	8	0.601805	0.746012	1	0.465083	0.989412
sugar_binding	C10-HDAC7 48h	182	8.40694	2.83171	11	0.222302	0.989985
2_iron,_2_sulfur_cluster_binding	C10-MSCV 72h	19	1.36	1.12368	2	0.398901	0.990579
cyclin_binding	C10-HDAC7 48h	19	0.877647	0.914936	2	0.218203	0.991563
Rab_GTPase_binding	C10-MSCV 72h	45	3.22105	1.7293	4	0.403926	0.991994
protein-glutamine_gamma-glutamyltransferase_activity	C10-MSCV 48h	8	0.601805	0.746012	1	0.465083	0.992573
heparin_binding	C10-HDAC7 48h	124	5.7278	2.33735	8	0.215476	0.992675
mannose_binding	C10-HDAC7 72h	20	0.809762	0.881463	2	0.193226	0.992883
gamma-tubulin_binding	C10-MSCV 72h	19	1.36	1.12368	2	0.398901	0.994275
N-acetyltransferase_activity	C10-MSCV 48h	34	2.55767	1.53794	3	0.476407	0.994499
transporter_activity	C10-MSCV 48h	192	14.4433	3.6547	15	0.47825	0.995236
mRNA_binding	C10-HDAC7 48h	70	3.23344	1.75615	5	0.222036	0.995438
NAD_binding	C10-MSCV 72h	45	3.22105	1.7293	4	0.403926	0.995654
mannosyltransferase_activity	C10-MSCV 48h	8	0.601805	0.746012	1	0.465083	0.995754
ionotropic_glutamate_receptor_binding	C10-MSCV 48h	21	1.57974	1.20868	2	0.47587	0.996492
kinase_activity	C10-HDAC7 48h	701	32.3806	5.55741	37	0.225501	0.997579
alpha-tubulin_binding	C10-MSCV 72h	19	1.36	1.12368	2	0.398901	0.997999
guanyl_nucleotide_binding	C10-HDAC7 48h	19	0.877647	0.914936	2	0.218203	0.998354
RNA_polymerase_II_carboxy-terminal_domain_kinase_activity	C10-MSCV 48h	8	0.601805	0.746012	1	0.465083	0.998956
protein_kinase_C_activity	C10-MSCV 48h	21	1.57974	1.20868	2	0.47587	0.999626
14-3-3_protein_binding	C10-HDAC7 72h	13	0.526345	0.710658	1	0.415675	1
1-phosphatidylinositol-3-kinase_activity	C10-MSCV 48h	10	0.752256	0.834067	1	0.542535	1
1-phosphatidylinositol-3-kinase_activity	C10-HDAC7 48h	10	0.46192	0.663764	1	0.376825	1
1-phosphatidylinositol-3-kinase_activity	C10-MSCV 72h	10	0.715788	0.815201	1	0.524172	1
1-phosphatidylinositol-3-kinase_activity	C10-HDAC7 72h	10	0.404881	0.623288	1	0.33854	1
1-phosphatidylinositol-4-phosphate_5-kinase_activity	C10-MSCV 48h	8	0.601805	0.746012	0	1	1
1-phosphatidylinositol-4-phosphate_5-kinase_activity	C10-HDAC7 48h	8	0.369536	0.593689	0	1	1
1-phosphatidylinositol-4-phosphate_5-kinase_activity	C10-MSCV 72h	8	0.572631	0.729138	0	1	1
1-phosphatidylinositol-4-phosphate_5-kinase_activity	C10-HDAC7 72h	8	0.323905	0.557486	0	1	1
1-phosphatidylinositol_binding	C10-MSCV 48h	16	1.20361	1.05502	1	0.713864	1
1-phosphatidylinositol_binding	C10-HDAC7 48h	16	0.739071	0.839602	1	0.530781	1
1-phosphatidylinositol_binding	C10-HDAC7 72h	16	0.64781	0.788404	1	0.483814	1
2_iron,_2_sulfur_cluster_binding	C10-HDAC7 48h	19	0.877647	0.914936	0	1	1
2_iron,_2_sulfur_cluster_binding	C10-HDAC7 72h	19	0.769274	0.859143	1	0.544008	1
3',5'-cyclic-AMP_phosphodiesterase_activity	C10-HDAC7 48h	12	0.554304	0.727117	0	1	1
3',5'-cyclic-AMP_phosphodiesterase_activity	C10-HDAC7 72h	12	0.485857	0.682778	1	0.391018	1
3',5'-cyclic-GMP_phosphodiesterase_activity	C10-MSCV 48h	10	0.752256	0.834067	0	1	1
3',5'-cyclic-GMP_phosphodiesterase_activity	C10-HDAC7 48h	10	0.46192	0.663764	0	1	1
3',5'-cyclic-GMP_phosphodiesterase_activity	C10-MSCV 72h	10	0.715788	0.815201	0	1	1
3',5'-cyclic-GMP_phosphodiesterase_activity	C10-HDAC7 72h	10	0.404881	0.623288	0	1	1
3',5'-cyclic-nucleotide_phosphodiesterase_activity	C10-HDAC7 48h	23	1.06242	1.00665	0	1	1
3',5'-cyclic-nucleotide_phosphodiesterase_activity	C10-HDAC7 72h	23	0.931226	0.945263	2	0.238378	1
3'-5'_exonuclease_activity	C10-MSCV 48h	12	0.902707	0.913674	0	1	1
3'-5'_exonuclease_activity	C10-HDAC7 48h	12	0.554304	0.727117	0	1	1
3'-5'_exonuclease_activity	C10-MSCV 72h	12	0.858946	0.893008	1	0.589852	1
3'-5'_exonuclease_activity	C10-HDAC7 72h	12	0.485857	0.682778	1	0.391018	1
4_iron,_4_sulfur_cluster_binding	C10-MSCV 48h	25	1.88064	1.31877	1	0.858455	1
4_iron,_4_sulfur_cluster_binding	C10-HDAC7 48h	25	1.1548	1.0495	0	1	1
4_iron,_4_sulfur_cluster_binding	C10-MSCV 72h	25	1.78947	1.28895	1	0.84382	1
4_iron,_4_sulfur_cluster_binding	C10-HDAC7 72h	25	1.0122	0.985505	0	1	1
5'-nucleotidase_activity	C10-MSCV 48h	10	0.752256	0.834067	1	0.542535	1
5'-nucleotidase_activity	C10-HDAC7 48h	10	0.46192	0.663764	1	0.376825	1
5'-nucleotidase_activity	C10-MSCV 72h	10	0.715788	0.815201	0	1	1
5'-nucleotidase_activity	C10-HDAC7 72h	10	0.404881	0.623288	0	1	1
acetylcholine-activated_cation-selective_channel_activity	C10-MSCV 48h	15	1.12838	1.02152	0	1	1
acetylcholine-activated_cation-selective_channel_activity	C10-HDAC7 48h	15	0.69288	0.812942	0	1	1
acetylcholine-activated_cation-selective_channel_activity	C10-MSCV 72h	15	1.07368	0.998414	1	0.671772	1
acetylcholine-activated_cation-selective_channel_activity	C10-HDAC7 72h	15	0.607322	0.763369	1	0.462033	1
acetylcholine_binding	C10-MSCV 48h	13	0.977933	0.950982	0	1	1
acetylcholine_binding	C10-HDAC7 48h	13	0.600496	0.756807	0	1	1
acetylcholine_binding	C10-MSCV 72h	13	0.930525	0.929472	0	1	1
acetylcholine_binding	C10-HDAC7 72h	13	0.526345	0.710658	0	1	1
acetylcholine_receptor_activity	C10-MSCV 48h	10	0.752256	0.834067	0	1	1
acetylcholine_receptor_activity	C10-HDAC7 48h	10	0.46192	0.663764	0	1	1
acetylcholine_receptor_activity	C10-MSCV 72h	10	0.715788	0.815201	0	1	1
acetylcholine_receptor_activity	C10-HDAC7 72h	10	0.404881	0.623288	0	1	1
acetylglucosaminyltransferase_activity	C10-HDAC7 48h	11	0.508112	0.696162	1	0.405611	1
acetylglucosaminyltransferase_activity	C10-MSCV 72h	11	0.787367	0.85499	1	0.558231	1
acetylglucosaminyltransferase_activity	C10-HDAC7 72h	11	0.445369	0.65371	1	0.365321	1
acetyltransferase_activity	C10-MSCV 48h	11	0.827481	0.874776	1	0.576948	1
acetyltransferase_activity	C10-HDAC7 48h	11	0.508112	0.696162	1	0.405611	1
acid-amino_acid_ligase_activity	C10-MSCV 48h	62	4.66399	2.07681	3	0.854553	1
acid-amino_acid_ligase_activity	C10-HDAC7 48h	62	2.8639	1.65276	3	0.550423	1
acid-amino_acid_ligase_activity	C10-MSCV 72h	62	4.43789	2.02983	2	0.942174	1
acid-amino_acid_ligase_activity	C10-HDAC7 72h	62	2.51026	1.55198	2	0.721148	1
acid_phosphatase_activity	C10-MSCV 48h	10	0.752256	0.834067	0	1	1
acid_phosphatase_activity	C10-HDAC7 48h	10	0.46192	0.663764	0	1	1
acid_phosphatase_activity	C10-MSCV 72h	10	0.715788	0.815201	0	1	1
acid_phosphatase_activity	C10-HDAC7 72h	10	0.404881	0.623288	0	1	1
actin_binding	C10-HDAC7 72h	300	12.1464	3.41389	11	0.672481	1
actin-dependent_ATPase_activity	C10-MSCV 48h	11	0.827481	0.874776	1	0.576948	1
actin-dependent_ATPase_activity	C10-HDAC7 48h	11	0.508112	0.696162	0	1	1
actin-dependent_ATPase_activity	C10-MSCV 72h	11	0.787367	0.85499	1	0.558231	1
actin-dependent_ATPase_activity	C10-HDAC7 72h	11	0.445369	0.65371	1	0.365321	1
actin_monomer_binding	C10-MSCV 72h	14	1.0021	0.964559	0	1	1
actin_monomer_binding	C10-HDAC7 72h	14	0.566833	0.737485	0	1	1
activating_transcription_factor_binding	C10-MSCV 48h	21	1.57974	1.20868	0	1	1
activating_transcription_factor_binding	C10-HDAC7 48h	21	0.970031	0.961885	0	1	1
activating_transcription_factor_binding	C10-MSCV 72h	21	1.50316	1.18134	1	0.789794	1
activating_transcription_factor_binding	C10-HDAC7 72h	21	0.85025	0.90323	1	0.580185	1
activin_binding	C10-HDAC7 72h	13	0.526345	0.710658	1	0.415675	1
acyl-CoA_dehydrogenase_activity	C10-MSCV 48h	15	1.12838	1.02152	0	1	1
acyl-CoA_dehydrogenase_activity	C10-HDAC7 48h	15	0.69288	0.812942	0	1	1
acyl-CoA_dehydrogenase_activity	C10-MSCV 72h	15	1.07368	0.998414	1	0.671772	1
acyl-CoA_dehydrogenase_activity	C10-HDAC7 72h	15	0.607322	0.763369	0	1	1
acyl-CoA_hydrolase_activity	C10-MSCV 48h	12	0.902707	0.913674	1	0.608772	1
acyl-CoA_hydrolase_activity	C10-HDAC7 48h	12	0.554304	0.727117	0	1	1
acyl-CoA_hydrolase_activity	C10-MSCV 72h	12	0.858946	0.893008	1	0.589852	1
acyl-CoA_hydrolase_activity	C10-HDAC7 72h	12	0.485857	0.682778	0	1	1
acylglycerol_lipase_activity	C10-MSCV 48h	11	0.827481	0.874776	1	0.576948	1
acylglycerol_lipase_activity	C10-HDAC7 48h	11	0.508112	0.696162	1	0.405611	1
adenosine_deaminase_activity	C10-MSCV 48h	8	0.601805	0.746012	1	0.465083	1
adenosine_deaminase_activity	C10-HDAC7 48h	8	0.369536	0.593689	0	1	1
adenosine_deaminase_activity	C10-MSCV 72h	8	0.572631	0.729138	1	0.447973	1
adenosine_deaminase_activity	C10-HDAC7 72h	8	0.323905	0.557486	0	1	1
adenylate_cyclase_activity	C10-MSCV 48h	11	0.827481	0.874776	1	0.576948	1
adenylate_cyclase_activity	C10-HDAC7 48h	11	0.508112	0.696162	1	0.405611	1
adenylate_cyclase_activity	C10-MSCV 72h	11	0.787367	0.85499	0	1	1
adenylate_cyclase_activity	C10-HDAC7 72h	11	0.445369	0.65371	0	1	1
adenylate_kinase_activity	C10-MSCV 48h	9	0.67703	0.791265	1	0.505322	1
adenylate_kinase_activity	C10-HDAC7 48h	9	0.415728	0.629702	1	0.346646	1
adenylate_kinase_activity	C10-MSCV 72h	9	0.64421	0.773368	1	0.487487	1
adenylate_kinase_activity	C10-HDAC7 72h	9	0.364393	0.591303	1	0.310629	1
ADP_binding	C10-HDAC7 72h	26	1.05269	1.00502	1	0.658564	1
aldehyde_dehydrogenase_(NAD)_activity	C10-MSCV 48h	10	0.752256	0.834067	0	1	1
aldehyde_dehydrogenase_(NAD)_activity	C10-HDAC7 48h	10	0.46192	0.663764	0	1	1
aldehyde_dehydrogenase_(NAD)_activity	C10-MSCV 72h	10	0.715788	0.815201	0	1	1
aldehyde_dehydrogenase_(NAD)_activity	C10-HDAC7 72h	10	0.404881	0.623288	0	1	1
alpha-tubulin_binding	C10-HDAC7 48h	19	0.877647	0.914936	1	0.592846	1
alpha-tubulin_binding	C10-HDAC7 72h	19	0.769274	0.859143	0	1	1
amino_acid_binding	C10-MSCV 48h	28	2.10632	1.39566	1	0.888056	1
amino_acid_binding	C10-HDAC7 48h	28	1.29338	1.11069	1	0.733984	1
amino_acid_binding	C10-MSCV 72h	28	2.00421	1.36409	0	1	1
amino_acid_binding	C10-HDAC7 72h	28	1.13367	1.04296	0	1	1
amino_acid_transmembrane_transporter_activity	C10-MSCV 48h	27	2.03109	1.37051	1	0.878949	1
amino_acid_transmembrane_transporter_activity	C10-HDAC7 48h	27	1.24718	1.09068	1	0.721101	1
amino_acid_transmembrane_transporter_activity	C10-MSCV 72h	27	1.93263	1.33951	1	0.865378	1
amino_acid_transmembrane_transporter_activity	C10-HDAC7 72h	27	1.09318	1.02417	1	0.672388	1
aminoacyl-tRNA_ligase_activity	C10-MSCV 48h	41	3.08425	1.68886	0	1	1
aminoacyl-tRNA_ligase_activity	C10-HDAC7 48h	41	1.89387	1.34402	0	1	1
aminoacyl-tRNA_ligase_activity	C10-MSCV 72h	41	2.93473	1.65066	0	1	1
aminoacyl-tRNA_ligase_activity	C10-HDAC7 72h	41	1.66001	1.26206	0	1	1
aminopeptidase_activity	C10-HDAC7 72h	29	1.17415	1.06142	2	0.329287	1
AMP_binding	C10-HDAC7 48h	14	0.646688	0.785376	1	0.484233	1
AMP_binding	C10-MSCV 72h	14	1.0021	0.964559	1	0.646467	1
AMP_binding	C10-HDAC7 72h	14	0.566833	0.737485	0	1	1
androgen_receptor_binding	C10-MSCV 48h	24	1.80541	1.29213	1	0.846941	1
androgen_receptor_binding	C10-HDAC7 48h	24	1.10861	1.0283	1	0.678587	1
anion:anion_antiporter_activity	C10-MSCV 48h	12	0.902707	0.913674	1	0.608772	1
anion:anion_antiporter_activity	C10-HDAC7 48h	12	0.554304	0.727117	1	0.433067	1
anion:anion_antiporter_activity	C10-MSCV 72h	12	0.858946	0.893008	0	1	1
anion:anion_antiporter_activity	C10-HDAC7 72h	12	0.485857	0.682778	0	1	1
anion_transmembrane_transporter_activity	C10-HDAC7 48h	11	0.508112	0.696162	1	0.405611	1
anion_transmembrane_transporter_activity	C10-MSCV 72h	11	0.787367	0.85499	1	0.558231	1
anion_transmembrane_transporter_activity	C10-HDAC7 72h	11	0.445369	0.65371	0	1	1
ankyrin_binding	C10-MSCV 72h	9	0.64421	0.773368	0	1	1
ankyrin_binding	C10-HDAC7 72h	9	0.364393	0.591303	0	1	1
antigen_binding	C10-MSCV 48h	11	0.827481	0.874776	0	1	1
antigen_binding	C10-HDAC7 48h	11	0.508112	0.696162	0	1	1
antigen_binding	C10-MSCV 72h	11	0.787367	0.85499	1	0.558231	1
antigen_binding	C10-HDAC7 72h	11	0.445369	0.65371	1	0.365321	1
antioxidant_activity	C10-HDAC7 72h	16	0.64781	0.788404	0	1	1
antiporter_activity	C10-HDAC7 48h	30	1.38576	1.14967	2	0.406386	1
antiporter_activity	C10-HDAC7 72h	30	1.21464	1.07957	1	0.710592	1
apolipoprotein_binding	C10-MSCV 48h	10	0.752256	0.834067	1	0.542535	1
apolipoprotein_binding	C10-HDAC7 48h	10	0.46192	0.663764	0	1	1
apolipoprotein_binding	C10-MSCV 72h	10	0.715788	0.815201	1	0.524172	1
apolipoprotein_binding	C10-HDAC7 72h	10	0.404881	0.623288	0	1	1
ARF_GTPase_activator_activity	C10-MSCV 48h	20	1.50451	1.17955	2	0.450258	1
ARF_GTPase_activator_activity	C10-HDAC7 48h	20	0.923839	0.938704	2	0.235509	1
ARF_guanyl-nucleotide_exchange_factor_activity	C10-HDAC7 48h	18	0.831455	0.890533	1	0.573128	1
ARF_guanyl-nucleotide_exchange_factor_activity	C10-MSCV 72h	18	1.28842	1.09371	1	0.73733	1
ARF_guanyl-nucleotide_exchange_factor_activity	C10-HDAC7 72h	18	0.728786	0.836229	1	0.524767	1
armadillo_repeat_domain_binding	C10-MSCV 48h	11	0.827481	0.874776	0	1	1
armadillo_repeat_domain_binding	C10-HDAC7 48h	11	0.508112	0.696162	0	1	1
armadillo_repeat_domain_binding	C10-MSCV 72h	11	0.787367	0.85499	0	1	1
armadillo_repeat_domain_binding	C10-HDAC7 72h	11	0.445369	0.65371	0	1	1
aromatase_activity	C10-MSCV 48h	29	2.18154	1.42036	1	0.896477	1
aromatase_activity	C10-HDAC7 48h	29	1.33957	1.13035	1	0.746272	1
aromatase_activity	C10-MSCV 72h	29	2.07579	1.38824	0	1	1
aromatase_activity	C10-HDAC7 72h	29	1.17415	1.06142	0	1	1
aspartic-type_endopeptidase_activity	C10-HDAC7 48h	26	1.20099	1.07029	1	0.707595	1
aspartic-type_endopeptidase_activity	C10-HDAC7 72h	26	1.05269	1.00502	1	0.658564	1
ATPase_activator_activity	C10-HDAC7 48h	8	0.369536	0.593689	1	0.315004	1
ATPase_activator_activity	C10-MSCV 72h	8	0.572631	0.729138	1	0.447973	1
ATPase_activator_activity	C10-HDAC7 72h	8	0.323905	0.557486	0	1	1
ATPase_activity	C10-HDAC7 48h	111	5.12731	2.21144	7	0.253503	1
ATPase_activity	C10-HDAC7 72h	111	4.49418	2.07659	6	0.294246	1
ATPase_activity,_coupled_to_transmembrane_movement_of_substances	C10-HDAC7 48h	29	1.33957	1.13035	1	0.746272	1
ATPase_activity,_coupled_to_transmembrane_movement_of_substances	C10-MSCV 72h	29	2.07579	1.38824	1	0.883961	1
ATPase_activity,_coupled_to_transmembrane_movement_of_substances	C10-HDAC7 72h	29	1.17415	1.06142	0	1	1
ATPase_binding	C10-HDAC7 48h	24	1.10861	1.0283	2	0.30501	1
ATPase_binding	C10-HDAC7 72h	24	0.971714	0.965594	2	0.253566	1
ATP-dependent_DNA_helicase_activity	C10-MSCV 48h	15	1.12838	1.02152	1	0.690588	1
ATP-dependent_DNA_helicase_activity	C10-HDAC7 48h	15	0.69288	0.812942	0	1	1
ATP-dependent_DNA_helicase_activity	C10-MSCV 72h	15	1.07368	0.998414	1	0.671772	1
ATP-dependent_DNA_helicase_activity	C10-HDAC7 72h	15	0.607322	0.763369	0	1	1
ATP-dependent_helicase_activity	C10-MSCV 48h	71	5.34102	2.22244	2	0.973729	1
ATP-dependent_helicase_activity	C10-HDAC7 48h	71	3.27963	1.76865	1	0.965188	1
ATP-dependent_helicase_activity	C10-MSCV 72h	71	5.0821	2.17217	2	0.966806	1
ATP-dependent_helicase_activity	C10-HDAC7 72h	71	2.87466	1.6608	1	0.946841	1
ATP-dependent_protein_binding	C10-MSCV 48h	9	0.67703	0.791265	1	0.505322	1
ATP-dependent_protein_binding	C10-HDAC7 48h	9	0.415728	0.629702	0	1	1
ATP-dependent_protein_binding	C10-MSCV 72h	9	0.64421	0.773368	1	0.487487	1
ATP-dependent_protein_binding	C10-HDAC7 72h	9	0.364393	0.591303	0	1	1
AU-rich_element_binding	C10-HDAC7 72h	16	0.64781	0.788404	1	0.483814	1
axon_guidance_receptor_activity	C10-MSCV 48h	8	0.601805	0.746012	1	0.465083	1
axon_guidance_receptor_activity	C10-HDAC7 48h	8	0.369536	0.593689	1	0.315004	1
axon_guidance_receptor_activity	C10-MSCV 72h	8	0.572631	0.729138	0	1	1
axon_guidance_receptor_activity	C10-HDAC7 72h	8	0.323905	0.557486	0	1	1
beta-amyloid_binding	C10-HDAC7 48h	25	1.1548	1.0495	2	0.322266	1
beta-amyloid_binding	C10-HDAC7 72h	25	1.0122	0.985505	2	0.268772	1
beta-catenin_binding	C10-MSCV 48h	65	4.88966	2.12646	4	0.729957	1
beta-catenin_binding	C10-HDAC7 48h	65	3.00248	1.69227	3	0.582678	1
beta-tubulin_binding	C10-HDAC7 48h	22	1.01622	0.984521	1	0.646702	1
beta-tubulin_binding	C10-HDAC7 72h	22	0.890738	0.924486	0	1	1
bHLH_transcription_factor_binding	C10-MSCV 48h	24	1.80541	1.29213	2	0.548127	1
bHLH_transcription_factor_binding	C10-HDAC7 48h	24	1.10861	1.0283	1	0.678587	1
binding	C10-HDAC7 72h	710	28.7466	5.25192	31	0.35955	1
C2H2_zinc_finger_domain_binding	C10-MSCV 72h	12	0.858946	0.893008	1	0.589852	1
C2H2_zinc_finger_domain_binding	C10-HDAC7 72h	12	0.485857	0.682778	0	1	1
cadherin_binding	C10-HDAC7 48h	23	1.06242	1.00665	1	0.663021	1
cadherin_binding	C10-MSCV 72h	23	1.64631	1.23631	2	0.497515	1
cadherin_binding	C10-HDAC7 72h	23	0.931226	0.945263	1	0.613492	1
calcium-activated_potassium_channel_activity	C10-MSCV 48h	14	1.05316	0.986881	0	1	1
calcium-activated_potassium_channel_activity	C10-HDAC7 48h	14	0.646688	0.785376	0	1	1
calcium-activated_potassium_channel_activity	C10-MSCV 72h	14	1.0021	0.964559	0	1	1
calcium-activated_potassium_channel_activity	C10-HDAC7 72h	14	0.566833	0.737485	0	1	1
calcium_channel_activity	C10-MSCV 48h	67	5.04011	2.15893	3	0.888243	1
calcium_channel_activity	C10-HDAC7 48h	67	3.09486	1.71811	0	1	1
calcium_channel_activity	C10-MSCV 72h	67	4.79578	2.1101	2	0.957451	1
calcium_channel_activity	C10-HDAC7 72h	67	2.7127	1.61334	0	1	1
calcium_channel_regulator_activity	C10-MSCV 48h	14	1.05316	0.986881	0	1	1
calcium_channel_regulator_activity	C10-HDAC7 48h	14	0.646688	0.785376	0	1	1
calcium_channel_regulator_activity	C10-MSCV 72h	14	1.0021	0.964559	0	1	1
calcium_channel_regulator_activity	C10-HDAC7 72h	14	0.566833	0.737485	0	1	1
calcium-dependent_cysteine-type_endopeptidase_activity	C10-MSCV 48h	15	1.12838	1.02152	0	1	1
calcium-dependent_cysteine-type_endopeptidase_activity	C10-HDAC7 48h	15	0.69288	0.812942	0	1	1
calcium-dependent_cysteine-type_endopeptidase_activity	C10-MSCV 72h	15	1.07368	0.998414	0	1	1
calcium-dependent_cysteine-type_endopeptidase_activity	C10-HDAC7 72h	15	0.607322	0.763369	0	1	1
calcium-dependent_phospholipid_binding	C10-HDAC7 72h	26	1.05269	1.00502	2	0.283971	1
calcium-dependent_protein_binding	C10-HDAC7 72h	45	1.82196	1.32219	2	0.548673	1
calcium_ion_binding	C10-HDAC7 72h	511	20.6894	4.45553	15	0.923457	1
calmodulin_binding	C10-MSCV 48h	127	9.55365	2.97237	10	0.487935	1
calmodulin_binding	C10-HDAC7 48h	127	5.86638	2.36546	6	0.535994	1
calmodulin_binding	C10-MSCV 72h	127	9.09051	2.90514	8	0.695536	1
calmodulin_binding	C10-HDAC7 72h	127	5.14199	2.22122	4	0.760193	1
calmodulin-dependent_protein_kinase_activity	C10-MSCV 48h	13	0.977933	0.950982	1	0.638203	1
calmodulin-dependent_protein_kinase_activity	C10-HDAC7 48h	13	0.600496	0.756807	1	0.459255	1
calmodulin-dependent_protein_kinase_activity	C10-MSCV 72h	13	0.930525	0.929472	0	1	1
calmodulin-dependent_protein_kinase_activity	C10-HDAC7 72h	13	0.526345	0.710658	0	1	1
cAMP_binding	C10-MSCV 48h	20	1.50451	1.17955	0	1	1
cAMP_binding	C10-HDAC7 48h	20	0.923839	0.938704	0	1	1
cAMP_binding	C10-MSCV 72h	20	1.43158	1.15287	0	1	1
cAMP_binding	C10-HDAC7 72h	20	0.809762	0.881463	0	1	1
cAMP-dependent_protein_kinase_regulator_activity	C10-MSCV 72h	17	1.21684	1.06289	1	0.717079	1
cAMP-dependent_protein_kinase_regulator_activity	C10-HDAC7 72h	17	0.688298	0.812668	1	0.504714	1
cAMP_response_element_binding	C10-MSCV 72h	9	0.64421	0.773368	1	0.487487	1
cAMP_response_element_binding	C10-HDAC7 72h	9	0.364393	0.591303	1	0.310629	1
carbohydrate_binding	C10-MSCV 48h	26	1.95587	1.34489	1	0.869103	1
carbohydrate_binding	C10-HDAC7 48h	26	1.20099	1.07029	1	0.707595	1
carbohydrate_binding	C10-MSCV 72h	26	1.86105	1.31447	1	0.854999	1
carbohydrate_binding	C10-HDAC7 72h	26	1.05269	1.00502	0	1	1
carbonate_dehydratase_activity	C10-MSCV 48h	16	1.20361	1.05502	1	0.713864	1
carbonate_dehydratase_activity	C10-HDAC7 48h	16	0.739071	0.839602	1	0.530781	1
carbonate_dehydratase_activity	C10-MSCV 72h	16	1.14526	1.03116	1	0.695266	1
carbonate_dehydratase_activity	C10-HDAC7 72h	16	0.64781	0.788404	1	0.483814	1
carboxylesterase_activity	C10-MSCV 48h	47	3.5356	1.80821	2	0.877815	1
carboxylesterase_activity	C10-HDAC7 48h	47	2.17102	1.43901	0	1	1
carboxylesterase_activity	C10-MSCV 72h	47	3.36421	1.76731	4	0.436732	1
carboxylesterase_activity	C10-HDAC7 72h	47	1.90294	1.35126	1	0.85666	1
carboxylic_acid_binding	C10-HDAC7 48h	12	0.554304	0.727117	1	0.433067	1
carboxy-lyase_activity	C10-MSCV 48h	19	1.42929	1.14968	1	0.773702	1
carboxy-lyase_activity	C10-HDAC7 48h	19	0.877647	0.914936	0	1	1
carboxy-lyase_activity	C10-HDAC7 72h	19	0.769274	0.859143	1	0.544008	1
carboxypeptidase_activity	C10-MSCV 48h	33	2.48244	1.51516	3	0.456507	1
carboxypeptidase_activity	C10-HDAC7 48h	33	1.52433	1.20579	2	0.454396	1
carboxypeptidase_activity	C10-MSCV 72h	33	2.3621	1.48089	3	0.423851	1
carboxypeptidase_activity	C10-HDAC7 72h	33	1.33611	1.13226	0	1	1
cation_binding	C10-HDAC7 72h	36	1.45757	1.18261	2	0.431076	1
cation_channel_activity	C10-MSCV 48h	26	1.95587	1.34489	1	0.869103	1
cation_channel_activity	C10-HDAC7 48h	26	1.20099	1.07029	0	1	1
cation_channel_activity	C10-MSCV 72h	26	1.86105	1.31447	2	0.56434	1
cation_channel_activity	C10-HDAC7 72h	26	1.05269	1.00502	1	0.658564	1
cation_transmembrane_transporter_activity	C10-HDAC7 48h	18	0.831455	0.890533	1	0.573128	1
cation_transmembrane_transporter_activity	C10-HDAC7 72h	18	0.728786	0.836229	0	1	1
cell_surface_binding	C10-MSCV 48h	17	1.27883	1.08749	1	0.735388	1
cell_surface_binding	C10-HDAC7 48h	17	0.785263	0.865442	0	1	1
cell_surface_binding	C10-MSCV 72h	17	1.21684	1.06289	1	0.717079	1
cell_surface_binding	C10-HDAC7 72h	17	0.688298	0.812668	1	0.504714	1
cGMP_binding	C10-MSCV 48h	11	0.827481	0.874776	0	1	1
cGMP_binding	C10-HDAC7 48h	11	0.508112	0.696162	0	1	1
cGMP_binding	C10-MSCV 72h	11	0.787367	0.85499	0	1	1
cGMP_binding	C10-HDAC7 72h	11	0.445369	0.65371	0	1	1
channel_activity	C10-HDAC7 48h	8	0.369536	0.593689	1	0.315004	1
channel_activity	C10-HDAC7 72h	8	0.323905	0.557486	0	1	1
chaperone_binding	C10-MSCV 48h	44	3.30993	1.74955	3	0.652817	1
chaperone_binding	C10-HDAC7 48h	44	2.03245	1.39232	2	0.609205	1
chaperone_binding	C10-MSCV 72h	44	3.14947	1.70998	2	0.832709	1
chaperone_binding	C10-HDAC7 72h	44	1.78148	1.30742	1	0.837738	1
chemoattractant_activity	C10-MSCV 48h	17	1.27883	1.08749	1	0.735388	1
chemoattractant_activity	C10-HDAC7 48h	17	0.785263	0.865442	0	1	1
chemoattractant_activity	C10-MSCV 72h	17	1.21684	1.06289	1	0.717079	1
chemoattractant_activity	C10-HDAC7 72h	17	0.688298	0.812668	0	1	1
chemokine_receptor_activity	C10-HDAC7 48h	21	0.970031	0.961885	2	0.252884	1
chitinase_activity	C10-MSCV 48h	8	0.601805	0.746012	0	1	1
chitinase_activity	C10-HDAC7 48h	8	0.369536	0.593689	0	1	1
chitinase_activity	C10-MSCV 72h	8	0.572631	0.729138	0	1	1
chitinase_activity	C10-HDAC7 72h	8	0.323905	0.557486	0	1	1
chloride_channel_activity	C10-HDAC7 48h	57	2.63294	1.58471	4	0.269217	1
chloride_channel_activity	C10-MSCV 72h	57	4.07999	1.94627	4	0.589701	1
chloride_channel_activity	C10-HDAC7 72h	57	2.30782	1.48808	4	0.199265	1
cholesterol_binding	C10-HDAC7 48h	20	0.923839	0.938704	2	0.235509	1
cholesterol_binding	C10-HDAC7 72h	20	0.809762	0.881463	1	0.562471	1
cholesterol_transporter_activity	C10-HDAC7 72h	13	0.526345	0.710658	1	0.415675	1
chromatin_binding	C10-MSCV 48h	252	18.9568	4.18698	16	0.792533	1
chromatin_binding	C10-HDAC7 48h	252	11.6404	3.33207	12	0.498496	1
chromatin_binding	C10-MSCV 72h	252	18.0379	4.09228	19	0.441391	1
chromatin_binding	C10-HDAC7 72h	252	10.203	3.12888	12	0.324587	1
chromatin_DNA_binding	C10-MSCV 48h	23	1.73019	1.26492	2	0.524833	1
chromatin_DNA_binding	C10-HDAC7 48h	23	1.06242	1.00665	1	0.663021	1
clathrin_binding	C10-HDAC7 72h	15	0.607322	0.763369	1	0.462033	1
cobalamin_binding	C10-MSCV 48h	8	0.601805	0.746012	1	0.465083	1
cobalamin_binding	C10-HDAC7 48h	8	0.369536	0.593689	0	1	1
cobalamin_binding	C10-MSCV 72h	8	0.572631	0.729138	1	0.447973	1
cobalamin_binding	C10-HDAC7 72h	8	0.323905	0.557486	0	1	1
coenzyme_binding	C10-MSCV 48h	26	1.95587	1.34489	2	0.592259	1
coenzyme_binding	C10-HDAC7 48h	26	1.20099	1.07029	0	1	1
coenzyme_binding	C10-MSCV 72h	26	1.86105	1.31447	1	0.854999	1
coenzyme_binding	C10-HDAC7 72h	26	1.05269	1.00502	0	1	1
collagen_binding	C10-MSCV 48h	41	3.08425	1.68886	2	0.824422	1
collagen_binding	C10-HDAC7 48h	41	1.89387	1.34402	1	0.856153	1
collagen_binding	C10-MSCV 72h	41	2.93473	1.65066	2	0.801964	1
collagen_binding	C10-HDAC7 72h	41	1.66001	1.26206	0	1	1
copper_ion_binding	C10-HDAC7 48h	53	2.44817	1.5281	3	0.44556	1
copper_ion_binding	C10-HDAC7 72h	53	2.14587	1.43492	3	0.363523	1
coreceptor_activity	C10-MSCV 72h	11	0.787367	0.85499	1	0.558231	1
coreceptor_activity	C10-HDAC7 72h	11	0.445369	0.65371	1	0.365321	1
core_promoter_binding	C10-HDAC7 48h	18	0.831455	0.890533	1	0.573128	1
core_promoter_binding	C10-HDAC7 72h	18	0.728786	0.836229	1	0.524767	1
core_promoter_proximal_region_sequence-specific_DNA_binding	C10-MSCV 48h	12	0.902707	0.913674	1	0.608772	1
core_promoter_proximal_region_sequence-specific_DNA_binding	C10-HDAC7 48h	12	0.554304	0.727117	1	0.433067	1
core_promoter_proximal_region_sequence-specific_DNA_binding	C10-MSCV 72h	12	0.858946	0.893008	0	1	1
core_promoter_proximal_region_sequence-specific_DNA_binding	C10-HDAC7 72h	12	0.485857	0.682778	0	1	1
core_promoter_sequence-specific_DNA_binding	C10-MSCV 48h	9	0.67703	0.791265	0	1	1
core_promoter_sequence-specific_DNA_binding	C10-HDAC7 48h	9	0.415728	0.629702	0	1	1
core_promoter_sequence-specific_DNA_binding	C10-MSCV 72h	9	0.64421	0.773368	0	1	1
core_promoter_sequence-specific_DNA_binding	C10-HDAC7 72h	9	0.364393	0.591303	0	1	1
co-SMAD_binding	C10-MSCV 48h	9	0.67703	0.791265	0	1	1
co-SMAD_binding	C10-HDAC7 48h	9	0.415728	0.629702	0	1	1
co-SMAD_binding	C10-MSCV 72h	9	0.64421	0.773368	0	1	1
co-SMAD_binding	C10-HDAC7 72h	9	0.364393	0.591303	0	1	1
C-X-C_chemokine_receptor_activity	C10-MSCV 48h	10	0.752256	0.834067	0	1	1
C-X-C_chemokine_receptor_activity	C10-HDAC7 48h	10	0.46192	0.663764	0	1	1
C-X-C_chemokine_receptor_activity	C10-MSCV 72h	10	0.715788	0.815201	0	1	1
C-X-C_chemokine_receptor_activity	C10-HDAC7 72h	10	0.404881	0.623288	0	1	1
cyclic-nucleotide_phosphodiesterase_activity	C10-HDAC7 48h	8	0.369536	0.593689	0	1	1
cyclic-nucleotide_phosphodiesterase_activity	C10-MSCV 72h	8	0.572631	0.729138	1	0.447973	1
cyclic-nucleotide_phosphodiesterase_activity	C10-HDAC7 72h	8	0.323905	0.557486	0	1	1
cyclin-dependent_protein_kinase_activity	C10-MSCV 48h	28	2.10632	1.39566	2	0.633085	1
cyclin-dependent_protein_kinase_activity	C10-HDAC7 48h	28	1.29338	1.11069	2	0.373264	1
cyclin-dependent_protein_kinase_activity	C10-MSCV 72h	28	2.00421	1.36409	1	0.875014	1
cyclin-dependent_protein_kinase_activity	C10-HDAC7 72h	28	1.13367	1.04296	1	0.685652	1
cyclin-dependent_protein_kinase_inhibitor_activity	C10-HDAC7 48h	12	0.554304	0.727117	1	0.433067	1
cyclin-dependent_protein_kinase_inhibitor_activity	C10-HDAC7 72h	12	0.485857	0.682778	1	0.391018	1
cyclin-dependent_protein_kinase_regulator_activity	C10-MSCV 48h	9	0.67703	0.791265	0	1	1
cyclin-dependent_protein_kinase_regulator_activity	C10-HDAC7 48h	9	0.415728	0.629702	0	1	1
cyclin-dependent_protein_kinase_regulator_activity	C10-MSCV 72h	9	0.64421	0.773368	0	1	1
cyclin-dependent_protein_kinase_regulator_activity	C10-HDAC7 72h	9	0.364393	0.591303	0	1	1
cysteine-type_endopeptidase_activator_activity_involved_in_apoptotic_process	C10-HDAC7 48h	13	0.600496	0.756807	0	1	1
cysteine-type_endopeptidase_activator_activity_involved_in_apoptotic_process	C10-HDAC7 72h	13	0.526345	0.710658	1	0.415675	1
cysteine-type_endopeptidase_inhibitor_activity	C10-HDAC7 48h	27	1.24718	1.09068	1	0.721101	1
cysteine-type_endopeptidase_inhibitor_activity	C10-HDAC7 72h	27	1.09318	1.02417	1	0.672388	1
cysteine-type_endopeptidase_inhibitor_activity_involved_in_apoptotic_process	C10-HDAC7 48h	22	1.01622	0.984521	2	0.270284	1
cysteine-type_endopeptidase_inhibitor_activity_involved_in_apoptotic_process	C10-HDAC7 72h	22	0.890738	0.924486	2	0.223238	1
cytochrome-c_oxidase_activity	C10-MSCV 48h	19	1.42929	1.14968	1	0.773702	1
cytochrome-c_oxidase_activity	C10-HDAC7 48h	19	0.877647	0.914936	0	1	1
cytochrome-c_oxidase_activity	C10-MSCV 72h	19	1.36	1.12368	1	0.756132	1
cytochrome-c_oxidase_activity	C10-HDAC7 72h	19	0.769274	0.859143	0	1	1
cytokine_receptor_binding	C10-MSCV 48h	13	0.977933	0.950982	1	0.638203	1
cytokine_receptor_binding	C10-HDAC7 48h	13	0.600496	0.756807	1	0.459255	1
cytokine_receptor_binding	C10-MSCV 72h	13	0.930525	0.929472	1	0.61921	1
cytokine_receptor_binding	C10-HDAC7 72h	13	0.526345	0.710658	1	0.415675	1
cytoskeletal_adaptor_activity	C10-MSCV 72h	16	1.14526	1.03116	1	0.695266	1
cytoskeletal_adaptor_activity	C10-HDAC7 72h	16	0.64781	0.788404	0	1	1
cytoskeletal_protein_binding	C10-HDAC7 48h	45	2.07864	1.40806	0	1	1
cytoskeletal_protein_binding	C10-MSCV 72h	45	3.22105	1.7293	3	0.633873	1
cytoskeletal_protein_binding	C10-HDAC7 72h	45	1.82196	1.32219	1	0.844308	1
damaged_DNA_binding	C10-MSCV 48h	38	2.85857	1.62589	1	0.948789	1
damaged_DNA_binding	C10-HDAC7 48h	38	1.75529	1.29391	1	0.834226	1
damaged_DNA_binding	C10-MSCV 72h	38	2.72	1.58912	2	0.766294	1
damaged_DNA_binding	C10-HDAC7 72h	38	1.53855	1.21501	2	0.458665	1
deacetylase_activity	C10-MSCV 48h	9	0.67703	0.791265	0	1	1
deacetylase_activity	C10-HDAC7 48h	9	0.415728	0.629702	0	1	1
deacetylase_activity	C10-MSCV 72h	9	0.64421	0.773368	1	0.487487	1
deacetylase_activity	C10-HDAC7 72h	9	0.364393	0.591303	1	0.310629	1
dipeptidase_activity	C10-HDAC7 72h	14	0.566833	0.737485	1	0.439333	1
dipeptidyl-peptidase_activity	C10-HDAC7 72h	9	0.364393	0.591303	1	0.310629	1
DNA-(apurinic_or_apyrimidinic_site)_lyase_activity	C10-MSCV 48h	13	0.977933	0.950982	1	0.638203	1
DNA-(apurinic_or_apyrimidinic_site)_lyase_activity	C10-HDAC7 48h	13	0.600496	0.756807	1	0.459255	1
DNA-(apurinic_or_apyrimidinic_site)_lyase_activity	C10-MSCV 72h	13	0.930525	0.929472	1	0.61921	1
DNA-(apurinic_or_apyrimidinic_site)_lyase_activity	C10-HDAC7 72h	13	0.526345	0.710658	1	0.415675	1
DNA_binding	C10-MSCV 48h	1605	120.737	10.5667	103	0.960352	1
DNA_binding	C10-HDAC7 48h	1605	74.1381	8.40913	68	0.783103	1
DNA_binding	C10-MSCV 72h	1605	114.884	10.3277	107	0.790214	1
DNA_binding	C10-HDAC7 72h	1605	64.9834	7.89635	63	0.61672	1
DNA_binding,_bending	C10-MSCV 48h	50	3.76128	1.86503	3	0.736078	1
DNA_binding,_bending	C10-HDAC7 48h	50	2.3096	1.48422	1	0.906017	1
DNA_binding,_bending	C10-MSCV 72h	50	3.57894	1.82285	2	0.881579	1
DNA_binding,_bending	C10-HDAC7 72h	50	2.02441	1.39371	1	0.873375	1
DNA-dependent_ATPase_activity	C10-MSCV 48h	23	1.73019	1.26492	1	0.83449	1
DNA-dependent_ATPase_activity	C10-HDAC7 48h	23	1.06242	1.00665	1	0.663021	1
DNA-dependent_ATPase_activity	C10-MSCV 72h	23	1.64631	1.23631	1	0.818809	1
DNA-dependent_ATPase_activity	C10-HDAC7 72h	23	0.931226	0.945263	1	0.613492	1
DNA-directed_DNA_polymerase_activity	C10-MSCV 48h	29	2.18154	1.42036	1	0.896477	1
DNA-directed_DNA_polymerase_activity	C10-HDAC7 48h	29	1.33957	1.13035	1	0.746272	1
DNA-directed_DNA_polymerase_activity	C10-MSCV 72h	29	2.07579	1.38824	1	0.883961	1
DNA-directed_DNA_polymerase_activity	C10-HDAC7 72h	29	1.17415	1.06142	1	0.69838	1
DNA-directed_RNA_polymerase_activity	C10-MSCV 48h	33	2.48244	1.51516	0	1	1
DNA-directed_RNA_polymerase_activity	C10-HDAC7 48h	33	1.52433	1.20579	0	1	1
DNA-directed_RNA_polymerase_activity	C10-MSCV 72h	33	2.3621	1.48089	0	1	1
DNA-directed_RNA_polymerase_activity	C10-HDAC7 72h	33	1.33611	1.13226	0	1	1
DNA_helicase_activity	C10-MSCV 48h	13	0.977933	0.950982	0	1	1
DNA_helicase_activity	C10-HDAC7 48h	13	0.600496	0.756807	0	1	1
DNA_helicase_activity	C10-MSCV 72h	13	0.930525	0.929472	0	1	1
DNA_helicase_activity	C10-HDAC7 72h	13	0.526345	0.710658	0	1	1
dolichyl-diphosphooligosaccharide-protein_glycotransferase_activity	C10-MSCV 48h	8	0.601805	0.746012	0	1	1
dolichyl-diphosphooligosaccharide-protein_glycotransferase_activity	C10-HDAC7 48h	8	0.369536	0.593689	0	1	1
dolichyl-diphosphooligosaccharide-protein_glycotransferase_activity	C10-MSCV 72h	8	0.572631	0.729138	0	1	1
dolichyl-diphosphooligosaccharide-protein_glycotransferase_activity	C10-HDAC7 72h	8	0.323905	0.557486	0	1	1
dopamine_binding	C10-MSCV 48h	9	0.67703	0.791265	0	1	1
dopamine_binding	C10-HDAC7 48h	9	0.415728	0.629702	0	1	1
dopamine_binding	C10-MSCV 72h	9	0.64421	0.773368	0	1	1
dopamine_binding	C10-HDAC7 72h	9	0.364393	0.591303	0	1	1
double-stranded_DNA_binding	C10-HDAC7 72h	127	5.14199	2.22122	6	0.409432	1
drug_binding	C10-MSCV 48h	78	5.8676	2.32942	4	0.847121	1
drug_binding	C10-HDAC7 48h	78	3.60297	1.85379	3	0.704474	1
drug_binding	C10-MSCV 72h	78	5.58315	2.27673	5	0.664267	1
drug_binding	C10-HDAC7 72h	78	3.15807	1.74075	4	0.388841	1
drug_transmembrane_transporter_activity	C10-MSCV 48h	13	0.977933	0.950982	1	0.638203	1
drug_transmembrane_transporter_activity	C10-HDAC7 48h	13	0.600496	0.756807	1	0.459255	1
drug_transmembrane_transporter_activity	C10-MSCV 72h	13	0.930525	0.929472	1	0.61921	1
[truncated: 1,419 more rows]

## Sheet: TableS1_KEGG
KEGG pathway terms	Condition	Number of genes with this term in this condition	Expected (by chance) number of genes with this term in this condition	Number of genes with the term	Number of genes in this condition	p-value	corrected p-value
[truncated: 840 more rows]
