# Supplementary material for: HDAC7 Is a Repressor of Myeloid Genes Whose Downregulation Is Required for Transdifferentiation of Pre-B Cells into Macrophages
Source: PLoS Genet. 2013 May 16;9(5):e1003503. doi: 10.1371/journal.pgen.1003503 (PMC3656156; doi:10.1371/journal.pgen.1003503)
Supplement: Dataset S2 — Microarray statistics analysis for genes down-regulated during the conversion of pre-B cells into macrophages that are affected by HDAC7. (XLS) [file pgen.1003503.s002.xls]

## Sheet: TableS2_GOBP
GO term	Condition	Number of genes with this GO term in this condition	Expected (by chance) number of genes with this GO term in this condition	Number of genes with the term	Number of genes in this condition	p-value	corrected p-value
tRNA_aminoacylation_for_protein_translation	C10-HDAC7 48h	38	1.89387	1.34145	10	1.2294780199455954E-5	0.00100443
centrosome_organization	C10-MSCV 48h	21	1.7653	1.27158	9	2.4080245914297694E-5	0.00116017
RNA_modification	C10-MSCV 48h	13	1.0928	1.00047	7	3.2232602950466315E-5	0.00151413
mitotic_chromosome_condensation	C10-HDAC7 48h	13	0.647903	0.78461	6	1.9389990674482793E-5	0.00151807
DNA_metabolic_process	C10-MSCV 48h	27	2.26967	1.44183	10	3.8795366299090944E-5	0.00173563
histone_H4_acetylation	C10-MSCV 48h	27	2.26967	1.44183	10	3.8795366299090944E-5	0.00177796
response_to_UV	C10-MSCV 48h	38	3.19435	1.71051	12	4.189630684226337E-5	0.00183077
mRNA_export_from_nucleus	C10-MSCV 72h	20	1.46524	1.16529	8	4.679067755377633E-5	0.00244221
histone_H3_acetylation	C10-MSCV 72h	43	3.15026	1.70865	12	4.2513027353116114E-5	0.00249631
chromosome_condensation	C10-MSCV 72h	20	1.46524	1.16529	8	4.679067755377633E-5	0.00251199
meiosis	C10-MSCV 72h	71	5.2016	2.19557	16	4.4765582725204166E-5	0.00254893
RNA_processing	C10-MSCV 72h	50	3.6631	1.84248	13	4.678578867050086E-5	0.0025856
rRNA_transcription	C10-MSCV 48h	19	1.59718	1.20951	8	8.058069160654554E-5	0.00344116
mitotic_cell_cycle_spindle_assembly_checkpoint	C10-MSCV 48h	11	0.924681	0.920299	6	1.123068125039549E-4	0.00458749
tRNA_aminoacylation_for_protein_translation	C10-HDAC7 72h	38	1.30226	1.12144	8	3.698568832798154E-5	0.00463307
pseudouridine_synthesis	C10-MSCV 48h	11	0.924681	0.920299	6	1.123068125039549E-4	0.00468943
nucleocytoplasmic_transport	C10-HDAC7 48h	29	1.44532	1.17187	8	6.346265400509345E-5	0.00476985
somatic_hypermutation_of_immunoglobulin_genes	C10-MSCV 72h	8	0.586096	0.736992	5	9.787319727973602E-5	0.00483957
cytokinesis	C10-MSCV 72h	40	2.93048	1.64796	11	1.021005160475185E-4	0.00491915
DNA_unwinding_involved_in_replication	C10-MSCV 72h	8	0.586096	0.736992	5	9.787319727973602E-5	0.00497037
chromosome_organization	C10-MSCV 72h	28	2.05133	1.37879	9	1.1596174264272722E-4	0.0054473
amino_acid_transmembrane_transport	C10-HDAC7 48h	47	2.34242	1.49187	10	8.925811265702553E-5	0.00645062
DNA_damage_checkpoint	C10-MSCV 72h	23	1.68503	1.24963	8	1.491864807835515E-4	0.00683711
histone_phosphorylation	C10-MSCV 48h	8	0.672495	0.784834	5	1.8913542402708924E-4	0.00725276
mitotic_cell_cycle_spindle_assembly_checkpoint	C10-HDAC7 48h	11	0.548226	0.721736	5	1.1022854475524513E-4	0.00739712
DNA_unwinding_involved_in_replication	C10-MSCV 48h	8	0.672495	0.784834	5	1.8913542402708924E-4	0.00740386
double-strand_break_repair_via_homologous_recombination	C10-HDAC7 48h	31	1.545	1.21161	8	1.0666796041667116E-4	0.0074233
spindle_assembly	C10-MSCV 48h	21	1.7653	1.27158	8	1.861105850793999E-4	0.00744046
mismatch_repair	C10-MSCV 48h	12	1.00874	0.961221	6	2.085641759693383E-4	0.00783784
cytokinesis	C10-HDAC7 48h	40	1.99355	1.3763	9	1.264524301078876E-4	0.00819325
cellular_response_to_UV	C10-MSCV 48h	27	2.26967	1.44183	9	2.4103293464039567E-4	0.00888041
GTP_biosynthetic_process	C10-HDAC7 72h	8	0.27416	0.514552	4	8.640665287920278E-5	0.00901989
cell_proliferation	C10-MSCV 48h	172	14.4586	3.63912	29	2.500264301806267E-4	0.00903461
G1/S_transition_of_mitotic_cell_cycle	C10-MSCV 72h	50	3.6631	1.84248	12	2.078968286052163E-4	0.00908461
glycine_metabolic_process	C10-MSCV 72h	9	0.659358	0.781698	5	2.068461165360477E-4	0.0092539
cellular_protein_metabolic_process	C10-MSCV 48h	22	1.84936	1.3015	8	2.70916162701636E-4	0.00925548
negative_regulation_of_DNA_replication	C10-MSCV 48h	22	1.84936	1.3015	8	2.70916162701636E-4	0.00942688
CTP_biosynthetic_process	C10-HDAC7 72h	8	0.27416	0.514552	4	8.640665287920278E-5	0.00955048
reciprocal_meiotic_recombination	C10-MSCV 48h	17	1.42905	1.14408	7	2.699579158419671E-4	0.00957077
UTP_biosynthetic_process	C10-HDAC7 72h	8	0.27416	0.514552	4	8.640665287920278E-5	0.0101474
regulation_of_cell_cycle	C10-MSCV 48h	88	7.39745	2.603	18	3.3873860266308095E-4	0.0113659
double-strand_break_repair_via_homologous_recombination	C10-MSCV 72h	31	2.27112	1.45077	9	2.767601994033981E-4	0.0118189
resolution_of_meiotic_recombination_intermediates	C10-MSCV 48h	9	0.756557	0.832442	5	3.95939250979258E-4	0.0119995
phosphorylation	C10-MSCV 48h	695	58.423	7.31518	85	3.642078595342016E-4	0.0120061
chaperone-mediated_protein_complex_assembly	C10-MSCV 48h	9	0.756557	0.832442	5	3.95939250979258E-4	0.0121962
glycine_metabolic_process	C10-MSCV 48h	9	0.756557	0.832442	5	3.95939250979258E-4	0.0123995
protein_methylation	C10-MSCV 48h	23	1.93342	1.33075	8	3.8484193004727815E-4	0.0124676
regulation_of_S_phase_of_mitotic_cell_cycle	C10-MSCV 48h	9	0.756557	0.832442	5	3.95939250979258E-4	0.0126097
transcription,_DNA-dependent	C10-HDAC7 48h	1639	81.6856	8.80991	115	2.0208759108196407E-4	0.0126574
nucleobase-containing_compound_metabolic_process	C10-MSCV 48h	41	3.44654	1.77674	11	4.321835169636949E-4	0.01289
response_to_UV	C10-MSCV 72h	38	2.78395	1.60624	10	3.1108226255526086E-4	0.0129894
nucleosome_assembly	C10-HDAC7 48h	43	2.14306	1.42697	9	2.2778776185596866E-4	0.0138069
cell_proliferation	C10-MSCV 72h	172	12.6011	3.41729	26	3.544375071320042E-4	0.014478
transcription,_DNA-dependent	C10-HDAC7 72h	1639	56.1685	7.36502	85	1.5520627293229186E-4	0.0145816
glycine_metabolic_process	C10-HDAC7 72h	9	0.30843	0.545765	4	1.5128812958958336E-4	0.0149616
mitotic_spindle_organization	C10-MSCV 72h	10	0.73262	0.823982	5	3.886269463970743E-4	0.0152131
mitotic_sister_chromatid_segregation	C10-MSCV 72h	10	0.73262	0.823982	5	3.886269463970743E-4	0.0155368
RNA_modification	C10-HDAC7 48h	13	0.647903	0.78461	5	2.8229015735971107E-4	0.0156007
DNA_metabolic_process	C10-HDAC7 48h	27	1.34564	1.13074	7	2.79871801970002E-4	0.0159357
histone_H4_acetylation	C10-HDAC7 48h	27	1.34564	1.13074	7	2.79871801970002E-4	0.0164337
G2/M_transition_of_mitotic_cell_cycle	C10-MSCV 48h	30	2.52186	1.51982	9	5.836086739814855E-4	0.0171344
phosphorylation	C10-HDAC7 72h	695	23.8176	4.79598	43	1.9426245979278E-4	0.0173819
amino_acid_transport	C10-HDAC7 48h	45	2.24274	1.45978	9	3.271262423841872E-4	0.017562
regulation_of_transcription,_DNA-dependent	C10-HDAC7 72h	1750	59.9724	7.61033	89	2.105246214090234E-4	0.0179807
somatic_hypermutation_of_immunoglobulin_genes	C10-HDAC7 48h	8	0.39871	0.615499	4	3.6717378415285017E-4	0.0181558
one-carbon_metabolic_process	C10-HDAC7 48h	28	1.39548	1.15149	7	3.571429781351595E-4	0.0186409
DNA_unwinding_involved_in_replication	C10-HDAC7 48h	8	0.39871	0.615499	4	3.6717378415285017E-4	0.0186465
mitotic_spindle_organization	C10-HDAC7 72h	10	0.3427	0.575287	4	2.4527511703146615E-4	0.019203
centrosome_organization	C10-MSCV 72h	21	1.5385	1.19406	7	5.247138854464464E-4	0.0193321
nucleosome_assembly	C10-MSCV 48h	43	3.61466	1.81956	11	6.725842814365181E-4	0.0194429
DNA_metabolic_process	C10-MSCV 72h	27	1.97807	1.35394	8	5.182483742823785E-4	0.0194758
negative_regulation_of_apoptotic_process	C10-HDAC7 72h	351	12.0288	3.4083	26	2.397742849624344E-4	0.0195885
histone_H4_acetylation	C10-MSCV 72h	27	1.97807	1.35394	8	5.182483742823785E-4	0.0198732
G1/S_transition_of_mitotic_cell_cycle	C10-HDAC7 72h	50	1.7135	1.28638	8	2.817345368887301E-4	0.0203607
centrosome_organization	C10-HDAC7 48h	21	1.04661	0.997222	6	4.339749062051856E-4	0.020386
response_to_UV	C10-HDAC7 72h	38	1.30226	1.12144	7	2.7466462816851914E-4	0.0206438
spindle_organization	C10-MSCV 48h	10	0.840619	0.877471	5	7.368943584118584E-4	0.020666
spindle_assembly	C10-HDAC7 48h	21	1.04661	0.997222	6	4.339749062051856E-4	0.0209087
mitotic_sister_chromatid_segregation	C10-MSCV 48h	10	0.840619	0.877471	5	7.368943584118584E-4	0.0209792
mitochondrion_morphogenesis	C10-MSCV 72h	11	0.805882	0.8642	5	6.693989639064849E-4	0.0237321
nucleoside_metabolic_process	C10-MSCV 72h	11	0.805882	0.8642	5	6.693989639064849E-4	0.0241885
nucleotide_metabolic_process	C10-MSCV 72h	22	1.61176	1.22216	7	7.210572758115535E-4	0.0246339
negative_regulation_of_DNA_replication	C10-MSCV 72h	22	1.61176	1.22216	7	7.210572758115535E-4	0.0250901
nucleoside_metabolic_process	C10-HDAC7 72h	11	0.376969	0.603366	4	3.7494091404325004E-4	0.0260931
response_to_ionizing_radiation	C10-MSCV 48h	32	2.68998	1.56967	9	9.80805547930455E-4	0.0267092
telomere_maintenance	C10-MSCV 48h	26	2.18561	1.41488	8	9.75559482911531E-4	0.026957
ribosomal_small_subunit_assembly	C10-HDAC7 48h	9	0.448548	0.652835	4	6.347463648026952E-4	0.0283973
nucleocytoplasmic_transport	C10-MSCV 72h	29	2.1246	1.40319	8	8.779973339773379E-4	0.0289431
glycine_metabolic_process	C10-HDAC7 48h	9	0.448548	0.652835	4	6.347463648026952E-4	0.02909
peptidyl-threonine_phosphorylation	C10-MSCV 72h	29	2.1246	1.40319	8	8.779973339773379E-4	0.0294599
glutamine_metabolic_process	C10-MSCV 72h	17	1.24545	1.07434	6	9.426362678315428E-4	0.0295202
phosphorylation	C10-MSCV 72h	695	50.9171	6.86926	74	9.130760129932735E-4	0.0295805
embryo_implantation	C10-MSCV 72h	23	1.68503	1.24963	7	9.712507486363054E-4	0.0299177
reciprocal_meiotic_recombination	C10-MSCV 72h	17	1.24545	1.07434	6	9.426362678315428E-4	0.0300206
mismatch_repair	C10-MSCV 72h	12	0.879143	0.902627	5	0.00107829	0.0306985
cellular_respiration	C10-MSCV 72h	12	0.879143	0.902627	5	0.00107829	0.0311708
B_cell_proliferation	C10-MSCV 72h	12	0.879143	0.902627	5	0.00107829	0.0316579
purine_nucleotide_biosynthetic_process	C10-HDAC7 72h	20	0.685399	0.813579	5	4.7579198002055607E-4	0.031929
sister_chromatid_cohesion	C10-MSCV 72h	12	0.879143	0.902627	5	0.00107829	0.0321604
tRNA_aminoacylation	C10-MSCV 72h	12	0.879143	0.902627	5	0.00107829	0.0326791
DNA-dependent_DNA_replication_initiation	C10-HDAC7 72h	12	0.411239	0.630195	4	5.471213790826947E-4	0.0354497
tRNA_processing	C10-HDAC7 72h	69	2.36463	1.51116	9	5.75273177515589E-4	0.0360313
G2/M_transition_DNA_damage_checkpoint	C10-MSCV 72h	24	1.75829	1.27651	7	0.00128495	0.0360361
mitochondrion_organization	C10-MSCV 72h	38	2.78395	1.60624	9	0.00140222	0.0387465
GTP_biosynthetic_process	C10-MSCV 72h	8	0.586096	0.736992	4	0.00158532	0.0402542
regulation_of_mitosis	C10-MSCV 72h	8	0.586096	0.736992	4	0.00158532	0.0408056
isotype_switching	C10-MSCV 72h	13	0.952405	0.939484	5	0.00164669	0.041255
CTP_biosynthetic_process	C10-MSCV 72h	8	0.586096	0.736992	4	0.00158532	0.0413723
spindle_organization	C10-HDAC7 48h	10	0.498387	0.688148	4	0.0010161	0.0415056
UTP_biosynthetic_process	C10-MSCV 72h	8	0.586096	0.736992	4	0.00158532	0.041955
nucleotide_biosynthetic_process	C10-HDAC7 48h	10	0.498387	0.688148	4	0.0010161	0.0424279
DNA_synthesis_involved_in_DNA_repair	C10-MSCV 72h	8	0.586096	0.736992	4	0.00158532	0.0425544
microtubule-based_movement	C10-HDAC7 48h	63	3.13984	1.72724	10	0.00106556	0.0425998
negative_regulation_of_transcription_from_RNA_polymerase_II_promoter	C10-MSCV 72h	507	37.1438	5.86708	56	0.00157225	0.0428152
cell_cycle_cytokinesis	C10-HDAC7 48h	10	0.498387	0.688148	4	0.0010161	0.0433922
response_to_ionizing_radiation	C10-MSCV 72h	32	2.34438	1.47398	8	0.00176597	0.0436613
rRNA_transcription	C10-MSCV 72h	19	1.39198	1.13578	6	0.00181932	0.0443962
mitotic_sister_chromatid_segregation	C10-HDAC7 48h	10	0.498387	0.688148	4	0.0010161	0.0444013
one-carbon_metabolic_process	C10-MSCV 48h	28	2.35373	1.46829	8	0.00166726	0.0447539
histone_H3_acetylation	C10-HDAC7 48h	43	2.14306	1.42697	8	0.00115001	0.045018
mitotic_chromosome_condensation	C10-HDAC7 72h	13	0.445509	0.655928	4	7.688278441413556E-4	0.0451446
peptidyl-serine_phosphorylation	C10-MSCV 72h	63	4.6155	2.06818	12	0.00187961	0.0452793
protein_homotetramerization	C10-MSCV 72h	55	4.02941	1.93241	11	0.00190646	0.0453448
cellular_protein_metabolic_process	C10-HDAC7 72h	22	0.753939	0.853289	5	7.632563357299262E-4	0.0462632
DNA-dependent_DNA_replication	C10-MSCV 48h	12	1.00874	0.961221	5	0.00200654	0.0502705
S_phase_of_mitotic_cell_cycle	C10-MSCV 48h	12	1.00874	0.961221	5	0.00200654	0.0509499
B_cell_proliferation	C10-MSCV 48h	12	1.00874	0.961221	5	0.00200654	0.0516478
sister_chromatid_cohesion	C10-MSCV 48h	12	1.00874	0.961221	5	0.00200654	0.0523651
microtubule-based_movement	C10-MSCV 48h	63	5.2959	2.20243	13	0.00198577	0.0525529
peptidyl-threonine_phosphorylation	C10-MSCV 48h	29	2.4378	1.49428	8	0.00213429	0.0527675
embryo_implantation	C10-HDAC7 72h	23	0.788209	0.872466	5	9.478365736102139E-4	0.0539692
amino_acid_transmembrane_transport	C10-HDAC7 72h	47	1.61069	1.24719	7	0.00104617	0.0578161
nucleobase-containing_compound_metabolic_process	C10-MSCV 72h	41	3.00374	1.66844	9	0.00246898	0.0579901
pseudouridine_synthesis	C10-HDAC7 48h	11	0.548226	0.721736	4	0.00153374	0.0588144
cellular_response_to_UV	C10-MSCV 72h	27	1.97807	1.35394	7	0.00271468	0.0607247
resolution_of_meiotic_recombination_intermediates	C10-MSCV 72h	9	0.659358	0.781698	4	0.00268809	0.0608545
chaperone-mediated_protein_complex_assembly	C10-MSCV 72h	9	0.659358	0.781698	4	0.00268809	0.0615966
regulation_of_mitosis	C10-MSCV 48h	8	0.672495	0.784834	4	0.00264927	0.0622248
spliceosome_assembly	C10-MSCV 72h	9	0.659358	0.781698	4	0.00268809	0.0623571
nuclear_mRNA_splicing,_via_spliceosome	C10-MSCV 48h	30	2.52186	1.51982	8	0.00269818	0.062591
iron-sulfur_cluster_assembly	C10-MSCV 48h	8	0.672495	0.784834	4	0.00264927	0.0630125
cell_cycle_arrest	C10-MSCV 48h	88	7.39745	2.603	16	0.00258389	0.0630536
G2/M_transition_DNA_damage_checkpoint	C10-MSCV 48h	24	2.01749	1.35937	7	0.00284226	0.0635786
DNA_synthesis_involved_in_DNA_repair	C10-MSCV 48h	8	0.672495	0.784834	4	0.00264927	0.0638203
epithelial_to_mesenchymal_transition	C10-MSCV 48h	24	2.01749	1.35937	7	0.00284226	0.0643446
histone_acetylation	C10-MSCV 48h	24	2.01749	1.35937	7	0.00284226	0.0651292
centrosome_duplication	C10-MSCV 48h	13	1.0928	1.00047	5	0.00303581	0.066329
isotype_switching	C10-MSCV 48h	13	1.0928	1.00047	5	0.00303581	0.0671093
metabolic_process	C10-HDAC7 48h	994	49.5397	6.86081	71	0.00185919	0.0684985
B_cell_activation	C10-HDAC7 48h	27	1.34564	1.13074	6	0.0018303	0.0687826
spindle_assembly	C10-MSCV 72h	21	1.5385	1.19406	6	0.00320473	0.0708434
B_cell_differentiation	C10-MSCV 72h	35	2.56417	1.54153	8	0.00324558	0.070912
regulation_of_transcription,_DNA-dependent	C10-HDAC7 48h	1750	87.2177	9.10335	115	0.00198029	0.0715569
histone_H2A_acetylation	C10-MSCV 72h	15	1.09893	1.00917	5	0.00339474	0.0724854
one-carbon_metabolic_process	C10-MSCV 72h	28	2.05133	1.37879	7	0.00339318	0.0732849
protein_dephosphorylation	C10-MSCV 72h	122	8.93796	2.87805	18	0.00347231	0.0733087
DNA-dependent_DNA_replication	C10-HDAC7 48h	12	0.598064	0.753829	4	0.00221003	0.0755026
negative_regulation_of_transcription,_DNA-dependent	C10-MSCV 48h	440	36.9872	5.82048	54	0.00349887	0.0755675
B_cell_proliferation	C10-HDAC7 48h	12	0.598064	0.753829	4	0.00221003	0.0769008
RNA_metabolic_process	C10-MSCV 48h	19	1.59718	1.20951	6	0.00365896	0.0781272
tRNA_aminoacylation	C10-HDAC7 48h	12	0.598064	0.753829	4	0.00221003	0.0783518
chromatin_modification	C10-HDAC7 72h	218	7.47085	2.68604	17	0.00152833	0.0797701
positive_regulation_of_cell_growth	C10-MSCV 72h	60	4.39572	2.01834	11	0.00389738	0.0813686
RNA_processing	C10-HDAC7 72h	50	1.7135	1.28638	7	0.00151964	0.0815832
protein_export_from_nucleus	C10-HDAC7 48h	20	0.996774	0.973189	5	0.00253792	0.0836624
chromosome_condensation	C10-HDAC7 48h	20	0.996774	0.973189	5	0.00253792	0.0851563
spindle_organization	C10-MSCV 72h	10	0.73262	0.823982	4	0.00422107	0.0852837
nucleotide_biosynthetic_process	C10-MSCV 72h	10	0.73262	0.823982	4	0.00422107	0.0862107
positive_regulation_of_mitotic_cell_cycle	C10-MSCV 72h	29	2.1246	1.40319	7	0.00419347	0.0865882
positive_regulation_of_mitotic_cell_cycle	C10-HDAC7 48h	29	1.44532	1.17187	6	0.0026968	0.087367
transcription_initiation_from_RNA_polymerase_II_promoter	C10-MSCV 48h	32	2.68998	1.56967	8	0.00416886	0.0880145
ubiquinone_biosynthetic_process	C10-MSCV 48h	9	0.756557	0.832442	4	0.00445194	0.0880547
mitochondrion_organization	C10-HDAC7 72h	38	1.30226	1.12144	6	0.00173981	0.0883542
ribosomal_small_subunit_assembly	C10-MSCV 48h	9	0.756557	0.832442	4	0.00445194	0.0889914
negative_regulation_of_nuclear_mRNA_splicing,_via_spliceosome	C10-MSCV 48h	9	0.756557	0.832442	4	0.00445194	0.0899483
DNA_damage_response,_signal_transduction_by_p53_class_mediator_resulting_in_transcription_of_p21_class_mediator	C10-MSCV 48h	14	1.17687	1.03824	5	0.00439756	0.0908024
chromatin_assembly_or_disassembly	C10-MSCV 48h	9	0.756557	0.832442	4	0.00445194	0.090926
positive_regulation_of_DNA_repair	C10-MSCV 48h	26	2.18561	1.41488	7	0.00465469	0.0911058
determination_of_adult_lifespan	C10-MSCV 48h	14	1.17687	1.03824	5	0.00439756	0.0918113
protein_export_from_nucleus	C10-MSCV 48h	20	1.68124	1.24093	6	0.00485909	0.0931656
protein_targeting_to_mitochondrion	C10-MSCV 48h	20	1.68124	1.24093	6	0.00485909	0.094126
amino_acid_transmembrane_transport	C10-MSCV 48h	47	3.95091	1.90231	10	0.00503105	0.0954882
cytokinesis	C10-MSCV 48h	40	3.36248	1.75494	9	0.00518201	0.0973699
DNA_unwinding_involved_in_replication	C10-HDAC7 72h	8	0.27416	0.514552	3	0.00197965	0.0978887
G2/M_transition_of_mitotic_cell_cycle	C10-HDAC7 48h	30	1.49516	1.19191	6	0.00323037	0.0995059
L-amino_acid_transport	C10-HDAC7 48h	21	1.04661	0.997222	5	0.00319541	0.100069
chromatin_modification	C10-HDAC7 48h	218	10.8648	3.213	21	0.00319182	0.101651
protein_homotetramerization	C10-MSCV 48h	55	4.6234	2.05785	11	0.00549138	0.102161
T_cell_differentiation	C10-MSCV 72h	30	2.19786	1.42718	7	0.0051286	0.102517
protein_methylation	C10-MSCV 72h	23	1.68503	1.24963	6	0.00525312	0.103901
peptidyl-serine_phosphorylation	C10-MSCV 48h	63	5.2959	2.20243	12	0.00575817	0.106074
chromatin_remodeling	C10-MSCV 48h	48	4.03497	1.92244	10	0.00588471	0.106321
B_cell_activation	C10-MSCV 48h	27	2.26967	1.44183	7	0.00583413	0.10643
positive_regulation_of_cell_cycle_arrest	C10-MSCV 48h	15	1.26093	1.07468	5	0.00614375	0.109944
response_to_hydrogen_peroxide	C10-HDAC7 72h	28	0.959559	0.962639	5	0.00240128	0.110049
methylation	C10-HDAC7 72h	152	5.20903	2.24288	13	0.00234367	0.110094
glutamine_metabolic_process	C10-HDAC7 72h	17	0.582589	0.750083	4	0.00229314	0.110482
microtubule-based_movement	C10-MSCV 72h	63	4.6155	2.06818	11	0.00572429	0.112041
translational_initiation	C10-MSCV 48h	56	4.70747	2.07647	11	0.00632443	0.112109
RNA_splicing,_via_transesterification_reactions	C10-MSCV 48h	10	0.840619	0.877471	4	0.00692864	0.117287
negative_regulation_of_microtubule_polymerization	C10-HDAC7 72h	9	0.30843	0.545765	3	0.00289384	0.118207
nucleotide_biosynthetic_process	C10-MSCV 48h	10	0.840619	0.877471	4	0.00692864	0.118354
peptidyl-serine_phosphorylation	C10-HDAC7 48h	63	3.13984	1.72724	9	0.00390552	0.118363
protein_homotetramerization	C10-HDAC7 72h	55	1.88485	1.34917	7	0.0026616	0.119075
cell_cycle_cytokinesis	C10-MSCV 48h	10	0.840619	0.877471	4	0.00692864	0.11944
histone_deacetylation	C10-MSCV 72h	17	1.24545	1.07434	5	0.00618379	0.119787
mitotic_cell_cycle_spindle_assembly_checkpoint	C10-MSCV 72h	11	0.805882	0.8642	4	0.00625059	0.119846
negative_regulation_of_protein_binding	C10-MSCV 72h	24	1.75829	1.27651	6	0.00657584	0.119961
mitotic_spindle_organization	C10-MSCV 48h	10	0.840619	0.877471	4	0.00692864	0.120545
ribosomal_small_subunit_assembly	C10-HDAC7 72h	9	0.30843	0.545765	3	0.00289384	0.120834
negative_regulation_of_transcription,_DNA-dependent	C10-MSCV 72h	440	32.2353	5.46568	47	0.00649922	0.120911
cellular_response_to_oxidative_stress	C10-MSCV 72h	24	1.75829	1.27651	6	0.00657584	0.121137
negative_regulation_of_phosphatase_activity	C10-MSCV 72h	47	3.44331	1.78635	9	0.00645778	0.121342
positive_regulation_by_host_of_viral_transcription	C10-MSCV 48h	10	0.840619	0.877471	4	0.00692864	0.121672
cellular_response_to_hydrogen_peroxide	C10-HDAC7 72h	18	0.616859	0.771829	4	0.00286877	0.122509
amino_acid_transmembrane_transport	C10-MSCV 72h	47	3.44331	1.78635	9	0.00645778	0.122567
peptidyl-threonine_phosphorylation	C10-HDAC7 72h	29	0.993829	0.979679	5	0.0028204	0.123245
embryo_development	C10-MSCV 72h	111	8.13208	2.74523	16	0.00706885	0.126499
translational_initiation	C10-MSCV 72h	56	4.10267	1.9499	10	0.00700759	0.126608
translational_elongation	C10-MSCV 72h	32	2.34438	1.47398	7	0.00745673	0.130946
chromatin_remodeling	C10-MSCV 72h	48	3.51657	1.80525	9	0.00744132	0.131908
G1/S_transition_of_mitotic_cell_cycle	C10-MSCV 48h	50	4.2031	1.96208	10	0.00792684	0.132987
in_utero_embryonic_development	C10-MSCV 72h	224	16.4107	3.89979	27	0.00766831	0.133414
DNA_damage_response,_signal_transduction_resulting_in_induction_of_apoptosis	C10-MSCV 48h	22	1.84936	1.3015	6	0.0080867	0.134468
response_to_ionizing_radiation	C10-HDAC7 48h	32	1.59484	1.231	6	0.00452795	0.135048
response_to_X-ray	C10-MSCV 48h	16	1.34499	1.10992	5	0.00832475	0.137212
T_cell_differentiation_in_thymus	C10-MSCV 48h	36	3.02623	1.66488	8	0.00887704	0.140168
embryo_implantation	C10-HDAC7 48h	23	1.14629	1.04363	5	0.0048633	0.140587
regulation_of_phosphorylation	C10-MSCV 48h	29	2.4378	1.49428	7	0.00884226	0.140802
protein_transport	C10-MSCV 48h	511	42.9556	6.27254	59	0.00863792	0.141136
protein_deubiquitination	C10-MSCV 48h	29	2.4378	1.49428	7	0.00884226	0.142005
DNA_damage_checkpoint	C10-HDAC7 48h	23	1.14629	1.04363	5	0.0048633	0.142784
positive_regulation_of_mitotic_cell_cycle	C10-MSCV 48h	29	2.4378	1.49428	7	0.00884226	0.143229
S_phase_of_mitotic_cell_cycle	C10-MSCV 72h	12	0.879143	0.902627	4	0.00883674	0.148252
double-strand_break_repair	C10-HDAC7 72h	44	1.50788	1.20673	6	0.00373618	0.149368
mitochondrial_respiratory_chain_complex_I_assembly	C10-MSCV 72h	12	0.879143	0.902627	4	0.00883674	0.149588
apoptotic_process	C10-MSCV 48h	524	44.0484	6.35182	60	0.00963397	0.150852
cellular_zinc_ion_homeostasis	C10-MSCV 72h	12	0.879143	0.902627	4	0.00883674	0.150948
snRNA_processing	C10-MSCV 72h	12	0.879143	0.902627	4	0.00883674	0.152332
G2/M_transition_DNA_damage_checkpoint	C10-HDAC7 48h	24	1.19613	1.06607	5	0.0058941	0.15382
mitochondrion_morphogenesis	C10-MSCV 48h	11	0.924681	0.920299	4	0.0101694	0.154098
cell_proliferation	C10-HDAC7 48h	172	8.57226	2.85395	17	0.00578299	0.155232
regulation_of_cytokinesis	C10-MSCV 48h	11	0.924681	0.920299	4	0.0101694	0.155351
epithelial_to_mesenchymal_transition	C10-HDAC7 48h	24	1.19613	1.06607	5	0.0058941	0.155986
regulation_of_mitosis	C10-HDAC7 48h	8	0.39871	0.615499	3	0.00573594	0.156201
protein_localization_in_plasma_membrane	C10-MSCV 48h	11	0.924681	0.920299	4	0.0101694	0.156625
protein_folding	C10-HDAC7 48h	118	5.88097	2.36387	13	0.00609906	0.156988
nucleotide_biosynthetic_process	C10-HDAC7 72h	10	0.3427	0.575287	3	0.00402893	0.157716
nucleoside_metabolic_process	C10-MSCV 48h	11	0.924681	0.920299	4	0.0101694	0.157919
mRNA_export_from_nucleus	C10-HDAC7 72h	20	0.685399	0.813579	4	0.00430086	0.158457
histone_phosphorylation	C10-HDAC7 48h	8	0.39871	0.615499	3	0.00573594	0.158498
translational_elongation	C10-HDAC7 72h	32	1.09664	1.0291	5	0.00439318	0.158746
cellular_response_to_ionizing_radiation	C10-MSCV 48h	17	1.42905	1.14408	5	0.0109883	0.160054
positive_regulation_of_cell_growth	C10-MSCV 48h	60	5.04371	2.14936	11	0.0106866	0.160641
positive_regulation_of_viral_genome_replication	C10-HDAC7 48h	8	0.39871	0.615499	3	0.00573594	0.160863
glutamine_metabolic_process	C10-MSCV 48h	17	1.42905	1.14408	5	0.0109883	0.161305
DNA_fragmentation_involved_in_apoptotic_nuclear_change	C10-HDAC7 72h	20	0.685399	0.813579	4	0.00430086	0.161626
protein_homotetramerization	C10-HDAC7 48h	55	2.74113	1.61385	8	0.00569162	0.162039
histone_lysine_methylation	C10-MSCV 48h	17	1.42905	1.14408	5	0.0109883	0.162575
negative_regulation_of_transcription_from_RNA_polymerase_II_promoter	C10-MSCV 48h	507	42.6194	6.24794	58	0.0109374	0.163106
amino_acid_transport	C10-MSCV 48h	45	3.78279	1.8614	9	0.0114878	0.164775
positive_regulation_of_DNA_repair	C10-MSCV 72h	26	1.90481	1.32863	6	0.00991795	0.164919
chromosome_condensation	C10-HDAC7 72h	20	0.685399	0.813579	4	0.00430086	0.164925
ATP_catabolic_process	C10-MSCV 48h	111	9.33087	2.92344	17	0.0114229	0.165105
embryo_development	C10-HDAC7 72h	111	3.80396	1.91666	10	0.00495504	0.17567
histone_methylation	C10-MSCV 48h	24	2.01749	1.35937	6	0.0126195	0.176956
negative_regulation_of_apoptotic_process	C10-MSCV 72h	351	25.7149	4.8817	38	0.0107819	0.177712
negative_regulation_of_protein_binding	C10-MSCV 48h	24	2.01749	1.35937	6	0.0126195	0.178286
cellular_response_to_oxidative_stress	C10-MSCV 48h	24	2.01749	1.35937	6	0.0126195	0.179637
negative_regulation_of_phosphatase_activity	C10-HDAC7 72h	47	1.61069	1.24719	6	0.0052098	0.181282
pseudouridine_synthesis	C10-HDAC7 72h	11	0.376969	0.603366	3	0.00539918	0.184456
B_cell_activation	C10-MSCV 72h	27	1.97807	1.35394	6	0.011976	0.195678
cellular_respiration	C10-MSCV 48h	12	1.00874	0.961221	4	0.0142508	0.196891
cardiac_muscle_contraction	C10-HDAC7 48h	26	1.29581	1.10961	5	0.00839884	0.197268
snRNA_processing	C10-MSCV 48h	12	1.00874	0.961221	4	0.0142508	0.198349
glutamine_metabolic_process	C10-HDAC7 48h	17	0.847258	0.897236	4	0.00870244	0.199413
positive_regulation_of_DNA_repair	C10-HDAC7 48h	26	1.29581	1.10961	5	0.00839884	0.199765
meiosis	C10-HDAC7 48h	71	3.53855	1.83363	9	0.00862065	0.199978
negative_regulation_of_phosphatase_activity	C10-HDAC7 48h	47	2.34242	1.49187	7	0.00830493	0.200064
glycine_transport	C10-HDAC7 48h	9	0.448548	0.652835	3	0.00828654	0.202213
germ_cell_migration	C10-HDAC7 48h	9	0.448548	0.652835	3	0.00828654	0.204874
nucleotide_metabolic_process	C10-HDAC7 72h	22	0.753939	0.853289	4	0.00614932	0.206332
regulation_of_S_phase_of_mitotic_cell_cycle	C10-HDAC7 48h	9	0.448548	0.652835	3	0.00828654	0.207606
regulation_of_cyclin-dependent_protein_kinase_activity	C10-MSCV 48h	32	2.68998	1.56967	7	0.0152847	0.209635
nucleotide-excision_repair	C10-MSCV 48h	25	2.10155	1.3874	6	0.0154475	0.210333
chromatin_assembly_or_disassembly	C10-HDAC7 48h	9	0.448548	0.652835	3	0.00828654	0.210411
B_cell_proliferation	C10-HDAC7 72h	12	0.411239	0.630195	3	0.00701653	0.223459
cellular_response_to_UV	C10-HDAC7 48h	27	1.34564	1.13074	5	0.00989169	0.223934
protein_methylation	C10-HDAC7 72h	23	0.788209	0.872466	4	0.00724437	0.22687
cellular_zinc_ion_homeostasis	C10-HDAC7 72h	12	0.411239	0.630195	3	0.00701653	0.227312
response_to_hydrogen_peroxide	C10-MSCV 72h	28	2.05133	1.37879	6	0.0143168	0.227977
ventricular_septum_morphogenesis	C10-HDAC7 48h	18	0.897097	0.923248	4	0.0107533	0.229608
positive_regulation_of_DNA_binding	C10-MSCV 72h	28	2.05133	1.37879	6	0.0143168	0.229925
protein_stabilization	C10-MSCV 72h	62	4.54224	2.0517	10	0.0142159	0.230273
tRNA_aminoacylation	C10-HDAC7 72h	12	0.411239	0.630195	3	0.00701653	0.231299
cellular_response_to_hydrogen_peroxide	C10-HDAC7 48h	18	0.897097	0.923248	4	0.0107533	0.232247
oocyte_maturation	C10-HDAC7 48h	18	0.897097	0.923248	4	0.0107533	0.234947
phosphate-containing_compound_metabolic_process	C10-HDAC7 48h	10	0.498387	0.688148	3	0.0114024	0.235442
chromosome_organization	C10-HDAC7 48h	28	1.39548	1.15149	5	0.0115568	0.236036
response_to_UV	C10-HDAC7 48h	38	1.89387	1.34145	6	0.0107	0.236534
mitotic_metaphase_plate_congression	C10-HDAC7 48h	10	0.498387	0.688148	3	0.0114024	0.238058
mitochondrion_organization	C10-HDAC7 48h	38	1.89387	1.34145	6	0.0107	0.23935
mitotic_spindle_organization	C10-HDAC7 48h	10	0.498387	0.688148	3	0.0114024	0.240733
Peyer's_patch_development	C10-MSCV 72h	8	0.586096	0.736992	3	0.0166378	0.242345
cellular_process	C10-MSCV 48h	33	2.77404	1.594	7	0.0180259	0.243674
hemopoietic_stem_cell_differentiation	C10-MSCV 72h	8	0.586096	0.736992	3	0.0166378	0.244238
negative_regulation_of_protein_binding	C10-HDAC7 72h	24	0.822479	0.891231	4	0.00846052	0.244574
regulation_of_phosphorylation	C10-MSCV 72h	29	2.1246	1.40319	6	0.0169577	0.245104
iron-sulfur_cluster_assembly	C10-MSCV 72h	8	0.586096	0.736992	3	0.0166378	0.246161
nervous_system_development	C10-HDAC7 72h	300	10.281	3.15098	19	0.0082739	0.246772
biosynthetic_process	C10-MSCV 72h	54	3.95615	1.91476	9	0.0159172	0.247177
regulation_of_cell_cycle	C10-HDAC7 48h	88	4.38581	2.04138	10	0.0122661	0.247827
endocytic_recycling	C10-MSCV 72h	8	0.586096	0.736992	3	0.0166378	0.248115
cellular_response_to_oxidative_stress	C10-HDAC7 72h	24	0.822479	0.891231	4	0.00846052	0.248396
negative_regulation_of_cell-cell_adhesion	C10-MSCV 72h	14	1.02567	0.974949	4	0.0158822	0.248689
positive_regulation_of_cell_proliferation	C10-HDAC7 72h	364	12.4743	3.47085	22	0.00808765	0.249126
positive_regulation_of_cellular_component_movement	C10-HDAC7 72h	13	0.445509	0.655928	3	0.00889085	0.249342
pachytene	C10-MSCV 72h	8	0.586096	0.736992	3	0.0166378	0.2501
regulation_of_protein_localization	C10-HDAC7 72h	37	1.26799	1.10659	5	0.00825896	0.2503
positive_regulation_of_cell_cycle_cytokinesis	C10-MSCV 72h	14	1.02567	0.974949	4	0.0158822	0.250779
cardiac_muscle_contraction	C10-MSCV 48h	26	2.18561	1.41488	6	0.0186854	0.250785
histone_phosphorylation	C10-MSCV 72h	8	0.586096	0.736992	3	0.0166378	0.252117
RNA_modification	C10-HDAC7 72h	13	0.445509	0.655928	3	0.00889085	0.25312
RNA_catabolic_process	C10-MSCV 72h	8	0.586096	0.736992	3	0.0166378	0.254166
maturation_of_5.8S_rRNA	C10-MSCV 72h	8	0.586096	0.736992	3	0.0166378	0.25625
regulation_of_phosphorylation	C10-HDAC7 48h	29	1.44532	1.17187	5	0.0134027	0.259625
T_cell_homeostasis	C10-HDAC7 48h	19	0.946935	0.948547	4	0.0130917	0.261695
protein_dephosphorylation	C10-HDAC7 72h	122	4.18093	2.00939	10	0.00947546	0.261829
protein_deubiquitination	C10-HDAC7 48h	29	1.44532	1.17187	5	0.0134027	0.262329
peptidyl-threonine_phosphorylation	C10-HDAC7 48h	29	1.44532	1.17187	5	0.0134027	0.265091
protein_phosphorylation	C10-HDAC7 48h	609	30.3518	5.3702	43	0.0151828	0.276975
regulation_of_cell-cell_adhesion	C10-HDAC7 48h	11	0.548226	0.721736	3	0.0151032	0.278225
biosynthetic_process	C10-HDAC7 72h	54	1.85058	1.33685	6	0.0102385	0.278813
mRNA_export_from_nucleus	C10-HDAC7 48h	20	0.996774	0.973189	4	0.0157301	0.278839
T_cell_differentiation	C10-HDAC7 48h	30	1.49516	1.19191	5	0.0154371	0.278907
negative_regulation_of_T_cell_activation	C10-HDAC7 48h	11	0.548226	0.721736	3	0.0151032	0.28098
protein_targeting_to_mitochondrion	C10-HDAC7 48h	20	0.996774	0.973189	4	0.0157301	0.281495
regulation_of_cytokinesis	C10-HDAC7 48h	11	0.548226	0.721736	3	0.0151032	0.283789
endoderm_formation	C10-HDAC7 72h	14	0.479779	0.680689	3	0.01103	0.28391
G2/M_transition_of_mitotic_cell_cycle	C10-MSCV 72h	30	2.19786	1.42718	6	0.0199149	0.28565
positive_regulation_of_DNA_repair	C10-HDAC7 72h	26	0.891019	0.927623	4	0.0112758	0.286314
negative_regulation_of_B_cell_proliferation	C10-MSCV 72h	15	1.09893	1.00917	4	0.0204231	0.286381
protein_localization_in_plasma_membrane	C10-HDAC7 48h	11	0.548226	0.721736	3	0.0151032	0.286656
2-oxoglutarate_metabolic_process	C10-HDAC7 72h	14	0.479779	0.680689	3	0.01103	0.287853
peptidyl-lysine_methylation	C10-MSCV 72h	15	1.09893	1.00917	4	0.0204231	0.288534
regulation_of_cell_cycle	C10-HDAC7 72h	88	3.01576	1.70658	8	0.0107624	0.288893
nucleoside_metabolic_process	C10-HDAC7 48h	11	0.548226	0.721736	3	0.0151032	0.289581
positive_regulation_of_cell_cycle_arrest	C10-MSCV 72h	15	1.09893	1.00917	4	0.0204231	0.29072
inositol_phosphate_dephosphorylation	C10-HDAC7 72h	14	0.479779	0.680689	3	0.01103	0.291907
negative_regulation_of_telomerase_activity	C10-MSCV 48h	8	0.672495	0.784834	3	0.0240938	0.297844
hemopoietic_stem_cell_differentiation	C10-MSCV 48h	8	0.672495	0.784834	3	0.0240938	0.299816
protein_heterotetramerization	C10-MSCV 48h	8	0.672495	0.784834	3	0.0240938	0.301815
hard_palate_development	C10-MSCV 48h	8	0.672495	0.784834	3	0.0240938	0.30384
translational_initiation	C10-HDAC7 72h	56	1.91912	1.36138	6	0.0121518	0.304444
negative_regulation_of_cell-cell_adhesion	C10-MSCV 48h	14	1.17687	1.03824	4	0.0251702	0.305128
pachytene	C10-MSCV 48h	8	0.672495	0.784834	3	0.0240938	0.305893
in_utero_embryonic_development	C10-MSCV 48h	224	18.8299	4.15295	28	0.0229595	0.305963
regulation_of_insulin_secretion_involved_in_cellular_response_to_glucose_stimulus	C10-MSCV 72h	9	0.659358	0.781698	3	0.0236127	0.305988
cellular_response_to_glucose_starvation	C10-MSCV 48h	14	1.17687	1.03824	4	0.0251702	0.307109
replicative_senescence	C10-MSCV 48h	8	0.672495	0.784834	3	0.0240938	0.307974
negative_regulation_of_microtubule_polymerization	C10-MSCV 72h	9	0.659358	0.781698	3	0.0236127	0.308113
microtubule_cytoskeleton_organization	C10-MSCV 72h	57	4.17593	1.96723	9	0.0221399	0.308154
positive_regulation_of_cell_cycle_cytokinesis	C10-MSCV 48h	14	1.17687	1.03824	4	0.0251702	0.309117
RNA_catabolic_process	C10-MSCV 48h	8	0.672495	0.784834	3	0.0240938	0.310084
mitochondrial_DNA_replication	C10-MSCV 72h	9	0.659358	0.781698	3	0.0236127	0.310267
histone_H4_acetylation	C10-HDAC7 72h	27	0.925289	0.945293	4	0.0128839	0.310369
protein_metabolic_process	C10-HDAC7 72h	15	0.514049	0.70458	3	0.0134402	0.31178
negative_regulation_of_neuroblast_proliferation	C10-MSCV 48h	8	0.672495	0.784834	3	0.0240938	0.312222
ribosomal_small_subunit_assembly	C10-MSCV 72h	9	0.659358	0.781698	3	0.0236127	0.312452
positive_regulation_of_viral_genome_replication	C10-MSCV 48h	8	0.672495	0.784834	3	0.0240938	0.31439
B_cell_activation	C10-HDAC7 72h	27	0.925289	0.945293	4	0.0128839	0.3144
glycine_transport	C10-MSCV 72h	9	0.659358	0.781698	3	0.0236127	0.314668
phosphatidylinositol_dephosphorylation	C10-HDAC7 72h	15	0.514049	0.70458	3	0.0134402	0.315677
DNA_damage_response,_signal_transduction_by_p53_class_mediator	C10-MSCV 48h	8	0.672495	0.784834	3	0.0240938	0.316589
response_to_UV-B	C10-MSCV 72h	9	0.659358	0.781698	3	0.0236127	0.316916
cellular_response_to_UV	C10-HDAC7 72h	27	0.925289	0.945293	4	0.0128839	0.318537
single_strand_break_repair	C10-MSCV 48h	8	0.672495	0.784834	3	0.0240938	0.318819
positive_regulation_of_DNA_binding	C10-MSCV 48h	28	2.35373	1.46829	6	0.0264847	0.319004
negative_regulation_of_nuclear_mRNA_splicing,_via_spliceosome	C10-MSCV 72h	9	0.659358	0.781698	3	0.0236127	0.319196
histone_H2A_acetylation	C10-HDAC7 72h	15	0.514049	0.70458	3	0.0134402	0.319673
neurogenesis	C10-MSCV 72h	31	2.27112	1.45077	6	0.0232037	0.320586
response_to_organic_substance	C10-HDAC7 72h	42	1.43934	1.17899	5	0.0140085	0.321
regulation_of_S_phase_of_mitotic_cell_cycle	C10-MSCV 72h	9	0.659358	0.781698	3	0.0236127	0.321509
transcription_initiation,_DNA-dependent	C10-MSCV 48h	21	1.7653	1.27158	5	0.027285	0.322444
chromatin_assembly_or_disassembly	C10-MSCV 72h	9	0.659358	0.781698	3	0.0236127	0.323856
androgen_receptor_signaling_pathway	C10-MSCV 48h	21	1.7653	1.27158	5	0.027285	0.324485
L-amino_acid_transport	C10-MSCV 48h	21	1.7653	1.27158	5	0.027285	0.326551
cellular_iron_ion_homeostasis	C10-HDAC7 72h	28	0.959559	0.962639	4	0.014631	0.327281
mismatch_repair	C10-HDAC7 48h	12	0.598064	0.753829	3	0.0194009	0.328418
protein_sumoylation	C10-MSCV 72h	16	1.17219	1.04226	4	0.0256834	0.330542
one-carbon_metabolic_process	C10-HDAC7 72h	28	0.959559	0.962639	4	0.014631	0.331224
positive_regulation_of_histone_acetylation	C10-HDAC7 48h	12	0.598064	0.753829	3	0.0194009	0.331403
organ_development	C10-HDAC7 48h	12	0.598064	0.753829	3	0.0194009	0.334444
regulation_of_cyclin-dependent_protein_kinase_activity	C10-HDAC7 48h	32	1.59484	1.231	5	0.0201008	0.337228
S_phase_of_mitotic_cell_cycle	C10-HDAC7 48h	12	0.598064	0.753829	3	0.0194009	0.33754
mitotic_cell_cycle	C10-HDAC7 48h	12	0.598064	0.753829	3	0.0194009	0.340695
nucleosome_assembly	C10-HDAC7 72h	43	1.47361	1.19294	5	0.0154147	0.340755
cell_cycle_arrest	C10-MSCV 72h	88	6.44705	2.44433	12	0.026854	0.340937
regulation_of_cyclin-dependent_protein_kinase_activity	C10-MSCV 72h	32	2.34438	1.47398	6	0.0268376	0.343046
histone_methylation	C10-MSCV 72h	24	1.75829	1.27651	5	0.027711	0.344827
translational_initiation	C10-HDAC7 48h	56	2.79097	1.62846	7	0.0208223	0.34624
cilium_assembly	C10-MSCV 72h	41	3.00374	1.66844	7	0.0280737	0.347043
epithelial_to_mesenchymal_transition	C10-MSCV 72h	24	1.75829	1.27651	5	0.027711	0.347126
histone_acetylation	C10-MSCV 72h	24	1.75829	1.27651	5	0.027711	0.349456
spermatogenesis	C10-MSCV 72h	250	18.3155	4.11991	27	0.0284964	0.349965
protein_modification_process	C10-HDAC7 48h	69	3.43887	1.80762	8	0.0212418	0.350117
cell_redox_homeostasis	C10-HDAC7 72h	60	2.0562	1.40916	6	0.0167062	0.356716
nucleocytoplasmic_transport	C10-HDAC7 72h	29	0.993829	0.979679	4	0.0165207	0.356809
cellular_amino_acid_metabolic_process	C10-HDAC7 48h	22	1.09645	1.02069	4	0.0219489	0.358626
regulation_of_phosphorylation	C10-HDAC7 72h	29	0.993829	0.979679	4	0.0165207	0.360958
cell_redox_homeostasis	C10-MSCV 72h	60	4.39572	2.01834	9	0.0299344	0.365239
response_to_inorganic_substance	C10-MSCV 72h	10	0.73262	0.823982	3	0.0319234	0.365756
apical_protein_localization	C10-MSCV 72h	10	0.73262	0.823982	3	0.0319234	0.368
cellular_process	C10-HDAC7 48h	33	1.64468	1.25008	5	0.0227431	0.368399
ATP_catabolic_process	C10-MSCV 72h	111	8.13208	2.74523	14	0.0324869	0.369957
RNA_splicing,_via_transesterification_reactions	C10-MSCV 72h	10	0.73262	0.823982	3	0.0319234	0.370272
negative_regulation_of_B_cell_proliferation	C10-MSCV 48h	15	1.26093	1.07468	4	0.0320889	0.372192
phosphate-containing_compound_metabolic_process	C10-MSCV 72h	10	0.73262	0.823982	3	0.0319234	0.372571
germ_cell_development	C10-MSCV 48h	37	3.11029	1.68785	7	0.0324273	0.373809
histone_H2A_acetylation	C10-MSCV 48h	15	1.26093	1.07468	4	0.0320889	0.374504
positive_regulation_of_DNA_damage_response,_signal_transduction_by_p53_class_mediator	C10-MSCV 48h	9	0.756557	0.832442	3	0.0339147	0.374857
mitotic_metaphase_plate_congression	C10-MSCV 72h	10	0.73262	0.823982	3	0.0319234	0.3749
peptidyl-lysine_methylation	C10-MSCV 48h	15	1.26093	1.07468	4	0.0320889	0.376845
mitochondrial_DNA_replication	C10-MSCV 48h	9	0.756557	0.832442	3	0.0339147	0.377075
mitotic_cell_cycle_checkpoint	C10-MSCV 72h	10	0.73262	0.823982	3	0.0319234	0.377258
nucleotide_metabolic_process	C10-MSCV 48h	22	1.84936	1.3015	5	0.0329316	0.377308
telomere_maintenance_via_telomerase	C10-MSCV 48h	9	0.756557	0.832442	3	0.0339147	0.37932
cell_cycle_cytokinesis	C10-MSCV 72h	10	0.73262	0.823982	3	0.0319234	0.379646
chromosome_segregation	C10-HDAC7 72h	61	2.09047	1.42085	6	0.018006	0.380149
glycine_transport	C10-MSCV 48h	9	0.756557	0.832442	3	0.0339147	0.381591
cellular_response_to_ionizing_radiation	C10-MSCV 72h	17	1.24545	1.07434	4	0.0316833	0.381621
positive_regulation_by_host_of_viral_transcription	C10-MSCV 72h	10	0.73262	0.823982	3	0.0319234	0.382064
T_cell_differentiation	C10-HDAC7 72h	30	1.0281	0.996426	4	0.0185562	0.383155
synaptic_vesicle_exocytosis	C10-HDAC7 48h	13	0.647903	0.78461	3	0.0243012	0.383714
germ_cell_migration	C10-MSCV 48h	9	0.756557	0.832442	3	0.0339147	0.38389
histone_lysine_methylation	C10-MSCV 72h	17	1.24545	1.07434	4	0.0316833	0.384083
biosynthetic_process	C10-MSCV 48h	54	4.53934	2.03906	9	0.035034	0.384964
positive_regulation_of_neurogenesis	C10-HDAC7 72h	17	0.582589	0.750083	3	0.0190901	0.385701
spliceosome_assembly	C10-MSCV 48h	9	0.756557	0.832442	3	0.0339147	0.386217
positive_regulation_of_cellular_component_movement	C10-HDAC7 48h	13	0.647903	0.78461	3	0.0243012	0.386965
protein_stabilization	C10-HDAC7 72h	62	2.12474	1.43245	6	0.0193733	0.387259
circadian_rhythm	C10-HDAC7 72h	30	1.0281	0.996426	4	0.0185562	0.387412
nervous_system_development	C10-MSCV 72h	300	21.9786	4.51314	31	0.0343259	0.388545
histone_deacetylation	C10-HDAC7 72h	17	0.582589	0.750083	3	0.0190901	0.389894
isotype_switching	C10-HDAC7 48h	13	0.647903	0.78461	3	0.0243012	0.390273
dephosphorylation	C10-MSCV 72h	144	10.5497	3.12679	17	0.0351177	0.395127
tissue_development	C10-MSCV 48h	30	2.52186	1.51982	6	0.0361807	0.395254
protein_methylation	C10-HDAC7 48h	23	1.14629	1.04363	4	0.0255459	0.400006
protein_phosphorylation	C10-MSCV 72h	609	44.6165	6.43023	57	0.0358408	0.400863
mitochondrion_organization	C10-MSCV 48h	38	3.19435	1.71051	7	0.0369607	0.401441
ubiquitin-dependent_protein_catabolic_process	C10-MSCV 48h	127	10.6759	3.12705	17	0.0377695	0.407868
intracellular_steroid_hormone_receptor_signaling_pathway	C10-MSCV 48h	16	1.34499	1.10992	4	0.0400103	0.413074
positive_regulation_of_apoptotic_process	C10-MSCV 48h	245	20.5952	4.34326	29	0.0393218	0.415088
embryonic_digestive_tract_development	C10-MSCV 48h	16	1.34499	1.10992	4	0.0400103	0.415356
DNA_damage_response,_signal_transduction_by_p53_class_mediator_resulting_in_induction_of_apoptosis	C10-MSCV 48h	23	1.93342	1.33075	5	0.0392528	0.416701
positive_regulation_of_ATPase_activity	C10-MSCV 48h	16	1.34499	1.10992	4	0.0400103	0.417663
negative_regulation_of_phosphatase_activity	C10-MSCV 48h	47	3.95091	1.90231	8	0.0407212	0.418115
embryo_implantation	C10-MSCV 48h	23	1.93342	1.33075	5	0.0392528	0.419068
odontogenesis	C10-MSCV 72h	18	1.31872	1.10549	4	0.0384351	0.419881
regulation_of_gene_expression_by_genetic_imprinting	C10-MSCV 48h	16	1.34499	1.10992	4	0.0400103	0.419997
regulation_of_mitotic_cell_cycle	C10-MSCV 48h	23	1.93342	1.33075	5	0.0392528	0.421463
microtubule_bundle_formation	C10-MSCV 72h	18	1.31872	1.10549	4	0.0384351	0.422337
positive_regulation_of_cell_proliferation	C10-HDAC7 48h	364	18.1413	4.15176	27	0.0272183	0.422672
cellular_response_to_hydrogen_peroxide	C10-MSCV 72h	18	1.31872	1.10549	4	0.0384351	0.424821
endothelial_cell_migration	C10-MSCV 72h	18	1.31872	1.10549	4	0.0384351	0.427335
sprouting_angiogenesis	C10-HDAC7 48h	14	0.697742	0.814228	3	0.0298037	0.430779
oxaloacetate_metabolic_process	C10-MSCV 72h	11	0.805882	0.8642	3	0.0415506	0.431346
positive_regulation_of_protein_kinase_activity	C10-MSCV 72h	35	2.56417	1.54153	6	0.039925	0.433636
regulation_of_cell-cell_adhesion	C10-MSCV 72h	11	0.805882	0.8642	3	0.0415506	0.433743
DNA_damage_response,_signal_transduction_by_p53_class_mediator_resulting_in_transcription_of_p21_class_mediator	C10-HDAC7 48h	14	0.697742	0.814228	3	0.0298037	0.434118
positive_regulation_of_transcription,_DNA-dependent	C10-MSCV 72h	541	39.6347	6.06061	51	0.0402837	0.435018
methionine_biosynthetic_process	C10-MSCV 72h	11	0.805882	0.8642	3	0.0415506	0.436166
odontogenesis	C10-HDAC7 72h	18	0.616859	0.771829	3	0.0223343	0.437148
inner_cell_mass_cell_proliferation	C10-HDAC7 48h	14	0.697742	0.814228	3	0.0298037	0.43751
negative_regulation_of_organ_growth	C10-MSCV 72h	11	0.805882	0.8642	3	0.0415506	0.438616
protein_polyubiquitination	C10-MSCV 48h	56	4.70747	2.07647	9	0.0429922	0.439035
2-oxoglutarate_metabolic_process	C10-HDAC7 48h	14	0.697742	0.814228	3	0.0298037	0.440955
protein_localization_in_plasma_membrane	C10-MSCV 72h	11	0.805882	0.8642	3	0.0415506	0.441094
neuromuscular_synaptic_transmission	C10-HDAC7 72h	18	0.616859	0.771829	3	0.0223343	0.441749
positive_regulation_of_actin_filament_polymerization	C10-HDAC7 48h	24	1.19613	1.06607	4	0.0294762	0.443087
respiratory_electron_transport_chain	C10-MSCV 72h	11	0.805882	0.8642	3	0.0415506	0.4436
positive_regulation_of_cell_cycle_cytokinesis	C10-HDAC7 48h	14	0.697742	0.814228	3	0.0298037	0.444454
spinal_cord_development	C10-MSCV 48h	10	0.840619	0.877471	3	0.0454802	0.44509
regulation_of_gene_expression	C10-HDAC7 72h	101	3.46127	1.82829	8	0.0230261	0.446041
cullin_deneddylation	C10-MSCV 72h	11	0.805882	0.8642	3	0.0415506	0.446135
negative_regulation_of_protein_binding	C10-HDAC7 48h	24	1.19613	1.06607	4	0.0294762	0.44666
response_to_inorganic_substance	C10-MSCV 48h	10	0.840619	0.877471	3	0.0454802	0.44742
in_utero_embryonic_development	C10-HDAC7 72h	224	7.67647	2.72276	14	0.023358	0.447854
histone_mRNA_catabolic_process	C10-MSCV 48h	10	0.840619	0.877471	3	0.0454802	0.449775
cell_cycle_arrest	C10-HDAC7 48h	88	4.38581	2.04138	9	0.0313643	0.449874
fatty_acid_beta-oxidation	C10-HDAC7 48h	24	1.19613	1.06607	4	0.0294762	0.450292
positive_regulation_of_cell_growth	C10-HDAC7 48h	60	2.99032	1.68561	7	0.0292469	0.450451
response_to_UV-C	C10-MSCV 48h	10	0.840619	0.877471	3	0.0454802	0.452155
phosphate-containing_compound_metabolic_process	C10-MSCV 48h	10	0.840619	0.877471	3	0.0454802	0.45456
amino_acid_transport	C10-MSCV 72h	45	3.29679	1.74793	7	0.044042	0.454697
mitotic_metaphase_plate_congression	C10-MSCV 48h	10	0.840619	0.877471	3	0.0454802	0.456991
mitotic_cell_cycle_checkpoint	C10-MSCV 48h	10	0.840619	0.877471	3	0.0454802	0.459448
embryo_development	C10-MSCV 48h	111	9.33087	2.92344	15	0.0454656	0.461783
T_cell_differentiation_in_thymus	C10-MSCV 72h	36	2.63743	1.5634	6	0.0450462	0.462523
RNA_metabolic_process	C10-MSCV 72h	19	1.39198	1.13578	4	0.0459437	0.46413
translational_elongation	C10-MSCV 48h	32	2.68998	1.56967	6	0.0478935	0.466279
regulation_of_protein_kinase_activity	C10-MSCV 72h	19	1.39198	1.13578	4	0.0459437	0.466639
protein_destabilization	C10-MSCV 72h	19	1.39198	1.13578	4	0.0459437	0.469175
protein_transport	C10-MSCV 72h	511	37.4369	5.89018	48	0.0476492	0.478786
negative_regulation_of_T_cell_proliferation	C10-HDAC7 48h	25	1.24597	1.08806	4	0.0337442	0.480344
regulation_of_G2/M_transition_of_mitotic_cell_cycle	C10-HDAC7 72h	8	0.27416	0.514552	2	0.0286556	0.480748
hemopoietic_stem_cell_differentiation	C10-HDAC7 72h	8	0.27416	0.514552	2	0.0286556	0.48508
apoptotic_process	C10-HDAC7 48h	524	26.1155	4.98136	36	0.0344499	0.486701
regulation_of_cell_proliferation	C10-HDAC7 72h	143	4.9006	2.17547	10	0.0260147	0.488817
protein_metabolic_process	C10-HDAC7 48h	15	0.747581	0.842806	3	0.0359035	0.48886
positive_regulation_of_glial_cell_proliferation	C10-HDAC7 72h	8	0.27416	0.514552	2	0.0286556	0.489489
rRNA_transcription	C10-HDAC7 72h	19	0.651129	0.792979	3	0.025859	0.490799
negative_regulation_of_B_cell_proliferation	C10-HDAC7 48h	15	0.747581	0.842806	3	0.0359035	0.492428
inactivation_of_MAPK_activity	C10-HDAC7 72h	20	0.685399	0.813579	3	0.0296634	0.493253
regulation_of_mitosis	C10-HDAC7 72h	8	0.27416	0.514552	2	0.0286556	0.49398
germ_cell_development	C10-HDAC7 48h	37	1.84403	1.32368	5	0.0355045	0.49417
negative_regulation_of_transcription,_DNA-dependent	C10-HDAC7 48h	440	21.929	4.56466	31	0.0352624	0.494463
positive_regulation_of_cell_cycle_arrest	C10-HDAC7 48h	15	0.747581	0.842806	3	0.0359035	0.496049
germ_cell_development	C10-MSCV 72h	37	2.71069	1.58496	6	0.0505577	0.497371
iron-sulfur_cluster_assembly	C10-HDAC7 72h	8	0.27416	0.514552	2	0.0286556	0.498554
regulation_of_protein_localization	C10-MSCV 72h	37	2.71069	1.58496	6	0.0505577	0.499989
DNA-dependent_DNA_replication	C10-MSCV 72h	12	0.879143	0.902627	3	0.0524553	0.500322
protein_polyubiquitination	C10-MSCV 72h	56	4.10267	1.9499	8	0.0504773	0.501835
mRNA_transport	C10-HDAC7 72h	67	2.29609	1.48909	6	0.0272709	0.502373
ribosomal_small_subunit_biogenesis	C10-MSCV 72h	12	0.879143	0.902627	3	0.0524553	0.502875
anaphase-promoting_complex-dependent_proteasomal_ubiquitin-dependent_protein_catabolic_process	C10-HDAC7 72h	8	0.27416	0.514552	2	0.0286556	0.503213
cellular_iron_ion_homeostasis	C10-MSCV 72h	28	2.05133	1.37879	5	0.0503638	0.50337
G1/S_transition_of_mitotic_cell_cycle	C10-HDAC7 48h	50	2.49194	1.53875	6	0.0372753	0.503887
metabolic_process	C10-HDAC7 72h	994	34.0643	5.73559	46	0.0271294	0.504713
mitotic_cell_cycle	C10-MSCV 72h	12	0.879143	0.902627	3	0.0524553	0.505454
B_cell_differentiation	C10-HDAC7 72h	35	1.19945	1.07626	4	0.031008	0.506643
protein_export_from_nucleus	C10-MSCV 72h	20	1.46524	1.16529	4	0.054207	0.506741
TOR_signaling_cascade	C10-HDAC7 72h	8	0.27416	0.514552	2	0.0286556	0.507961
embryonic_foregut_morphogenesis	C10-MSCV 72h	12	0.879143	0.902627	3	0.0524553	0.508059
DNA_fragmentation_involved_in_apoptotic_nuclear_change	C10-MSCV 72h	20	1.46524	1.16529	4	0.054207	0.509274
protein_phosphorylation	C10-MSCV 48h	609	51.1937	6.84765	63	0.0526108	0.509566
cilium_assembly	C10-MSCV 48h	41	3.44654	1.77674	7	0.0529808	0.510518
paraxial_mesoderm_development	C10-MSCV 72h	12	0.879143	0.902627	3	0.0524553	0.510692
positive_regulation_of_protein_kinase_activity	C10-HDAC7 72h	35	1.19945	1.07626	4	0.031008	0.511087
protein_targeting_to_mitochondrion	C10-MSCV 72h	20	1.46524	1.16529	4	0.054207	0.511833
negative_regulation_of_transcription,_DNA-dependent	C10-HDAC7 72h	440	15.0788	3.81602	23	0.031872	0.511859
regulation_of_anti-apoptosis	C10-HDAC7 72h	8	0.27416	0.514552	2	0.0286556	0.512798
neuron_projection_development	C10-HDAC7 72h	88	3.01576	1.70658	7	0.0316731	0.51305
negative_regulation_of_vascular_permeability	C10-MSCV 72h	12	0.879143	0.902627	3	0.0524553	0.513351
inactivation_of_MAPK_activity	C10-MSCV 72h	20	1.46524	1.16529	4	0.054207	0.514419
telomere_maintenance	C10-HDAC7 48h	26	1.29581	1.10961	4	0.0383525	0.514745
positive_regulation_of_protein_kinase_B_signaling_cascade	C10-HDAC7 72h	52	1.78204	1.31186	5	0.0324046	0.516002
protein_K11-linked_ubiquitination	C10-MSCV 48h	25	2.10155	1.3874	5	0.0539651	0.517349
cellular_protein_catabolic_process	C10-HDAC7 72h	8	0.27416	0.514552	2	0.0286556	0.517729
tachykinin_receptor_signaling_pathway	C10-HDAC7 72h	8	0.27416	0.514552	2	0.0286556	0.522756
regulation_of_mitochondrial_membrane_potential	C10-HDAC7 72h	9	0.30843	0.545765	2	0.0360161	0.524606
L-amino_acid_transport	C10-HDAC7 72h	21	0.719669	0.83367	3	0.0337456	0.528401
cell_volume_homeostasis	C10-HDAC7 72h	9	0.30843	0.545765	2	0.0360161	0.528705
regulation_of_transcription_from_RNA_polymerase_II_promoter	C10-HDAC7 72h	236	8.08771	2.79473	14	0.0342099	0.531243
ventricular_septum_morphogenesis	C10-MSCV 48h	18	1.51311	1.17725	4	0.0588721	0.53183
spindle_assembly	C10-HDAC7 72h	21	0.719669	0.83367	3	0.0337456	0.532841
chaperone-mediated_protein_complex_assembly	C10-HDAC7 72h	9	0.30843	0.545765	2	0.0360161	0.532868
protein_deubiquitination	C10-MSCV 72h	29	2.1246	1.40319	5	0.0573234	0.533221
protein_import_into_nucleus,_translocation	C10-MSCV 48h	18	1.51311	1.17725	4	0.0588721	0.534399
microtubule_bundle_formation	C10-MSCV 48h	18	1.51311	1.17725	4	0.0588721	0.536993
glycine_transport	C10-HDAC7 72h	9	0.30843	0.545765	2	0.0360161	0.537097
DNA_methylation	C10-MSCV 48h	18	1.51311	1.17725	4	0.0588721	0.539613
protein_heterooligomerization	C10-MSCV 72h	78	5.71443	2.30126	10	0.0583471	0.54007
regulation_of_neuron_projection_development	C10-HDAC7 72h	9	0.30843	0.545765	2	0.0360161	0.541394
cellular_response_to_hydrogen_peroxide	C10-MSCV 48h	18	1.51311	1.17725	4	0.0588721	0.542258
oocyte_maturation	C10-MSCV 48h	18	1.51311	1.17725	4	0.0588721	0.544929
positive_regulation_of_fibroblast_migration	C10-HDAC7 72h	9	0.30843	0.545765	2	0.0360161	0.54576
regulation_of_microtubule-based_process	C10-MSCV 48h	11	0.924681	0.920299	3	0.0587217	0.546228
cellular_amino_acid_metabolic_process	C10-HDAC7 72h	22	0.753939	0.853289	3	0.038103	0.54653
positive_regulation_of_transcription,_DNA-dependent	C10-HDAC7 72h	541	18.54	4.23139	27	0.0355523	0.547564
regulation_of_cell-cell_adhesion	C10-MSCV 48h	11	0.924681	0.920299	3	0.0587217	0.548946
regulation_of_glycogen_biosynthetic_process	C10-HDAC7 72h	9	0.30843	0.545765	2	0.0360161	0.550197
negative_regulation_of_DNA_replication	C10-HDAC7 72h	22	0.753939	0.853289	3	0.038103	0.550734
negative_regulation_of_T_cell_activation	C10-MSCV 48h	11	0.924681	0.920299	3	0.0587217	0.551691
regulation_of_protein_binding	C10-MSCV 48h	11	0.924681	0.920299	3	0.0587217	0.554463
protein_dephosphorylation	C10-HDAC7 48h	122	6.08032	2.4036	11	0.0417261	0.556052
response_to_activity	C10-MSCV 48h	11	0.924681	0.920299	3	0.0587217	0.557263
respiratory_electron_transport_chain	C10-MSCV 48h	11	0.924681	0.920299	3	0.0587217	0.560092
substrate_adhesion-dependent_cell_spreading	C10-MSCV 48h	26	2.18561	1.41488	5	0.062365	0.560688
positive_regulation_of_ATPase_activity	C10-HDAC7 48h	16	0.797419	0.870446	3	0.0425908	0.563579
spinal_cord_development	C10-HDAC7 72h	10	0.3427	0.575287	2	0.0440129	0.56644
response_to_inorganic_substance	C10-HDAC7 72h	10	0.3427	0.575287	2	0.0440129	0.570346
circadian_rhythm	C10-MSCV 72h	30	2.19786	1.42718	5	0.064805	0.571684
spindle_organization	C10-HDAC7 72h	10	0.3427	0.575287	2	0.0440129	0.574307
nuclear_mRNA_splicing,_via_spliceosome	C10-MSCV 72h	30	2.19786	1.42718	5	0.064805	0.57438
positive_regulation_of_translation	C10-HDAC7 72h	38	1.30226	1.12144	4	0.0403563	0.574465
regulation_of_transcription_from_RNA_polymerase_II_promoter	C10-MSCV 72h	236	17.2898	4.00289	24	0.0654724	0.574872
nucleosome_disassembly	C10-MSCV 72h	13	0.952405	0.939484	3	0.0645822	0.575118
synaptic_vesicle_exocytosis	C10-MSCV 72h	13	0.952405	0.939484	3	0.0645822	0.577857
negative_regulation_of_cell_aging	C10-HDAC7 72h	10	0.3427	0.575287	2	0.0440129	0.578323
positive_regulation_of_cellular_component_movement	C10-MSCV 72h	13	0.952405	0.939484	3	0.0645822	0.580622
transcription_initiation,_DNA-dependent	C10-MSCV 72h	21	1.5385	1.19406	4	0.0632162	0.582271
retinal_metabolic_process	C10-HDAC7 72h	10	0.3427	0.575287	2	0.0440129	0.582396
centrosome_duplication	C10-MSCV 72h	13	0.952405	0.939484	3	0.0645822	0.583413
patterning_of_blood_vessels	C10-MSCV 48h	43	3.61466	1.81956	7	0.0657466	0.585488
male_meiosis_I	C10-MSCV 72h	13	0.952405	0.939484	3	0.0645822	0.586231
regulation_of_protein_ubiquitination	C10-HDAC7 72h	10	0.3427	0.575287	2	0.0440129	0.586526
positive_regulation_of_DNA_replication	C10-MSCV 48h	43	3.61466	1.81956	7	0.0657466	0.588276
protein_modification_process	C10-MSCV 72h	69	5.05508	2.16442	9	0.0642251	0.588678
T_cell_costimulation	C10-MSCV 72h	13	0.952405	0.939484	3	0.0645822	0.589077
nitric_oxide_mediated_signal_transduction	C10-HDAC7 72h	10	0.3427	0.575287	2	0.0440129	0.590715
cellular_response_to_drug	C10-HDAC7 72h	10	0.3427	0.575287	2	0.0440129	0.594965
positive_regulation_of_stress_fiber_assembly	C10-HDAC7 72h	23	0.788209	0.872466	3	0.0427318	0.599201
protein_autoprocessing	C10-HDAC7 72h	10	0.3427	0.575287	2	0.0440129	0.599277
mitotic_cell_cycle_checkpoint	C10-HDAC7 72h	10	0.3427	0.575287	2	0.0440129	0.603651
gluconeogenesis	C10-HDAC7 72h	23	0.788209	0.872466	3	0.0427318	0.603706
cytokinesis	C10-HDAC7 72h	40	1.3708	1.15057	4	0.047382	0.605652
neutral_amino_acid_transport	C10-HDAC7 72h	10	0.3427	0.575287	2	0.0440129	0.608089
negative_regulation_of_axonogenesis	C10-HDAC7 72h	10	0.3427	0.575287	2	0.0440129	0.612594
T_cell_homeostasis	C10-MSCV 48h	19	1.59718	1.20951	4	0.0697885	0.61855
protein_stabilization	C10-MSCV 48h	62	5.21184	2.18488	9	0.0737945	0.627421
DNA_damage_response,_signal_transduction_by_p53_class_mediator_resulting_in_cell_cycle_arrest	C10-MSCV 48h	12	1.00874	0.961221	3	0.0735454	0.628145
protein_import_into_nucleus,_translocation	C10-HDAC7 48h	18	0.897097	0.923248	3	0.0576725	0.630038
positive_regulation_of_histone_acetylation	C10-MSCV 48h	12	1.00874	0.961221	3	0.0735454	0.631013
regulation_of_G2/M_transition_of_mitotic_cell_cycle	C10-HDAC7 48h	8	0.39871	0.615499	2	0.056913	0.632779
oxaloacetate_metabolic_process	C10-HDAC7 72h	11	0.376969	0.603366	2	0.0525937	0.633484
metabolic_process	C10-MSCV 48h	994	83.5575	8.74834	97	0.0718351	0.6337
protein_N-linked_glycosylation	C10-HDAC7 48h	18	0.897097	0.923248	3	0.0576725	0.633723
organ_development	C10-MSCV 48h	12	1.00874	0.961221	3	0.0735454	0.633907
response_to_hydrogen_peroxide	C10-HDAC7 48h	28	1.39548	1.15149	4	0.0485931	0.634072
cellular_amino_acid_metabolic_process	C10-MSCV 72h	22	1.61176	1.22216	4	0.0729569	0.634658
hemopoietic_stem_cell_differentiation	C10-HDAC7 48h	8	0.39871	0.615499	2	0.056913	0.636545
mitotic_cell_cycle	C10-MSCV 48h	12	1.00874	0.961221	3	0.0735454	0.636829
negative_regulation_of_apoptotic_process	C10-HDAC7 48h	351	17.4934	4.07695	25	0.0484939	0.637203
positive_regulation_of_neurogenesis	C10-HDAC7 48h	17	0.847258	0.897236	3	0.0498526	0.637232
microtubule_bundle_formation	C10-HDAC7 48h	18	0.897097	0.923248	3	0.0576725	0.637451
mitochondrion_morphogenesis	C10-HDAC7 72h	11	0.376969	0.603366	2	0.0525937	0.637571
DNA_damage_response,_signal_transduction_resulting_in_induction_of_apoptosis	C10-MSCV 72h	22	1.61176	1.22216	4	0.0729569	0.63761
regulation_of_apoptotic_process	C10-HDAC7 72h	162	5.55173	2.31549	10	0.0533019	0.637925
biosynthetic_process	C10-HDAC7 48h	54	2.69129	1.59911	6	0.0513396	0.638855
embryonic_foregut_morphogenesis	C10-MSCV 48h	12	1.00874	0.961221	3	0.0735454	0.639777
hard_palate_development	C10-HDAC7 48h	8	0.39871	0.615499	2	0.056913	0.640357
embryo_development	C10-HDAC7 48h	111	5.5321	2.29268	10	0.0508093	0.640743
positive_regulation_of_transcription,_DNA-dependent	C10-HDAC7 48h	541	26.9627	5.06152	36	0.0504829	0.640928
reciprocal_meiotic_recombination	C10-HDAC7 48h	17	0.847258	0.897236	3	0.0498526	0.641596
sprouting_angiogenesis	C10-MSCV 72h	14	1.02567	0.974949	3	0.077864	0.641695
positive_regulation_of_protein_import_into_nucleus,_translocation	C10-HDAC7 72h	11	0.376969	0.603366	2	0.0525937	0.641711
insulin_receptor_signaling_pathway	C10-HDAC7 48h	41	2.04339	1.39339	5	0.0519404	0.642079
negative_regulation_of_transcription_from_RNA_polymerase_II_promoter	C10-HDAC7 48h	507	25.2682	4.89989	34	0.0512588	0.642102
cellular_zinc_ion_homeostasis	C10-MSCV 48h	12	1.00874	0.961221	3	0.0735454	0.642753
iron-sulfur_cluster_assembly	C10-HDAC7 48h	8	0.39871	0.615499	2	0.056913	0.644214
porphyrin-containing_compound_biosynthetic_process	C10-MSCV 72h	14	1.02567	0.974949	3	0.077864	0.644522
protein_polyubiquitination	C10-HDAC7 48h	56	2.79097	1.62846	6	0.0594349	0.645538
paraxial_mesoderm_development	C10-MSCV 48h	12	1.00874	0.961221	3	0.0735454	0.645756
methionine_biosynthetic_process	C10-HDAC7 72h	11	0.376969	0.603366	2	0.0525937	0.645905
response_to_antibiotic	C10-HDAC7 48h	17	0.847258	0.897236	3	0.0498526	0.646021
endoderm_formation	C10-MSCV 72h	14	1.02567	0.974949	3	0.077864	0.647374
CTP_biosynthetic_process	C10-HDAC7 48h	8	0.39871	0.615499	2	0.056913	0.648119
cilium_assembly	C10-HDAC7 72h	41	1.40507	1.16487	4	0.0511324	0.649174
positive_regulation_of_cell_growth	C10-HDAC7 72h	60	2.0562	1.40916	5	0.0546331	0.649718
tissue_development	C10-HDAC7 48h	30	1.49516	1.19191	4	0.0601907	0.64999
negative_regulation_of_organ_growth	C10-HDAC7 72h	11	0.376969	0.603366	2	0.0525937	0.650155
cellular_response_to_glucose_starvation	C10-MSCV 72h	14	1.02567	0.974949	3	0.077864	0.650251
cellular_response_to_insulin_stimulus	C10-HDAC7 72h	42	1.43934	1.17899	4	0.0550401	0.650443
mRNA_capping	C10-HDAC7 48h	8	0.39871	0.615499	2	0.056913	0.652071
positive_regulation_of_interferon-beta_production	C10-MSCV 72h	14	1.02567	0.974949	3	0.077864	0.653154
regulation_of_dendrite_development	C10-HDAC7 72h	11	0.376969	0.603366	2	0.0525937	0.65446
coenzyme_A_biosynthetic_process	C10-HDAC7 48h	8	0.39871	0.615499	2	0.056913	0.656071
regulation_of_Rac_GTPase_activity	C10-MSCV 72h	14	1.02567	0.974949	3	0.077864	0.656083
regulation_of_cytokinesis	C10-HDAC7 72h	11	0.376969	0.603366	2	0.0525937	0.658823
inner_cell_mass_cell_proliferation	C10-MSCV 72h	14	1.02567	0.974949	3	0.077864	0.659038
anaphase-promoting_complex-dependent_proteasomal_ubiquitin-dependent_protein_catabolic_process	C10-HDAC7 48h	8	0.39871	0.615499	2	0.056913	0.660121
patterning_of_blood_vessels	C10-HDAC7 48h	43	2.14306	1.42697	5	0.06157	0.661085
lymphocyte_differentiation	C10-HDAC7 48h	9	0.448548	0.652835	2	0.0708063	0.661916
2-oxoglutarate_metabolic_process	C10-MSCV 72h	14	1.02567	0.974949	3	0.077864	0.66202
insulin_receptor_signaling_pathway	C10-MSCV 72h	41	3.00374	1.66844	6	0.0765612	0.662942
protein_localization_in_plasma_membrane	C10-HDAC7 72h	11	0.376969	0.603366	2	0.0525937	0.663245
UTP_biosynthetic_process	C10-HDAC7 48h	8	0.39871	0.615499	2	0.056913	0.664221
determination_of_adult_lifespan	C10-MSCV 72h	14	1.02567	0.974949	3	0.077864	0.665029
resolution_of_meiotic_recombination_intermediates	C10-HDAC7 48h	9	0.448548	0.652835	2	0.0708063	0.665225
regulation_of_inflammatory_response	C10-HDAC7 48h	29	1.44532	1.17187	4	0.0542235	0.665922
neural_tube_development	C10-MSCV 72h	32	2.34438	1.47398	5	0.0813178	0.667232
peptidyl-proline_modification	C10-MSCV 72h	14	1.02567	0.974949	3	0.077864	0.668066
regulation_of_anti-apoptosis	C10-HDAC7 48h	8	0.39871	0.615499	2	0.056913	0.668372
negative_regulation_of_microtubule_polymerization	C10-HDAC7 48h	9	0.448548	0.652835	2	0.0708063	0.668568
inositol_phosphate_dephosphorylation	C10-MSCV 72h	14	1.02567	0.974949	3	0.077864	0.67113
positive_regulation_of_DNA_damage_response,_signal_transduction_by_p53_class_mediator	C10-HDAC7 48h	9	0.448548	0.652835	2	0.0708063	0.671945
DNA_synthesis_involved_in_DNA_repair	C10-HDAC7 48h	8	0.39871	0.615499	2	0.056913	0.672576
meiotic_prophase_I	C10-HDAC7 48h	9	0.448548	0.652835	2	0.0708063	0.675356
protein_localization	C10-HDAC7 48h	71	3.53855	1.83363	7	0.0633204	0.676018
microtubule_cytoskeleton_organization	C10-HDAC7 48h	57	2.84081	1.64293	6	0.0637511	0.67677
negative_regulation_of_neuroblast_proliferation	C10-HDAC7 48h	8	0.39871	0.615499	2	0.056913	0.676833
negative_regulation_of_striated_muscle_tissue_development	C10-HDAC7 48h	9	0.448548	0.652835	2	0.0708063	0.678801
translational_elongation	C10-HDAC7 48h	32	1.59484	1.231	4	0.0731175	0.680137
cellular_protein_catabolic_process	C10-HDAC7 48h	8	0.39871	0.615499	2	0.056913	0.681144
regulation_of_mitotic_cell_cycle	C10-MSCV 72h	23	1.68503	1.24963	4	0.0834094	0.681418
organ_development	C10-HDAC7 72h	12	0.411239	0.630195	2	0.0617091	0.682067
positive_regulation_of_astrocyte_differentiation	C10-HDAC7 48h	9	0.448548	0.652835	2	0.0708063	0.682282
neurogenesis	C10-HDAC7 48h	31	1.545	1.21161	4	0.0664904	0.682707
response_to_organic_substance	C10-MSCV 72h	42	3.077	1.68866	6	0.0840504	0.683683
positive_regulation_of_apoptotic_process	C10-HDAC7 48h	245	12.2105	3.40616	18	0.0663196	0.684695
DNA_fragmentation_involved_in_apoptotic_nuclear_change	C10-MSCV 48h	20	1.68124	1.24093	4	0.081662	0.685013
RNA_metabolic_process	C10-HDAC7 48h	19	0.946935	0.948547	3	0.0660314	0.685486
DNA_damage_response,_signal_transduction_by_p53_class_mediator	C10-HDAC7 48h	8	0.39871	0.615499	2	0.056913	0.68551
cell_volume_homeostasis	C10-HDAC7 48h	9	0.448548	0.652835	2	0.0708063	0.685799
ribosomal_small_subunit_biogenesis	C10-HDAC7 72h	12	0.411239	0.630195	2	0.0617091	0.686103
regulation_of_gene_expression	C10-MSCV 48h	101	8.49025	2.78865	13	0.0810769	0.686232
regulation_of_the_force_of_heart_contraction	C10-MSCV 48h	20	1.68124	1.24093	4	0.081662	0.688084
negative_regulation_of_mitotic_cell_cycle	C10-HDAC7 48h	19	0.946935	0.948547	3	0.0660314	0.689294
branched_chain_family_amino_acid_catabolic_process	C10-HDAC7 48h	9	0.448548	0.652835	2	0.0708063	0.689353
histone_H3_acetylation	C10-HDAC7 72h	43	1.47361	1.19294	4	0.0591043	0.689795
single_strand_break_repair	C10-HDAC7 48h	8	0.39871	0.615499	2	0.056913	0.689933
cellular_respiration	C10-HDAC7 72h	12	0.411239	0.630195	2	0.0617091	0.690187
cellular_response_to_insulin_stimulus	C10-HDAC7 48h	42	2.09323	1.41028	5	0.0566373	0.691049
protein_import_into_peroxisome_matrix	C10-HDAC7 48h	9	0.448548	0.652835	2	0.0708063	0.692943
protein_destabilization	C10-HDAC7 48h	19	0.946935	0.948547	3	0.0660314	0.693145
inactivation_of_MAPK_activity	C10-HDAC7 48h	20	0.996774	0.973189	3	0.0749081	0.693361
positive_regulation_of_DNA_replication	C10-HDAC7 72h	43	1.47361	1.19294	4	0.0591043	0.694106
mitochondrial_respiratory_chain_complex_I_assembly	C10-HDAC7 72h	12	0.411239	0.630195	2	0.0617091	0.69432
positive_regulation_of_fibroblast_migration	C10-HDAC7 48h	9	0.448548	0.652835	2	0.0708063	0.696571
rRNA_transcription	C10-HDAC7 48h	19	0.946935	0.948547	3	0.0660314	0.697039
nervous_system_development	C10-HDAC7 48h	300	14.9516	3.76914	21	0.075686	0.697127
long_term_synaptic_depression	C10-HDAC7 72h	12	0.411239	0.630195	2	0.0617091	0.698503
response_to_UV-B	C10-HDAC7 48h	9	0.448548	0.652835	2	0.0708063	0.700237
dephosphorylation	C10-HDAC7 72h	144	4.93487	2.18306	9	0.0605835	0.702694
mitotic_cell_cycle	C10-HDAC7 72h	12	0.411239	0.630195	2	0.0617091	0.702736
mammary_gland_branching_involved_in_thelarche	C10-HDAC7 48h	9	0.448548	0.652835	2	0.0708063	0.703942
response_to_endoplasmic_reticulum_stress	C10-HDAC7 72h	12	0.411239	0.630195	2	0.0617091	0.707021
microtubule-based_movement	C10-HDAC7 72h	63	2.15901	1.44396	5	0.0647723	0.707599
eyelid_development_in_camera-type_eye	C10-HDAC7 48h	9	0.448548	0.652835	2	0.0708063	0.707686
negative_regulation_of_vascular_permeability	C10-HDAC7 72h	12	0.411239	0.630195	2	0.0617091	0.711358
regulation_of_glycogen_biosynthetic_process	C10-HDAC7 48h	9	0.448548	0.652835	2	0.0708063	0.711471
peptidyl-serine_phosphorylation	C10-HDAC7 72h	63	2.15901	1.44396	5	0.0647723	0.711737
protein_complex_assembly	C10-HDAC7 48h	60	2.99032	1.68561	6	0.0777736	0.712862
positive_regulation_of_ubiquitin-protein_ligase_activity	C10-HDAC7 48h	9	0.448548	0.652835	2	0.0708063	0.715296
xenobiotic_catabolic_process	C10-HDAC7 48h	9	0.448548	0.652835	2	0.0708063	0.719162
spliceosome_assembly	C10-HDAC7 48h	9	0.448548	0.652835	2	0.0708063	0.723071
myeloid_dendritic_cell_differentiation	C10-MSCV 48h	13	1.0928	1.00047	3	0.0898385	0.724491
reproductive_structure_development	C10-HDAC7 48h	10	0.498387	0.688148	2	0.0856573	0.725
negative_regulation_of_neuron_apoptosis	C10-HDAC7 72h	104	3.56407	1.85525	7	0.066917	0.726803
positive_regulation_of_fibroblast_proliferation	C10-HDAC7 72h	45	1.54215	1.22037	4	0.0676963	0.726865
synaptic_vesicle_exocytosis	C10-MSCV 48h	13	1.0928	1.00047	3	0.0898385	0.727614
tight_junction_assembly	C10-HDAC7 48h	10	0.498387	0.688148	2	0.0856573	0.728281
transcription_from_RNA_polymerase_II_promoter	C10-MSCV 48h	112	9.41493	2.93658	14	0.0872965	0.729022
response_to_insulin_stimulus	C10-HDAC7 48h	33	1.64468	1.25008	4	0.0800656	0.730308
regulation_of_apoptotic_process	C10-MSCV 48h	162	13.618	3.53175	19	0.0878722	0.730584
positive_regulation_of_cellular_component_movement	C10-MSCV 48h	13	1.0928	1.00047	3	0.0898385	0.730764
amino_acid_transport	C10-HDAC7 72h	45	1.54215	1.22037	4	0.0676963	0.731042
histone_monoubiquitination	C10-HDAC7 48h	10	0.498387	0.688148	2	0.0856573	0.731591
cellular_process	C10-MSCV 72h	33	2.41764	1.49684	5	0.0903337	0.731625
male_meiosis_I	C10-MSCV 48h	13	1.0928	1.00047	3	0.0898385	0.733941
protein_metabolic_process	C10-MSCV 72h	15	1.09893	1.00917	3	0.0922242	0.734276
spinal_cord_development	C10-HDAC7 48h	10	0.498387	0.688148	2	0.0856573	0.734932
cell_aging	C10-MSCV 48h	29	2.4378	1.49428	5	0.0916818	0.736197
positive_regulation_of_cell-cell_adhesion	C10-MSCV 48h	13	1.0928	1.00047	3	0.0898385	0.737146
positive_regulation_of_proteolysis	C10-MSCV 72h	15	1.09893	1.00917	3	0.0922242	0.737401
negative_regulation_of_apoptotic_process	C10-MSCV 48h	351	29.5057	5.1986	37	0.0922413	0.737538
apical_protein_localization	C10-HDAC7 48h	10	0.498387	0.688148	2	0.0856573	0.738303
establishment_of_mitotic_spindle_orientation	C10-MSCV 48h	13	1.0928	1.00047	3	0.0898385	0.740379
phosphatidylinositol_dephosphorylation	C10-MSCV 72h	15	1.09893	1.00917	3	0.0922242	0.740552
positive_regulation_of_DNA_replication	C10-MSCV 72h	43	3.15026	1.70865	6	0.0919288	0.741349
protein_stabilization	C10-HDAC7 48h	62	3.09	1.71348	6	0.0880097	0.74157
positive_regulation_of_oligodendrocyte_differentiation	C10-HDAC7 48h	10	0.498387	0.688148	2	0.0856573	0.741705
positive_regulation_of_microtubule_polymerization	C10-MSCV 48h	13	1.0928	1.00047	3	0.0898385	0.743641
chromosome_organization	C10-HDAC7 72h	28	0.959559	0.962639	3	0.0697724	0.7449
retinal_metabolic_process	C10-HDAC7 48h	10	0.498387	0.688148	2	0.0856573	0.745139
base-excision_repair	C10-MSCV 48h	21	1.7653	1.27158	4	0.0944565	0.74573
pathway-restricted_SMAD_protein_phosphorylation	C10-HDAC7 48h	10	0.498387	0.688148	2	0.0856573	0.748605
negative_regulation_of_cyclin-dependent_protein_kinase_activity	C10-MSCV 48h	21	1.7653	1.27158	4	0.0944565	0.748877
regulation_of_transcription_from_RNA_polymerase_II_promoter	C10-MSCV 48h	236	19.8386	4.26274	26	0.095468	0.750562
regulation_of_muscle_contraction	C10-MSCV 48h	21	1.7653	1.27158	4	0.0944565	0.75205
response_to_UV-C	C10-HDAC7 48h	10	0.498387	0.688148	2	0.0856573	0.752103
neurotransmitter_transport	C10-HDAC7 48h	48	2.39226	1.50766	5	0.0897196	0.752603
synaptic_vesicle_exocytosis	C10-HDAC7 72h	13	0.445509	0.655928	2	0.0713124	0.752787
protein_autoprocessing	C10-HDAC7 48h	10	0.498387	0.688148	2	0.0856573	0.755634
establishment_of_mitotic_spindle_orientation	C10-HDAC7 72h	13	0.445509	0.655928	2	0.0713124	0.75704
synaptic_vesicle_endocytosis	C10-HDAC7 48h	10	0.498387	0.688148	2	0.0856573	0.759198
negative_regulation_of_cyclin-dependent_protein_kinase_activity	C10-HDAC7 48h	21	1.04661	0.997222	3	0.0842795	0.761352
mitotic_cell_cycle_checkpoint	C10-HDAC7 48h	10	0.498387	0.688148	2	0.0856573	0.762796
regulation_of_translation	C10-HDAC7 48h	91	4.53532	2.07588	8	0.0842181	0.764473
positive_regulation_by_host_of_viral_transcription	C10-HDAC7 48h	10	0.498387	0.688148	2	0.0856573	0.766429
cell_proliferation	C10-HDAC7 72h	172	5.89443	2.38588	10	0.0733227	0.769683
neutral_amino_acid_transport	C10-HDAC7 48h	10	0.498387	0.688148	2	0.0856573	0.770096
cell_aging	C10-HDAC7 72h	29	0.993829	0.979679	3	0.0759168	0.771069
hippocampus_development	C10-HDAC7 48h	35	1.74435	1.28741	4	0.0948956	0.775256
protein_deubiquitination	C10-HDAC7 72h	29	0.993829	0.979679	3	0.0759168	0.775259
protein_phosphorylation	C10-HDAC7 72h	609	20.8704	4.48945	28	0.0745284	0.777993
B_cell_differentiation	C10-HDAC7 48h	35	1.74435	1.28741	4	0.0948956	0.778642
cellular_protein_metabolic_process	C10-HDAC7 48h	22	1.09645	1.02069	3	0.0941212	0.779091
positive_regulation_of_mitotic_cell_cycle	C10-HDAC7 72h	29	0.993829	0.979679	3	0.0759168	0.779496
positive_regulation_of_protein_kinase_activity	C10-HDAC7 48h	35	1.74435	1.28741	4	0.0948956	0.782057
DNA_damage_response,_signal_transduction_resulting_in_induction_of_apoptosis	C10-HDAC7 48h	22	1.09645	1.02069	3	0.0941212	0.782538
positive_regulation_of_cysteine-type_endopeptidase_activity_involved_in_apoptotic_process	C10-HDAC7 72h	29	0.993829	0.979679	3	0.0759168	0.783779
nuclear_mRNA_splicing,_via_spliceosome	C10-HDAC7 72h	30	1.0281	0.996426	3	0.0822902	0.78489
activation_of_cysteine-type_endopeptidase_activity_involved_in_apoptotic_process	C10-MSCV 48h	66	5.54809	2.25426	9	0.100349	0.785649
negative_regulation_of_DNA_replication	C10-HDAC7 48h	22	1.09645	1.02069	3	0.0941212	0.786016
neurotransmitter_transport	C10-HDAC7 72h	48	1.64496	1.26039	4	0.0817172	0.787419
activation_of_cysteine-type_endopeptidase_activity_involved_in_apoptotic_process	C10-HDAC7 72h	66	2.26182	1.47794	5	0.0758906	0.787836
cellular_response_to_glucose_starvation	C10-HDAC7 72h	14	0.479779	0.680689	2	0.0813595	0.788013
tissue_development	C10-HDAC7 72h	30	1.0281	0.996426	3	0.0822902	0.788895
protein_import_into_nucleus	C10-MSCV 72h	34	2.49091	1.51935	5	0.0998415	0.791571
regulation_of_Rac_GTPase_activity	C10-HDAC7 72h	14	0.479779	0.680689	2	0.0813595	0.792096
positive_regulation_of_cell_motility	C10-HDAC7 48h	11	0.548226	0.721736	2	0.101336	0.793376
negative_regulation_of_multicellular_organism_growth	C10-HDAC7 72h	14	0.479779	0.680689	2	0.0813595	0.796221
oxaloacetate_metabolic_process	C10-HDAC7 48h	11	0.548226	0.721736	2	0.101336	0.796696
activation_of_protein_kinase_activity	C10-HDAC7 48h	23	1.14629	1.04363	3	0.104407	0.797486
T_cell_differentiation_in_thymus	C10-HDAC7 48h	36	1.79419	1.30567	4	0.102761	0.79788
regulation_of_microtubule-based_process	C10-HDAC7 48h	11	0.548226	0.721736	2	0.101336	0.800043
embryonic_morphogenesis	C10-HDAC7 72h	14	0.479779	0.680689	2	0.0813595	0.80039
DNA_damage_response,_signal_transduction_by_p53_class_mediator_resulting_in_induction_of_apoptosis	C10-HDAC7 48h	23	1.14629	1.04363	3	0.104407	0.800741
microtubule_cytoskeleton_organization	C10-MSCV 48h	57	4.79153	2.09493	8	0.103156	0.800947
erythrocyte_differentiation	C10-HDAC7 48h	36	1.79419	1.30567	4	0.102761	0.801191
T_cell_differentiation	C10-MSCV 48h	30	2.52186	1.51982	5	0.102782	0.801358
regulation_of_G2/M_transition_of_mitotic_cell_cycle	C10-MSCV 72h	8	0.586096	0.736992	2	0.111842	0.802105
methionine_biosynthetic_process	C10-HDAC7 48h	11	0.548226	0.721736	2	0.101336	0.803419
regulation_of_mitotic_cell_cycle	C10-HDAC7 48h	23	1.14629	1.04363	3	0.104407	0.804023
sprouting_angiogenesis	C10-MSCV 48h	14	1.17687	1.03824	3	0.107475	0.804566
negative_regulation_of_MAPKKK_cascade	C10-HDAC7 72h	14	0.479779	0.680689	2	0.0813595	0.804603
adenosine_metabolic_process	C10-MSCV 72h	8	0.586096	0.736992	2	0.111842	0.805178
cellular_amino_acid_metabolic_process	C10-MSCV 48h	22	1.84936	1.3015	4	0.108129	0.806246
regulation_of_protein_binding	C10-HDAC7 48h	11	0.548226	0.721736	2	0.101336	0.806823
gluconeogenesis	C10-HDAC7 48h	23	1.14629	1.04363	3	0.104407	0.807332
porphyrin-containing_compound_biosynthetic_process	C10-MSCV 48h	14	1.17687	1.03824	3	0.107475	0.807784
positive_regulation_of_glial_cell_proliferation	C10-MSCV 72h	8	0.586096	0.736992	2	0.111842	0.808275
peptidyl-proline_modification	C10-HDAC7 72h	14	0.479779	0.680689	2	0.0813595	0.80886
response_to_activity	C10-HDAC7 48h	11	0.548226	0.721736	2	0.101336	0.810256
positive_regulation_of_interferon-beta_production	C10-MSCV 48h	14	1.17687	1.03824	3	0.107475	0.811028
protein_heterotetramerization	C10-MSCV 72h	8	0.586096	0.736992	2	0.111842	0.811396
regulation_of_MAPKKK_cascade	C10-HDAC7 72h	14	0.479779	0.680689	2	0.0813595	0.813162
regulation_of_Wnt_receptor_signaling_pathway	C10-HDAC7 48h	11	0.548226	0.721736	2	0.101336	0.813719
regulation_of_Rac_GTPase_activity	C10-MSCV 48h	14	1.17687	1.03824	3	0.107475	0.814298
hard_palate_development	C10-MSCV 72h	8	0.586096	0.736992	2	0.111842	0.814541
head_development	C10-HDAC7 48h	11	0.548226	0.721736	2	0.101336	0.817211
positive_regulation_of_cell_cycle_cytokinesis	C10-HDAC7 72h	14	0.479779	0.680689	2	0.0813595	0.817511
inner_cell_mass_cell_proliferation	C10-MSCV 48h	14	1.17687	1.03824	3	0.107475	0.817595
ribosomal_large_subunit_biogenesis	C10-MSCV 72h	8	0.586096	0.736992	2	0.111842	0.81771
positive_regulation_of_apoptotic_process	C10-HDAC7 72h	245	8.39614	2.84753	13	0.0811466	0.819755
pattern_specification_process	C10-MSCV 48h	86	7.22932	2.57325	11	0.106044	0.819987
regulation_of_osteoclast_differentiation	C10-HDAC7 48h	11	0.548226	0.721736	2	0.101336	0.820734
coenzyme_A_biosynthetic_process	C10-MSCV 72h	8	0.586096	0.736992	2	0.111842	0.820904
positive_regulation_of_interleukin-2_biosynthetic_process	C10-MSCV 48h	14	1.17687	1.03824	3	0.107475	0.820919
anaphase-promoting_complex-dependent_proteasomal_ubiquitin-dependent_protein_catabolic_process	C10-MSCV 72h	8	0.586096	0.736992	2	0.111842	0.824124
2-oxoglutarate_metabolic_process	C10-MSCV 48h	14	1.17687	1.03824	3	0.107475	0.824269
folic_acid_transport	C10-HDAC7 48h	11	0.548226	0.721736	2	0.101336	0.824287
TOR_signaling_cascade	C10-MSCV 72h	8	0.586096	0.736992	2	0.111842	0.827368
peptidyl-proline_modification	C10-MSCV 48h	14	1.17687	1.03824	3	0.107475	0.827648
protein_peptidyl-prolyl_isomerization	C10-MSCV 72h	8	0.586096	0.736992	2	0.111842	0.830638
positive_regulation_of_erythrocyte_differentiation	C10-MSCV 72h	16	1.17219	1.04226	3	0.10758	0.831862
positive_regulation_of_T_cell_mediated_cytotoxicity	C10-HDAC7 72h	15	0.514049	0.70458	2	0.0918086	0.833374
alpha-beta_T_cell_differentiation	C10-MSCV 72h	8	0.586096	0.736992	2	0.111842	0.833935
protein_modification_process	C10-HDAC7 72h	69	2.36463	1.51116	5	0.0879705	0.834832
neurogenesis	C10-HDAC7 72h	31	1.06237	1.0129	3	0.0888849	0.835073
positive_regulation_of_ATPase_activity	C10-MSCV 72h	16	1.17219	1.04226	3	0.10758	0.835299
regulation_of_anti-apoptosis	C10-MSCV 72h	8	0.586096	0.736992	2	0.111842	0.837257
positive_regulation_of_bone_resorption	C10-HDAC7 72h	15	0.514049	0.70458	2	0.0918086	0.837419
regulation_of_gene_expression_by_genetic_imprinting	C10-MSCV 72h	16	1.17219	1.04226	3	0.10758	0.838765
cardiac_muscle_contraction	C10-MSCV 72h	26	1.90481	1.32863	4	0.118772	0.838997
receptor_internalization	C10-HDAC7 72h	31	1.06237	1.0129	3	0.0888849	0.83927
protein_K11-linked_ubiquitination	C10-MSCV 72h	25	1.83155	1.30283	4	0.106347	0.839608
cellular_protein_catabolic_process	C10-MSCV 72h	8	0.586096	0.736992	2	0.111842	0.840606
muscle_cell_homeostasis	C10-HDAC7 72h	15	0.514049	0.70458	2	0.0918086	0.841504
somitogenesis	C10-MSCV 72h	46	3.37005	1.76724	6	0.117835	0.841871
negative_regulation_of_phosphorylation	C10-MSCV 72h	26	1.90481	1.32863	4	0.118772	0.842163
heme_biosynthetic_process	C10-MSCV 72h	16	1.17219	1.04226	3	0.10758	0.84226
regulation_of_protein_localization	C10-HDAC7 48h	37	1.84403	1.32368	4	0.110913	0.843745
positive_regulation_of_viral_genome_replication	C10-MSCV 72h	8	0.586096	0.736992	2	0.111842	0.843982
regulation_of_gene_expression	C10-MSCV 72h	101	7.39946	2.61866	11	0.120993	0.845151
metabolic_process	C10-MSCV 72h	994	72.8224	8.21506	83	0.120561	0.845279
telomere_maintenance	C10-MSCV 72h	26	1.90481	1.32863	4	0.118772	0.845353
negative_regulation_of_B_cell_proliferation	C10-HDAC7 72h	15	0.514049	0.70458	2	0.0918086	0.845629
response_to_heat	C10-MSCV 72h	35	2.56417	1.54153	5	0.109828	0.845763
induction_of_apoptosis_by_intracellular_signals	C10-MSCV 72h	16	1.17219	1.04226	3	0.10758	0.845784
erythrocyte_differentiation	C10-MSCV 72h	36	2.63743	1.5634	5	0.120276	0.846438
regulation_of_apoptotic_process	C10-HDAC7 48h	162	8.07387	2.76974	12	0.111757	0.84674
histone_H4-K12_acetylation	C10-MSCV 72h	8	0.586096	0.736992	2	0.111842	0.847385
protein_transport	C10-HDAC7 48h	511	25.4676	4.91918	32	0.112394	0.848144
positive_regulation_of_cell_proliferation	C10-MSCV 72h	364	26.6674	4.97128	33	0.122059	0.849443
positive_regulation_of_cell_cycle_arrest	C10-HDAC7 72h	15	0.514049	0.70458	2	0.0918086	0.849795
neurogenesis	C10-MSCV 48h	31	2.60592	1.54495	5	0.114513	0.850476
DNA_damage_response,_signal_transduction_by_p53_class_mediator	C10-MSCV 72h	8	0.586096	0.736992	2	0.111842	0.850816
glutathione_metabolic_process	C10-HDAC7 72h	32	1.09664	1.0291	3	0.0956927	0.852164
spermatogenesis	C10-HDAC7 72h	250	8.56749	2.87644	13	0.0913346	0.853819
superoxide_metabolic_process	C10-HDAC7 72h	15	0.514049	0.70458	2	0.0918086	0.854002
tachykinin_receptor_signaling_pathway	C10-MSCV 72h	8	0.586096	0.736992	2	0.111842	0.854274
positive_regulation_of_neurogenesis	C10-MSCV 72h	17	1.24545	1.07434	3	0.123843	0.85552
regulation_of_cyclin-dependent_protein_kinase_activity	C10-HDAC7 72h	32	1.09664	1.0291	3	0.0956927	0.856222
positive_regulation_of_organ_growth	C10-HDAC7 48h	12	0.598064	0.753829	2	0.117723	0.85737
proline_transport	C10-MSCV 72h	8	0.586096	0.736992	2	0.111842	0.857761
regulation_of_actin_filament_polymerization	C10-MSCV 72h	17	1.24545	1.07434	3	0.123843	0.858677
response_to_ionizing_radiation	C10-HDAC7 72h	32	1.09664	1.0291	3	0.0956927	0.860319
ribosomal_small_subunit_biogenesis	C10-HDAC7 48h	12	0.598064	0.753829	2	0.117723	0.860706
cellular_response_to_oxidative_stress	C10-HDAC7 48h	24	1.19613	1.06607	3	0.115112	0.861734
cellular_respiration	C10-HDAC7 48h	12	0.598064	0.753829	2	0.117723	0.864068
neural_tube_development	C10-HDAC7 72h	32	1.09664	1.0291	3	0.0956927	0.864455
histone_acetylation	C10-HDAC7 48h	24	1.19613	1.06607	3	0.115112	0.865181
sister_chromatid_cohesion	C10-HDAC7 48h	12	0.598064	0.753829	2	0.117723	0.867457
response_to_endoplasmic_reticulum_stress	C10-HDAC7 48h	12	0.598064	0.753829	2	0.117723	0.870872
cellular_zinc_ion_homeostasis	C10-HDAC7 48h	12	0.598064	0.753829	2	0.117723	0.874314
peptidyl-tyrosine_dephosphorylation	C10-MSCV 72h	47	3.44331	1.78635	6	0.127199	0.875485
lymphocyte_differentiation	C10-MSCV 72h	9	0.659358	0.781698	2	0.137051	0.875912
neural_tube_formation	C10-MSCV 72h	18	1.31872	1.10549	3	0.140925	0.876814
negative_regulation_of_vascular_permeability	C10-HDAC7 48h	12	0.598064	0.753829	2	0.117723	0.877783
positive_regulation_of_DNA_damage_response,_signal_transduction_by_p53_class_mediator	C10-MSCV 72h	9	0.659358	0.781698	2	0.137051	0.878902
ventricular_septum_morphogenesis	C10-MSCV 72h	18	1.31872	1.10549	3	0.140925	0.879727
meiotic_prophase_I	C10-MSCV 72h	9	0.659358	0.781698	2	0.137051	0.881912
protein_N-linked_glycosylation	C10-MSCV 72h	18	1.31872	1.10549	3	0.140925	0.88266
negative_regulation_of_striated_muscle_tissue_development	C10-MSCV 72h	9	0.659358	0.781698	2	0.137051	0.884942
neuromuscular_synaptic_transmission	C10-MSCV 72h	18	1.31872	1.10549	3	0.140925	0.885612
ubiquitin-dependent_protein_catabolic_process	C10-MSCV 72h	127	9.30427	2.93643	13	0.139176	0.88648
protein_autophosphorylation	C10-MSCV 72h	163	11.9417	3.32668	16	0.143009	0.886842
positive_regulation_of_astrocyte_differentiation	C10-MSCV 72h	9	0.659358	0.781698	2	0.137051	0.887994
regulation_of_translational_initiation	C10-MSCV 72h	18	1.31872	1.10549	3	0.140925	0.888584
positive_regulation_of_transcription_from_RNA_polymerase_II_promoter	C10-MSCV 48h	678	56.994	7.22516	66	0.120812	0.890219
protein_homooligomerization	C10-MSCV 48h	108	9.07869	2.88366	13	0.12036	0.890377
regulation_of_mitochondrial_membrane_potential	C10-MSCV 72h	9	0.659358	0.781698	2	0.137051	0.891066
DNA_methylation	C10-MSCV 72h	18	1.31872	1.10549	3	0.140925	0.891575
cell_volume_homeostasis	C10-MSCV 72h	9	0.659358	0.781698	2	0.137051	0.89416
oocyte_maturation	C10-MSCV 72h	18	1.31872	1.10549	3	0.140925	0.894587
telomere_maintenance_via_telomerase	C10-MSCV 72h	9	0.659358	0.781698	2	0.137051	0.897276
vasculogenesis	C10-MSCV 72h	69	5.05508	2.16442	8	0.131165	0.899487
ubiquinone_biosynthetic_process	C10-MSCV 72h	9	0.659358	0.781698	2	0.137051	0.900413
regulation_of_neuron_projection_development	C10-MSCV 72h	9	0.659358	0.781698	2	0.137051	0.903573
regulation_of_catalytic_activity	C10-MSCV 48h	101	8.49025	2.78865	12	0.140997	0.904208
apoptotic_mitochondrial_changes	C10-HDAC7 72h	16	0.548319	0.727687	2	0.10262	0.905276
protein_modification_process	C10-MSCV 48h	69	5.80027	2.30493	9	0.123414	0.905836
negative_regulation_of_translational_initiation	C10-MSCV 72h	9	0.659358	0.781698	2	0.137051	0.906754
regulation_of_G2/M_transition_of_mitotic_cell_cycle	C10-MSCV 48h	8	0.672495	0.784834	2	0.140923	0.906833
induction_of_apoptosis_by_intracellular_signals	C10-HDAC7 72h	16	0.548319	0.727687	2	0.10262	0.909546
mRNA_splice_site_selection	C10-MSCV 48h	8	0.672495	0.784834	2	0.140923	0.909949
protein_targeting_to_lysosome	C10-MSCV 72h	9	0.659358	0.781698	2	0.137051	0.909958
adenosine_metabolic_process	C10-MSCV 48h	8	0.672495	0.784834	2	0.140923	0.913087
branched_chain_family_amino_acid_catabolic_process	C10-MSCV 72h	9	0.659358	0.781698	2	0.137051	0.913185
nucleotide-excision_repair	C10-HDAC7 48h	25	1.24597	1.08806	3	0.126208	0.915614
mRNA_polyadenylation	C10-MSCV 48h	16	1.34499	1.10992	3	0.14624	0.915949
Peyer's_patch_development	C10-MSCV 48h	8	0.672495	0.784834	2	0.140923	0.916246
transcription_elongation_from_RNA_polymerase_II_promoter	C10-MSCV 72h	9	0.659358	0.781698	2	0.137051	0.916435
positive_regulation_of_protein_binding	C10-MSCV 48h	32	2.68998	1.56967	5	0.12685	0.916737
insulin_receptor_signaling_pathway	C10-MSCV 48h	41	3.44654	1.77674	6	0.126394	0.916966
apoptotic_mitochondrial_changes	C10-MSCV 48h	16	1.34499	1.10992	3	0.14624	0.919012
positive_regulation_of_glial_cell_proliferation	C10-MSCV 48h	8	0.672495	0.784834	2	0.140923	0.919428
positive_regulation_of_fibroblast_migration	C10-MSCV 72h	9	0.659358	0.781698	2	0.137051	0.919708
positive_regulation_of_bone_resorption	C10-MSCV 48h	15	1.26093	1.07468	3	0.126322	0.919995
positive_regulation_of_erythrocyte_differentiation	C10-MSCV 48h	16	1.34499	1.10992	3	0.14624	0.922096
regulation_of_synaptic_transmission,_GABAergic	C10-MSCV 48h	8	0.672495	0.784834	2	0.140923	0.922631
eyelid_development_in_camera-type_eye	C10-MSCV 72h	9	0.659358	0.781698	2	0.137051	0.923004
protein_metabolic_process	C10-MSCV 48h	15	1.26093	1.07468	3	0.126322	0.923575
protein_sumoylation	C10-MSCV 48h	16	1.34499	1.10992	3	0.14624	0.925201
cell_growth	C10-HDAC7 48h	39	1.94371	1.35898	4	0.128038	0.925321
endocytic_recycling	C10-MSCV 48h	8	0.672495	0.784834	2	0.140923	0.925857
regulation_of_glycogen_biosynthetic_process	C10-MSCV 72h	9	0.659358	0.781698	2	0.137051	0.926324
protein_complex_assembly	C10-MSCV 48h	60	5.04371	2.14936	8	0.128687	0.926447
transmembrane_receptor_protein_tyrosine_kinase_signaling_pathway	C10-HDAC7 72h	73	2.50171	1.55434	5	0.105526	0.926556
histone_H3-K4_methylation	C10-MSCV 48h	16	1.34499	1.10992	3	0.14624	0.928327
protein_dephosphorylation	C10-MSCV 48h	122	10.2556	3.06487	14	0.145295	0.928604
ribosomal_large_subunit_biogenesis	C10-MSCV 48h	8	0.672495	0.784834	2	0.140923	0.929106
positive_regulation_of_alpha-beta_T_cell_differentiation	C10-MSCV 72h	9	0.659358	0.781698	2	0.137051	0.929668
induction_of_apoptosis_by_intracellular_signals	C10-MSCV 48h	16	1.34499	1.10992	3	0.14624	0.931474
chromatin_organization	C10-MSCV 48h	8	0.672495	0.784834	2	0.140923	0.932377
neurofilament_cytoskeleton_organization	C10-MSCV 72h	9	0.659358	0.781698	2	0.137051	0.933037
bone_trabecula_formation	C10-MSCV 48h	8	0.672495	0.784834	2	0.140923	0.935672
notochord_development	C10-MSCV 72h	10	0.73262	0.823982	2	0.163332	0.935676
chromatin_silencing	C10-MSCV 72h	9	0.659358	0.781698	2	0.137051	0.93643
myeloid_dendritic_cell_differentiation	C10-HDAC7 48h	13	0.647903	0.78461	2	0.134709	0.937473
spinal_cord_development	C10-MSCV 72h	10	0.73262	0.823982	2	0.163332	0.938537
CTP_biosynthetic_process	C10-MSCV 48h	8	0.672495	0.784834	2	0.140923	0.93899
regulation_of_cell_proliferation	C10-MSCV 72h	143	10.4765	3.11592	14	0.164615	0.940155
positive_regulation_of_peptidyl-threonine_phosphorylation	C10-HDAC7 48h	13	0.647903	0.78461	2	0.134709	0.940958
negative_regulation_of_cell_aging	C10-MSCV 72h	10	0.73262	0.823982	2	0.163332	0.941416
mRNA_capping	C10-MSCV 48h	8	0.672495	0.784834	2	0.140923	0.942332
retinal_metabolic_process	C10-MSCV 72h	10	0.73262	0.823982	2	0.163332	0.944313
centrosome_duplication	C10-HDAC7 48h	13	0.647903	0.78461	2	0.134709	0.944469
apoptotic_process	C10-MSCV 72h	524	38.3893	5.96463	45	0.152861	0.94482
coenzyme_A_biosynthetic_process	C10-MSCV 48h	8	0.672495	0.784834	2	0.140923	0.945697
regulation_of_gene_expression	C10-HDAC7 48h	101	5.03371	2.18697	8	0.13154	0.94699
negative_regulation_of_histone_acetylation	C10-MSCV 72h	10	0.73262	0.823982	2	0.163332	0.947228
male_meiosis_I	C10-HDAC7 48h	13	0.647903	0.78461	2	0.134709	0.948006
negative_regulation_of_transcription_from_RNA_polymerase_II_promoter	C10-HDAC7 72h	507	17.3749	4.09627	23	0.108511	0.948332
anaphase-promoting_complex-dependent_proteasomal_ubiquitin-dependent_protein_catabolic_process	C10-MSCV 48h	8	0.672495	0.784834	2	0.140923	0.949087
negative_regulation_of_Rho_protein_signal_transduction	C10-MSCV 72h	10	0.73262	0.823982	2	0.163332	0.95016
negative_regulation_of_phosphorylation	C10-HDAC7 48h	26	1.29581	1.10961	3	0.137667	0.951015
protein_autophosphorylation	C10-HDAC7 72h	163	5.586	2.32262	9	0.109358	0.951314
positive_regulation_of_cell-cell_adhesion	C10-HDAC7 48h	13	0.647903	0.78461	2	0.134709	0.95157
pattern_specification_process	C10-HDAC7 48h	86	4.28613	2.01805	7	0.137307	0.952027
UTP_biosynthetic_process	C10-MSCV 48h	8	0.672495	0.784834	2	0.140923	0.952501
regulation_of_protein_ubiquitination	C10-MSCV 72h	10	0.73262	0.823982	2	0.163332	0.953111
organ_regeneration	C10-HDAC7 48h	13	0.647903	0.78461	2	0.134709	0.955161
protein_peptidyl-prolyl_isomerization	C10-MSCV 48h	8	0.672495	0.784834	2	0.140923	0.955939
nitric_oxide_mediated_signal_transduction	C10-MSCV 72h	10	0.73262	0.823982	2	0.163332	0.95608
lymphocyte_differentiation	C10-MSCV 48h	9	0.756557	0.832442	2	0.171497	0.956213
positive_regulation_of_cell_proliferation	C10-MSCV 48h	364	30.5985	5.29399	37	0.133506	0.957473
synaptonemal_complex_assembly	C10-HDAC7 48h	13	0.647903	0.78461	2	0.134709	0.958779
regulation_of_insulin_secretion_involved_in_cellular_response_to_glucose_stimulus	C10-MSCV 48h	9	0.756557	0.832442	2	0.171497	0.959058
cellular_response_to_drug	C10-MSCV 72h	10	0.73262	0.823982	2	0.163332	0.959068
centriole_replication	C10-MSCV 48h	8	0.672495	0.784834	2	0.140923	0.959403
negative_regulation_of_T_cell_proliferation	C10-MSCV 48h	25	2.10155	1.3874	4	0.15389	0.960665
cell_death	C10-MSCV 48h	53	4.45528	2.02009	7	0.154489	0.96121
negative_regulation_of_microtubule_polymerization	C10-MSCV 48h	9	0.756557	0.832442	2	0.171497	0.961921
response_to_UV-C	C10-MSCV 72h	10	0.73262	0.823982	2	0.163332	0.962074
establishment_of_mitotic_spindle_orientation	C10-HDAC7 48h	13	0.647903	0.78461	2	0.134709	0.962425
alpha-beta_T_cell_differentiation	C10-MSCV 48h	8	0.672495	0.784834	2	0.140923	0.962892
meiotic_prophase_I	C10-MSCV 48h	9	0.756557	0.832442	2	0.171497	0.964801
protein_autoprocessing	C10-MSCV 72h	10	0.73262	0.823982	2	0.163332	0.9651
positive_regulation_of_microtubule_polymerization	C10-HDAC7 48h	13	0.647903	0.78461	2	0.134709	0.966098
maturation_of_5.8S_rRNA	C10-MSCV 48h	8	0.672495	0.784834	2	0.140923	0.966406
positive_regulation_of_transcription_from_RNA_polymerase_II_promoter	C10-MSCV 72h	678	49.6716	6.78473	57	0.157008	0.96727
regulation_of_transcription_elongation,_DNA-dependent	C10-MSCV 48h	9	0.756557	0.832442	2	0.171497	0.967699
ectoderm_development	C10-MSCV 72h	10	0.73262	0.823982	2	0.163332	0.968144
regulation_of_anti-apoptosis	C10-MSCV 48h	8	0.672495	0.784834	2	0.140923	0.969946
positive_regulation_of_actin_filament_polymerization	C10-MSCV 48h	24	2.01749	1.35937	4	0.137902	0.970482
negative_regulation_of_striated_muscle_tissue_development	C10-MSCV 48h	9	0.756557	0.832442	2	0.171497	0.970613
detection_of_mechanical_stimulus_involved_in_sensory_perception_of_pain	C10-MSCV 72h	10	0.73262	0.823982	2	0.163332	0.971208
intracellular_protein_transport	C10-MSCV 72h	168	12.308	3.37732	16	0.170639	0.971608
cell_aging	C10-MSCV 72h	29	2.1246	1.40319	4	0.159446	0.972722
cellular_protein_catabolic_process	C10-MSCV 48h	8	0.672495	0.784834	2	0.140923	0.973512
positive_regulation_of_astrocyte_differentiation	C10-MSCV 48h	9	0.756557	0.832442	2	0.171497	0.973546
placenta_development	C10-MSCV 48h	24	2.01749	1.35937	4	0.137902	0.97413
outflow_tract_septum_morphogenesis	C10-MSCV 72h	10	0.73262	0.823982	2	0.163332	0.974291
positive_regulation_of_activated_T_cell_proliferation	C10-MSCV 72h	19	1.39198	1.13578	3	0.158734	0.974709
positive_regulation_of_cysteine-type_endopeptidase_activity_involved_in_apoptotic_process	C10-MSCV 72h	29	2.1246	1.40319	4	0.159446	0.975891
cell_volume_homeostasis	C10-MSCV 48h	9	0.756557	0.832442	2	0.171497	0.976496
tachykinin_receptor_signaling_pathway	C10-MSCV 48h	8	0.672495	0.784834	2	0.140923	0.977104
natural_killer_cell_differentiation	C10-MSCV 72h	10	0.73262	0.823982	2	0.163332	0.977394
nervous_system_development	C10-MSCV 48h	300	25.2186	4.80611	31	0.136822	0.977523
fatty_acid_beta-oxidation	C10-MSCV 48h	24	2.01749	1.35937	4	0.137902	0.977806
positive_regulation_of_pathway-restricted_SMAD_protein_phosphorylation	C10-HDAC7 48h	14	0.697742	0.814228	2	0.152193	0.979351
cellular_response_to_insulin_stimulus	C10-MSCV 48h	42	3.5306	1.79828	6	0.137601	0.979364
negative_regulation_of_immune_response	C10-MSCV 48h	9	0.756557	0.832442	2	0.171497	0.979464
protein_localization	C10-MSCV 48h	71	5.96839	2.33809	9	0.140236	0.979566
positive_regulation_of_cell_cycle	C10-MSCV 48h	33	2.77404	1.594	5	0.139764	0.979916
cellular_response_to_ionizing_radiation	C10-HDAC7 72h	17	0.582589	0.750083	2	0.113758	0.980509
cell_cycle_checkpoint	C10-MSCV 72h	10	0.73262	0.823982	2	0.163332	0.980517
positive_regulation_of_histone_deacetylation	C10-MSCV 48h	8	0.672495	0.784834	2	0.140923	0.980723
protein_targeting_to_lysosome	C10-MSCV 48h	9	0.756557	0.832442	2	0.171497	0.98245
negative_regulation_of_cell-cell_adhesion	C10-HDAC7 48h	14	0.697742	0.814228	2	0.152193	0.982716
negative_regulation_of_androgen_receptor_signaling_pathway	C10-MSCV 72h	10	0.73262	0.823982	2	0.163332	0.983659
regulation_of_actin_filament_polymerization	C10-HDAC7 72h	17	0.582589	0.750083	2	0.113758	0.985027
branched_chain_family_amino_acid_catabolic_process	C10-MSCV 48h	9	0.756557	0.832442	2	0.171497	0.985454
endoderm_formation	C10-HDAC7 48h	14	0.697742	0.814228	2	0.152193	0.986105
homeostasis_of_number_of_cells	C10-MSCV 72h	10	0.73262	0.823982	2	0.163332	0.986822
tissue_development	C10-MSCV 72h	30	2.19786	1.42718	4	0.174006	0.987785
lung_epithelial_cell_differentiation	C10-MSCV 48h	9	0.756557	0.832442	2	0.171497	0.988477
cellular_response_to_glucose_starvation	C10-HDAC7 48h	14	0.697742	0.814228	2	0.152193	0.989517
neutral_amino_acid_transport	C10-MSCV 72h	10	0.73262	0.823982	2	0.163332	0.990006
transcription_elongation_from_RNA_polymerase_II_promoter	C10-MSCV 48h	9	0.756557	0.832442	2	0.171497	0.991519
defense_response_to_Gram-negative_bacterium	C10-HDAC7 48h	14	0.697742	0.814228	2	0.152193	0.992953
negative_regulation_of_axonogenesis	C10-MSCV 72h	10	0.73262	0.823982	2	0.163332	0.993209
intracellular_estrogen_receptor_signaling_pathway	C10-MSCV 48h	9	0.756557	0.832442	2	0.171497	0.994579
regulation_of_Rac_GTPase_activity	C10-HDAC7 48h	14	0.697742	0.814228	2	0.152193	0.996413
protein_import_into_peroxisome_matrix	C10-MSCV 48h	9	0.756557	0.832442	2	0.171497	0.997658
negative_regulation_of_multicellular_organism_growth	C10-HDAC7 48h	14	0.697742	0.814228	2	0.152193	0.999897
3'-UTR-mediated_mRNA_stabilization	C10-MSCV 48h	9	0.756557	0.832442	0	1	1
3'-UTR-mediated_mRNA_stabilization	C10-HDAC7 48h	9	0.448548	0.652835	0	1	1
3'-UTR-mediated_mRNA_stabilization	C10-MSCV 72h	9	0.659358	0.781698	0	1	1
3'-UTR-mediated_mRNA_stabilization	C10-HDAC7 72h	9	0.30843	0.545765	0	1	1
9-cis-retinoic_acid_biosynthetic_process	C10-MSCV 48h	9	0.756557	0.832442	1	0.546272	1
9-cis-retinoic_acid_biosynthetic_process	C10-HDAC7 48h	9	0.448548	0.652835	1	0.368787	1
9-cis-retinoic_acid_biosynthetic_process	C10-MSCV 72h	9	0.659358	0.781698	1	0.495788	1
9-cis-retinoic_acid_biosynthetic_process	C10-HDAC7 72h	9	0.30843	0.545765	1	0.269363	1
acrosome_assembly	C10-MSCV 48h	8	0.672495	0.784834	0	1	1
acrosome_assembly	C10-HDAC7 48h	8	0.39871	0.615499	0	1	1
acrosome_assembly	C10-MSCV 72h	8	0.586096	0.736992	0	1	1
acrosome_assembly	C10-HDAC7 72h	8	0.27416	0.514552	0	1	1
acrosome_reaction	C10-MSCV 48h	12	1.00874	0.961221	0	1	1
acrosome_reaction	C10-HDAC7 48h	12	0.598064	0.753829	0	1	1
acrosome_reaction	C10-MSCV 72h	12	0.879143	0.902627	0	1	1
acrosome_reaction	C10-HDAC7 72h	12	0.411239	0.630195	0	1	1
actin_cytoskeleton_organization	C10-MSCV 48h	110	9.24681	2.91024	6	0.908355	1
actin_cytoskeleton_organization	C10-HDAC7 48h	110	5.48226	2.28233	2	0.97555	1
actin_cytoskeleton_organization	C10-MSCV 72h	110	8.05882	2.73284	5	0.912055	1
actin_cytoskeleton_organization	C10-HDAC7 72h	110	3.76969	1.90801	1	0.978416	1
actin_cytoskeleton_reorganization	C10-MSCV 48h	40	3.36248	1.75494	2	0.860665	1
actin_cytoskeleton_reorganization	C10-HDAC7 48h	40	1.99355	1.3763	1	0.870612	1
actin_cytoskeleton_reorganization	C10-MSCV 72h	40	2.93048	1.64796	1	0.952326	1
actin_cytoskeleton_reorganization	C10-HDAC7 72h	40	1.3708	1.15057	0	1	1
actin_filament-based_movement	C10-MSCV 48h	14	1.17687	1.03824	1	0.7075	1
actin_filament-based_movement	C10-HDAC7 48h	14	0.697742	0.814228	1	0.511165	1
actin_filament-based_movement	C10-MSCV 72h	14	1.02567	0.974949	0	1	1
actin_filament-based_movement	C10-HDAC7 72h	14	0.479779	0.680689	0	1	1
actin_filament_bundle_assembly	C10-MSCV 48h	23	1.93342	1.33075	0	1	1
actin_filament_bundle_assembly	C10-HDAC7 48h	23	1.14629	1.04363	0	1	1
actin_filament_bundle_assembly	C10-MSCV 72h	23	1.68503	1.24963	0	1	1
actin_filament_bundle_assembly	C10-HDAC7 72h	23	0.788209	0.872466	0	1	1
actin_filament_capping	C10-MSCV 48h	19	1.59718	1.20951	1	0.811437	1
actin_filament_capping	C10-HDAC7 48h	19	0.946935	0.948547	1	0.621427	1
actin_filament_capping	C10-MSCV 72h	19	1.39198	1.13578	1	0.764396	1
actin_filament_capping	C10-HDAC7 72h	19	0.651129	0.792979	0	1	1
actin_filament_organization	C10-MSCV 48h	40	3.36248	1.75494	3	0.664687	1
actin_filament_organization	C10-HDAC7 48h	40	1.99355	1.3763	2	0.599142	1
actin_filament_organization	C10-MSCV 72h	40	2.93048	1.64796	0	1	1
actin_filament_organization	C10-HDAC7 72h	40	1.3708	1.15057	0	1	1
actin_filament_polymerization	C10-MSCV 48h	8	0.672495	0.784834	0	1	1
actin_filament_polymerization	C10-HDAC7 48h	8	0.39871	0.615499	0	1	1
actin_filament_polymerization	C10-MSCV 72h	8	0.586096	0.736992	0	1	1
actin_filament_polymerization	C10-HDAC7 72h	8	0.27416	0.514552	0	1	1
actin_polymerization_or_depolymerization	C10-MSCV 48h	8	0.672495	0.784834	0	1	1
actin_polymerization_or_depolymerization	C10-HDAC7 48h	8	0.39871	0.615499	0	1	1
actin_polymerization_or_depolymerization	C10-MSCV 72h	8	0.586096	0.736992	0	1	1
actin_polymerization_or_depolymerization	C10-HDAC7 72h	8	0.27416	0.514552	0	1	1
activation_of_adenylate_cyclase_activity	C10-MSCV 48h	18	1.51311	1.17725	0	1	1
activation_of_adenylate_cyclase_activity	C10-HDAC7 48h	18	0.897097	0.923248	0	1	1
activation_of_adenylate_cyclase_activity	C10-MSCV 72h	18	1.31872	1.10549	0	1	1
activation_of_adenylate_cyclase_activity	C10-HDAC7 72h	18	0.616859	0.771829	0	1	1
activation_of_adenylate_cyclase_activity_by_dopamine_receptor_signaling_pathway	C10-MSCV 48h	9	0.756557	0.832442	0	1	1
activation_of_adenylate_cyclase_activity_by_dopamine_receptor_signaling_pathway	C10-HDAC7 48h	9	0.448548	0.652835	0	1	1
activation_of_adenylate_cyclase_activity_by_dopamine_receptor_signaling_pathway	C10-MSCV 72h	9	0.659358	0.781698	0	1	1
activation_of_adenylate_cyclase_activity_by_dopamine_receptor_signaling_pathway	C10-HDAC7 72h	9	0.30843	0.545765	0	1	1
activation_of_adenylate_cyclase_activity_by_G-protein_signaling_pathway	C10-MSCV 48h	35	2.94217	1.6416	1	0.953728	1
activation_of_adenylate_cyclase_activity_by_G-protein_signaling_pathway	C10-HDAC7 48h	35	1.74435	1.28741	1	0.832927	1
activation_of_adenylate_cyclase_activity_by_G-protein_signaling_pathway	C10-MSCV 72h	35	2.56417	1.54153	1	0.930258	1
activation_of_adenylate_cyclase_activity_by_G-protein_signaling_pathway	C10-HDAC7 72h	35	1.19945	1.07626	1	0.704912	1
activation_of_cysteine-type_endopeptidase_activity_involved_in_apoptotic_process	C10-HDAC7 48h	66	3.28935	1.76788	4	0.418921	1
activation_of_cysteine-type_endopeptidase_activity_involved_in_apoptotic_process	C10-MSCV 72h	66	4.83529	2.11685	7	0.207722	1
activation_of_JUN_kinase_activity	C10-MSCV 48h	30	2.52186	1.51982	0	1	1
activation_of_JUN_kinase_activity	C10-HDAC7 48h	30	1.49516	1.19191	0	1	1
activation_of_JUN_kinase_activity	C10-MSCV 72h	30	2.19786	1.42718	0	1	1
activation_of_JUN_kinase_activity	C10-HDAC7 72h	30	1.0281	0.996426	0	1	1
activation_of_MAPK_activity	C10-MSCV 48h	64	5.37996	2.21985	1	0.996374	1
activation_of_MAPK_activity	C10-HDAC7 48h	64	3.18968	1.74089	1	0.962066	1
activation_of_MAPK_activity	C10-MSCV 72h	64	4.68877	2.08453	2	0.953476	1
activation_of_MAPK_activity	C10-HDAC7 72h	64	2.19328	1.45537	1	0.892659	1
activation_of_MAPKK_activity	C10-MSCV 48h	26	2.18561	1.41488	1	0.898019	1
activation_of_MAPKK_activity	C10-HDAC7 48h	26	1.29581	1.10961	1	0.735314	1
activation_of_MAPKK_activity	C10-MSCV 72h	26	1.90481	1.32863	1	0.861681	1
activation_of_MAPKK_activity	C10-HDAC7 72h	26	0.891019	0.927623	1	0.596123	1
activation_of_NF-kappaB-inducing_kinase_activity	C10-MSCV 48h	14	1.17687	1.03824	0	1	1
activation_of_NF-kappaB-inducing_kinase_activity	C10-HDAC7 48h	14	0.697742	0.814228	0	1	1
activation_of_NF-kappaB-inducing_kinase_activity	C10-MSCV 72h	14	1.02567	0.974949	0	1	1
activation_of_NF-kappaB-inducing_kinase_activity	C10-HDAC7 72h	14	0.479779	0.680689	0	1	1
activation_of_phospholipase_C_activity	C10-MSCV 48h	16	1.34499	1.10992	0	1	1
activation_of_phospholipase_C_activity	C10-HDAC7 48h	16	0.797419	0.870446	0	1	1
activation_of_phospholipase_C_activity	C10-MSCV 72h	16	1.17219	1.04226	0	1	1
activation_of_phospholipase_C_activity	C10-HDAC7 72h	16	0.548319	0.727687	0	1	1
activation_of_phospholipase_C_activity_by_G-protein_coupled_receptor_protein_signaling_pathway_coupled_to_IP3_second_messenger	C10-MSCV 48h	24	2.01749	1.35937	0	1	1
activation_of_phospholipase_C_activity_by_G-protein_coupled_receptor_protein_signaling_pathway_coupled_to_IP3_second_messenger	C10-HDAC7 48h	24	1.19613	1.06607	0	1	1
activation_of_phospholipase_C_activity_by_G-protein_coupled_receptor_protein_signaling_pathway_coupled_to_IP3_second_messenger	C10-MSCV 72h	24	1.75829	1.27651	0	1	1
activation_of_phospholipase_C_activity_by_G-protein_coupled_receptor_protein_signaling_pathway_coupled_to_IP3_second_messenger	C10-HDAC7 72h	24	0.822479	0.891231	0	1	1
activation_of_protein_kinase_activity	C10-MSCV 48h	23	1.93342	1.33075	3	0.304322	1
activation_of_protein_kinase_activity	C10-MSCV 72h	23	1.68503	1.24963	2	0.510235	1
activation_of_protein_kinase_activity	C10-HDAC7 72h	23	0.788209	0.872466	1	0.551583	1
activation_of_protein_kinase_B_activity	C10-MSCV 48h	15	1.26093	1.07468	0	1	1
activation_of_protein_kinase_B_activity	C10-HDAC7 48h	15	0.747581	0.842806	0	1	1
activation_of_protein_kinase_B_activity	C10-MSCV 72h	15	1.09893	1.00917	0	1	1
activation_of_protein_kinase_B_activity	C10-HDAC7 72h	15	0.514049	0.70458	0	1	1
activation_of_protein_kinase_C_activity_by_G-protein_coupled_receptor_protein_signaling_pathway	C10-MSCV 48h	31	2.60592	1.54495	1	0.934257	1
activation_of_protein_kinase_C_activity_by_G-protein_coupled_receptor_protein_signaling_pathway	C10-HDAC7 48h	31	1.545	1.21161	1	0.795017	1
activation_of_protein_kinase_C_activity_by_G-protein_coupled_receptor_protein_signaling_pathway	C10-MSCV 72h	31	2.27112	1.45077	1	0.905449	1
activation_of_protein_kinase_C_activity_by_G-protein_coupled_receptor_protein_signaling_pathway	C10-HDAC7 72h	31	1.06237	1.0129	1	0.660744	1
activation_of_Rac_GTPase_activity	C10-MSCV 48h	10	0.840619	0.877471	1	0.584414	1
activation_of_Rac_GTPase_activity	C10-HDAC7 48h	10	0.498387	0.688148	1	0.400246	1
activation_of_Rac_GTPase_activity	C10-MSCV 72h	10	0.73262	0.823982	0	1	1
activation_of_Rac_GTPase_activity	C10-HDAC7 72h	10	0.3427	0.575287	0	1	1
actomyosin_structure_organization	C10-MSCV 48h	10	0.840619	0.877471	1	0.584414	1
actomyosin_structure_organization	C10-HDAC7 48h	10	0.498387	0.688148	0	1	1
actomyosin_structure_organization	C10-MSCV 72h	10	0.73262	0.823982	1	0.532728	1
actomyosin_structure_organization	C10-HDAC7 72h	10	0.3427	0.575287	0	1	1
acute_inflammatory_response	C10-MSCV 48h	9	0.756557	0.832442	0	1	1
acute_inflammatory_response	C10-HDAC7 48h	9	0.448548	0.652835	0	1	1
acute_inflammatory_response	C10-MSCV 72h	9	0.659358	0.781698	0	1	1
acute_inflammatory_response	C10-HDAC7 72h	9	0.30843	0.545765	0	1	1
acute-phase_response	C10-MSCV 48h	28	2.35373	1.46829	0	1	1
acute-phase_response	C10-HDAC7 48h	28	1.39548	1.15149	0	1	1
acute-phase_response	C10-MSCV 72h	28	2.05133	1.37879	0	1	1
acute-phase_response	C10-HDAC7 72h	28	0.959559	0.962639	0	1	1
acyl-CoA_metabolic_process	C10-MSCV 48h	25	2.10155	1.3874	1	0.88866	1
acyl-CoA_metabolic_process	C10-HDAC7 48h	25	1.24597	1.08806	1	0.721431	1
acyl-CoA_metabolic_process	C10-MSCV 72h	25	1.83155	1.30283	1	0.850746	1
acyl-CoA_metabolic_process	C10-HDAC7 72h	25	0.856749	0.909609	0	1	1
adaptive_immune_response	C10-MSCV 48h	8	0.672495	0.784834	0	1	1
adaptive_immune_response	C10-HDAC7 48h	8	0.39871	0.615499	0	1	1
adaptive_immune_response	C10-MSCV 72h	8	0.586096	0.736992	0	1	1
adaptive_immune_response	C10-HDAC7 72h	8	0.27416	0.514552	0	1	1
adenohypophysis_development	C10-MSCV 48h	10	0.840619	0.877471	0	1	1
adenohypophysis_development	C10-HDAC7 48h	10	0.498387	0.688148	0	1	1
adenohypophysis_development	C10-MSCV 72h	10	0.73262	0.823982	0	1	1
adenohypophysis_development	C10-HDAC7 72h	10	0.3427	0.575287	0	1	1
adenosine_metabolic_process	C10-HDAC7 48h	8	0.39871	0.615499	0	1	1
adenosine_metabolic_process	C10-HDAC7 72h	8	0.27416	0.514552	0	1	1
adenosine_receptor_signaling_pathway	C10-MSCV 48h	9	0.756557	0.832442	0	1	1
adenosine_receptor_signaling_pathway	C10-HDAC7 48h	9	0.448548	0.652835	0	1	1
adenosine_receptor_signaling_pathway	C10-MSCV 72h	9	0.659358	0.781698	0	1	1
adenosine_receptor_signaling_pathway	C10-HDAC7 72h	9	0.30843	0.545765	0	1	1
adhesion_to_symbiont	C10-MSCV 48h	10	0.840619	0.877471	0	1	1
adhesion_to_symbiont	C10-HDAC7 48h	10	0.498387	0.688148	0	1	1
adhesion_to_symbiont	C10-MSCV 72h	10	0.73262	0.823982	0	1	1
adhesion_to_symbiont	C10-HDAC7 72h	10	0.3427	0.575287	0	1	1
adipose_tissue_development	C10-MSCV 48h	14	1.17687	1.03824	1	0.7075	1
adipose_tissue_development	C10-HDAC7 48h	14	0.697742	0.814228	1	0.511165	1
adipose_tissue_development	C10-MSCV 72h	14	1.02567	0.974949	1	0.655334	1
adipose_tissue_development	C10-HDAC7 72h	14	0.479779	0.680689	0	1	1
adrenal_gland_development	C10-MSCV 48h	17	1.42905	1.14408	0	1	1
adrenal_gland_development	C10-HDAC7 48h	17	0.847258	0.897236	0	1	1
adrenal_gland_development	C10-MSCV 72h	17	1.24545	1.07434	0	1	1
adrenal_gland_development	C10-HDAC7 72h	17	0.582589	0.750083	0	1	1
adrenergic_receptor_signaling_pathway	C10-MSCV 48h	8	0.672495	0.784834	0	1	1
adrenergic_receptor_signaling_pathway	C10-HDAC7 48h	8	0.39871	0.615499	0	1	1
adrenergic_receptor_signaling_pathway	C10-MSCV 72h	8	0.586096	0.736992	0	1	1
adrenergic_receptor_signaling_pathway	C10-HDAC7 72h	8	0.27416	0.514552	0	1	1
adult_behavior	C10-MSCV 48h	18	1.51311	1.17725	0	1	1
adult_behavior	C10-HDAC7 48h	18	0.897097	0.923248	0	1	1
adult_behavior	C10-MSCV 72h	18	1.31872	1.10549	0	1	1
adult_behavior	C10-HDAC7 72h	18	0.616859	0.771829	0	1	1
adult_feeding_behavior	C10-MSCV 48h	10	0.840619	0.877471	0	1	1
adult_feeding_behavior	C10-HDAC7 48h	10	0.498387	0.688148	0	1	1
adult_feeding_behavior	C10-MSCV 72h	10	0.73262	0.823982	0	1	1
adult_feeding_behavior	C10-HDAC7 72h	10	0.3427	0.575287	0	1	1
adult_heart_development	C10-MSCV 48h	12	1.00874	0.961221	0	1	1
adult_heart_development	C10-HDAC7 48h	12	0.598064	0.753829	0	1	1
adult_heart_development	C10-MSCV 72h	12	0.879143	0.902627	0	1	1
adult_heart_development	C10-HDAC7 72h	12	0.411239	0.630195	0	1	1
adult_locomotory_behavior	C10-MSCV 48h	45	3.78279	1.8614	2	0.901352	1
adult_locomotory_behavior	C10-HDAC7 48h	45	2.24274	1.45978	2	0.66328	1
adult_locomotory_behavior	C10-MSCV 72h	45	3.29679	1.74793	3	0.649856	1
adult_locomotory_behavior	C10-HDAC7 72h	45	1.54215	1.22037	2	0.459297	1
adult_walking_behavior	C10-MSCV 48h	36	3.02623	1.66488	3	0.592691	1
adult_walking_behavior	C10-HDAC7 48h	36	1.79419	1.30567	3	0.266333	1
adult_walking_behavior	C10-MSCV 72h	36	2.63743	1.5634	4	0.268969	1
adult_walking_behavior	C10-HDAC7 72h	36	1.23372	1.09153	3	0.12489	1
aging	C10-MSCV 48h	26	2.18561	1.41488	2	0.654672	1
aging	C10-HDAC7 48h	26	1.29581	1.10961	2	0.374342	1
aging	C10-MSCV 72h	26	1.90481	1.32863	3	0.296445	1
aging	C10-HDAC7 72h	26	0.891019	0.927623	2	0.223491	1
alpha-beta_T_cell_differentiation	C10-HDAC7 48h	8	0.39871	0.615499	1	0.335678	1
alpha-beta_T_cell_differentiation	C10-HDAC7 72h	8	0.27416	0.514552	1	0.243436	1
anagen	C10-MSCV 48h	10	0.840619	0.877471	0	1	1
anagen	C10-HDAC7 48h	10	0.498387	0.688148	0	1	1
anagen	C10-MSCV 72h	10	0.73262	0.823982	0	1	1
anagen	C10-HDAC7 72h	10	0.3427	0.575287	0	1	1
anatomical_structure_development	C10-MSCV 48h	14	1.17687	1.03824	0	1	1
anatomical_structure_development	C10-HDAC7 48h	14	0.697742	0.814228	0	1	1
anatomical_structure_development	C10-MSCV 72h	14	1.02567	0.974949	0	1	1
anatomical_structure_development	C10-HDAC7 72h	14	0.479779	0.680689	0	1	1
anatomical_structure_formation_involved_in_morphogenesis	C10-MSCV 48h	21	1.7653	1.27158	0	1	1
anatomical_structure_formation_involved_in_morphogenesis	C10-HDAC7 48h	21	1.04661	0.997222	0	1	1
anatomical_structure_formation_involved_in_morphogenesis	C10-MSCV 72h	21	1.5385	1.19406	0	1	1
anatomical_structure_formation_involved_in_morphogenesis	C10-HDAC7 72h	21	0.719669	0.83367	0	1	1
anatomical_structure_morphogenesis	C10-MSCV 48h	17	1.42905	1.14408	1	0.775237	1
anatomical_structure_morphogenesis	C10-HDAC7 48h	17	0.847258	0.897236	1	0.580671	1
anatomical_structure_morphogenesis	C10-MSCV 72h	17	1.24545	1.07434	1	0.725673	1
anatomical_structure_morphogenesis	C10-HDAC7 72h	17	0.582589	0.750083	1	0.447226	1
androgen_metabolic_process	C10-MSCV 48h	11	0.924681	0.920299	0	1	1
androgen_metabolic_process	C10-HDAC7 48h	11	0.548226	0.721736	0	1	1
androgen_metabolic_process	C10-MSCV 72h	11	0.805882	0.8642	0	1	1
androgen_metabolic_process	C10-HDAC7 72h	11	0.376969	0.603366	0	1	1
androgen_receptor_signaling_pathway	C10-HDAC7 48h	21	1.04661	0.997222	1	0.658222	1
androgen_receptor_signaling_pathway	C10-MSCV 72h	21	1.5385	1.19406	2	0.461732	1
androgen_receptor_signaling_pathway	C10-HDAC7 72h	21	0.719669	0.83367	1	0.519193	1
angiogenesis	C10-MSCV 48h	172	14.4586	3.63912	5	0.999094	1
angiogenesis	C10-HDAC7 48h	172	8.57226	2.85395	5	0.933643	1
angiogenesis	C10-MSCV 72h	172	12.6011	3.41729	8	0.94061	1
angiogenesis	C10-HDAC7 72h	172	5.89443	2.38588	7	0.376431	1
anion_transport	C10-MSCV 48h	25	2.10155	1.3874	1	0.88866	1
anion_transport	C10-HDAC7 48h	25	1.24597	1.08806	1	0.721431	1
anion_transport	C10-MSCV 72h	25	1.83155	1.30283	1	0.850746	1
anion_transport	C10-HDAC7 72h	25	0.856749	0.909609	0	1	1
anterior/posterior_axis_specification	C10-MSCV 48h	19	1.59718	1.20951	0	1	1
anterior/posterior_axis_specification	C10-HDAC7 48h	19	0.946935	0.948547	0	1	1
anterior/posterior_axis_specification	C10-MSCV 72h	19	1.39198	1.13578	0	1	1
anterior/posterior_axis_specification	C10-HDAC7 72h	19	0.651129	0.792979	0	1	1
anterior/posterior_pattern_specification	C10-MSCV 48h	120	10.0874	3.03965	7	0.885981	1
anterior/posterior_pattern_specification	C10-HDAC7 48h	120	5.98064	2.38382	4	0.853857	1
anterior/posterior_pattern_specification	C10-MSCV 72h	120	8.79143	2.85436	6	0.880477	1
anterior/posterior_pattern_specification	C10-HDAC7 72h	120	4.11239	1.99285	2	0.919918	1
anti-apoptosis	C10-MSCV 48h	145	12.189	3.34131	11	0.682079	1
anti-apoptosis	C10-HDAC7 48h	145	7.22661	2.62039	6	0.734089	1
anti-apoptosis	C10-MSCV 72h	145	10.623	3.13763	10	0.624401	1
anti-apoptosis	C10-HDAC7 72h	145	4.96914	2.19063	6	0.378512	1
antigen_processing_and_presentation	C10-MSCV 48h	15	1.26093	1.07468	0	1	1
antigen_processing_and_presentation	C10-HDAC7 48h	15	0.747581	0.842806	0	1	1
antigen_processing_and_presentation	C10-MSCV 72h	15	1.09893	1.00917	0	1	1
antigen_processing_and_presentation	C10-HDAC7 72h	15	0.514049	0.70458	0	1	1
apical_junction_assembly	C10-MSCV 48h	9	0.756557	0.832442	0	1	1
apical_junction_assembly	C10-HDAC7 48h	9	0.448548	0.652835	0	1	1
apical_junction_assembly	C10-MSCV 72h	9	0.659358	0.781698	0	1	1
apical_junction_assembly	C10-HDAC7 72h	9	0.30843	0.545765	0	1	1
apical_protein_localization	C10-MSCV 48h	10	0.840619	0.877471	2	0.203002	1
apical_protein_localization	C10-HDAC7 72h	10	0.3427	0.575287	1	0.294402	1
apoptosis_in_response_to_endoplasmic_reticulum_stress	C10-MSCV 48h	10	0.840619	0.877471	0	1	1
apoptosis_in_response_to_endoplasmic_reticulum_stress	C10-HDAC7 48h	10	0.498387	0.688148	0	1	1
apoptosis_in_response_to_endoplasmic_reticulum_stress	C10-MSCV 72h	10	0.73262	0.823982	0	1	1
apoptosis_in_response_to_endoplasmic_reticulum_stress	C10-HDAC7 72h	10	0.3427	0.575287	0	1	1
apoptotic_cell_clearance	C10-MSCV 48h	13	1.0928	1.00047	0	1	1
apoptotic_cell_clearance	C10-HDAC7 48h	13	0.647903	0.78461	0	1	1
apoptotic_cell_clearance	C10-MSCV 72h	13	0.952405	0.939484	0	1	1
apoptotic_cell_clearance	C10-HDAC7 72h	13	0.445509	0.655928	0	1	1
apoptotic_mitochondrial_changes	C10-HDAC7 48h	16	0.797419	0.870446	2	0.188297	1
apoptotic_mitochondrial_changes	C10-MSCV 72h	16	1.17219	1.04226	2	0.329571	1
apoptotic_process	C10-HDAC7 72h	524	17.9575	4.16438	21	0.263035	1
arachidonic_acid_metabolic_process	C10-MSCV 48h	14	1.17687	1.03824	0	1	1
arachidonic_acid_metabolic_process	C10-HDAC7 48h	14	0.697742	0.814228	0	1	1
arachidonic_acid_metabolic_process	C10-MSCV 72h	14	1.02567	0.974949	0	1	1
arachidonic_acid_metabolic_process	C10-HDAC7 72h	14	0.479779	0.680689	0	1	1
arachidonic_acid_secretion	C10-MSCV 48h	13	1.0928	1.00047	0	1	1
arachidonic_acid_secretion	C10-HDAC7 48h	13	0.647903	0.78461	0	1	1
arachidonic_acid_secretion	C10-MSCV 72h	13	0.952405	0.939484	0	1	1
arachidonic_acid_secretion	C10-HDAC7 72h	13	0.445509	0.655928	0	1	1
aromatic_amino_acid_family_metabolic_process	C10-MSCV 48h	10	0.840619	0.877471	0	1	1
aromatic_amino_acid_family_metabolic_process	C10-HDAC7 48h	10	0.498387	0.688148	0	1	1
aromatic_amino_acid_family_metabolic_process	C10-MSCV 72h	10	0.73262	0.823982	0	1	1
aromatic_amino_acid_family_metabolic_process	C10-HDAC7 72h	10	0.3427	0.575287	0	1	1
artery_morphogenesis	C10-MSCV 48h	21	1.7653	1.27158	1	0.841807	1
artery_morphogenesis	C10-HDAC7 48h	21	1.04661	0.997222	1	0.658222	1
artery_morphogenesis	C10-MSCV 72h	21	1.5385	1.19406	1	0.797653	1
artery_morphogenesis	C10-HDAC7 72h	21	0.719669	0.83367	1	0.519193	1
associative_learning	C10-MSCV 48h	29	2.4378	1.49428	0	1	1
associative_learning	C10-HDAC7 48h	29	1.44532	1.17187	0	1	1
associative_learning	C10-MSCV 72h	29	2.1246	1.40319	0	1	1
associative_learning	C10-HDAC7 72h	29	0.993829	0.979679	0	1	1
astrocyte_differentiation	C10-MSCV 48h	8	0.672495	0.784834	0	1	1
astrocyte_differentiation	C10-HDAC7 48h	8	0.39871	0.615499	0	1	1
astrocyte_differentiation	C10-MSCV 72h	8	0.586096	0.736992	0	1	1
astrocyte_differentiation	C10-HDAC7 72h	8	0.27416	0.514552	0	1	1
ATP_biosynthetic_process	C10-MSCV 48h	32	2.68998	1.56967	3	0.511363	1
ATP_biosynthetic_process	C10-HDAC7 48h	32	1.59484	1.231	2	0.478319	1
ATP_biosynthetic_process	C10-MSCV 72h	32	2.34438	1.47398	2	0.690712	1
ATP_biosynthetic_process	C10-HDAC7 72h	32	1.09664	1.0291	2	0.300328	1
ATP_catabolic_process	C10-HDAC7 48h	111	5.5321	2.29268	8	0.189746	1
ATP_catabolic_process	C10-HDAC7 72h	111	3.80396	1.91666	4	0.530194	1
ATP_hydrolysis_coupled_proton_transport	C10-MSCV 48h	24	2.01749	1.35937	0	1	1
ATP_hydrolysis_coupled_proton_transport	C10-HDAC7 48h	24	1.19613	1.06607	0	1	1
ATP_hydrolysis_coupled_proton_transport	C10-MSCV 72h	24	1.75829	1.27651	1	0.838947	1
ATP_hydrolysis_coupled_proton_transport	C10-HDAC7 72h	24	0.822479	0.891231	1	0.56695	1
ATP_metabolic_process	C10-MSCV 48h	29	2.4378	1.49428	2	0.713067	1
ATP_metabolic_process	C10-HDAC7 48h	29	1.44532	1.17187	1	0.772949	1
ATP_metabolic_process	C10-MSCV 72h	29	2.1246	1.40319	2	0.637519	1
ATP_metabolic_process	C10-HDAC7 72h	29	0.993829	0.979679	2	0.261893	1
ATP_synthesis_coupled_proton_transport	C10-MSCV 48h	13	1.0928	1.00047	0	1	1
ATP_synthesis_coupled_proton_transport	C10-HDAC7 48h	13	0.647903	0.78461	0	1	1
ATP_synthesis_coupled_proton_transport	C10-MSCV 72h	13	0.952405	0.939484	1	0.628087	1
ATP_synthesis_coupled_proton_transport	C10-HDAC7 72h	13	0.445509	0.655928	1	0.364487	1
auditory_receptor_cell_differentiation	C10-MSCV 48h	15	1.26093	1.07468	0	1	1
auditory_receptor_cell_differentiation	C10-HDAC7 48h	15	0.747581	0.842806	0	1	1
auditory_receptor_cell_differentiation	C10-MSCV 72h	15	1.09893	1.00917	0	1	1
auditory_receptor_cell_differentiation	C10-HDAC7 72h	15	0.514049	0.70458	0	1	1
auditory_receptor_cell_stereocilium_organization	C10-MSCV 48h	8	0.672495	0.784834	1	0.504631	1
auditory_receptor_cell_stereocilium_organization	C10-HDAC7 48h	8	0.39871	0.615499	1	0.335678	1
auditory_receptor_cell_stereocilium_organization	C10-MSCV 72h	8	0.586096	0.736992	1	0.455929	1
auditory_receptor_cell_stereocilium_organization	C10-HDAC7 72h	8	0.27416	0.514552	1	0.243436	1
autophagic_vacuole_assembly	C10-MSCV 48h	18	1.51311	1.17725	0	1	1
autophagic_vacuole_assembly	C10-HDAC7 48h	18	0.897097	0.923248	0	1	1
autophagic_vacuole_assembly	C10-MSCV 72h	18	1.31872	1.10549	0	1	1
autophagic_vacuole_assembly	C10-HDAC7 72h	18	0.616859	0.771829	0	1	1
autophagy	C10-MSCV 48h	54	4.53934	2.03906	1	0.991275	1
autophagy	C10-HDAC7 48h	54	2.69129	1.59911	1	0.936751	1
autophagy	C10-MSCV 72h	54	3.95615	1.91476	1	0.983568	1
autophagy	C10-HDAC7 72h	54	1.85058	1.33685	1	0.847872	1
axis_specification	C10-MSCV 48h	14	1.17687	1.03824	1	0.7075	1
axis_specification	C10-HDAC7 48h	14	0.697742	0.814228	1	0.511165	1
axis_specification	C10-MSCV 72h	14	1.02567	0.974949	0	1	1
axis_specification	C10-HDAC7 72h	14	0.479779	0.680689	0	1	1
axonal_fasciculation	C10-MSCV 48h	12	1.00874	0.961221	0	1	1
axonal_fasciculation	C10-HDAC7 48h	12	0.598064	0.753829	0	1	1
axonal_fasciculation	C10-MSCV 72h	12	0.879143	0.902627	0	1	1
axonal_fasciculation	C10-HDAC7 72h	12	0.411239	0.630195	0	1	1
axon_cargo_transport	C10-MSCV 48h	8	0.672495	0.784834	0	1	1
axon_cargo_transport	C10-HDAC7 48h	8	0.39871	0.615499	0	1	1
axon_cargo_transport	C10-MSCV 72h	8	0.586096	0.736992	0	1	1
axon_cargo_transport	C10-HDAC7 72h	8	0.27416	0.514552	0	1	1
axon_extension	C10-MSCV 48h	9	0.756557	0.832442	0	1	1
axon_extension	C10-HDAC7 48h	9	0.448548	0.652835	0	1	1
axon_extension	C10-MSCV 72h	9	0.659358	0.781698	0	1	1
axon_extension	C10-HDAC7 72h	9	0.30843	0.545765	0	1	1
axon_extension_involved_in_axon_guidance	C10-MSCV 48h	8	0.672495	0.784834	0	1	1
axon_extension_involved_in_axon_guidance	C10-HDAC7 48h	8	0.39871	0.615499	0	1	1
axon_extension_involved_in_axon_guidance	C10-MSCV 72h	8	0.586096	0.736992	0	1	1
axon_extension_involved_in_axon_guidance	C10-HDAC7 72h	8	0.27416	0.514552	0	1	1
axon_guidance	C10-MSCV 48h	108	9.07869	2.88366	4	0.98345	1
axon_guidance	C10-HDAC7 48h	108	5.38258	2.26149	3	0.909741	1
axon_guidance	C10-MSCV 72h	108	7.91229	2.70788	3	0.987675	1
axon_guidance	C10-HDAC7 72h	108	3.70115	1.89059	2	0.888161	1
axonogenesis	C10-MSCV 48h	93	7.81776	2.67593	4	0.958547	1
axonogenesis	C10-HDAC7 48h	93	4.635	2.09857	4	0.686702	1
axonogenesis	C10-MSCV 72h	93	6.81336	2.51281	3	0.970342	1
axonogenesis	C10-HDAC7 72h	93	3.18711	1.75439	3	0.621742	1
base-excision_repair	C10-HDAC7 48h	21	1.04661	0.997222	2	0.28175	1
base-excision_repair	C10-MSCV 72h	21	1.5385	1.19406	3	0.196174	1
base-excision_repair	C10-HDAC7 72h	21	0.719669	0.83367	2	0.160892	1
B_cell_differentiation	C10-MSCV 48h	35	2.94217	1.6416	5	0.167197	1
B_cell_homeostasis	C10-MSCV 48h	19	1.59718	1.20951	1	0.811437	1
B_cell_homeostasis	C10-HDAC7 48h	19	0.946935	0.948547	0	1	1
B_cell_homeostasis	C10-MSCV 72h	19	1.39198	1.13578	1	0.764396	1
B_cell_homeostasis	C10-HDAC7 72h	19	0.651129	0.792979	0	1	1
B_cell_receptor_signaling_pathway	C10-MSCV 48h	27	2.26967	1.44183	2	0.675128	1
B_cell_receptor_signaling_pathway	C10-HDAC7 48h	27	1.34564	1.13074	1	0.748506	1
B_cell_receptor_signaling_pathway	C10-MSCV 72h	27	1.97807	1.35394	2	0.59821	1
B_cell_receptor_signaling_pathway	C10-HDAC7 72h	27	0.925289	0.945293	1	0.609964	1
behavior	C10-MSCV 48h	34	2.8581	1.61798	1	0.949482	1
behavior	C10-HDAC7 48h	34	1.69452	1.26888	0	1	1
behavior	C10-MSCV 72h	34	2.49091	1.51935	0	1	1
behavior	C10-HDAC7 72h	34	1.16518	1.06078	0	1	1
behavioral_fear_response	C10-MSCV 48h	23	1.93342	1.33075	0	1	1
behavioral_fear_response	C10-HDAC7 48h	23	1.14629	1.04363	0	1	1
behavioral_fear_response	C10-MSCV 72h	23	1.68503	1.24963	0	1	1
behavioral_fear_response	C10-HDAC7 72h	23	0.788209	0.872466	0	1	1
behavioral_response_to_cocaine	C10-MSCV 48h	9	0.756557	0.832442	0	1	1
behavioral_response_to_cocaine	C10-HDAC7 48h	9	0.448548	0.652835	0	1	1
behavioral_response_to_cocaine	C10-MSCV 72h	9	0.659358	0.781698	0	1	1
behavioral_response_to_cocaine	C10-HDAC7 72h	9	0.30843	0.545765	0	1	1
behavioral_response_to_nicotine	C10-MSCV 48h	8	0.672495	0.784834	0	1	1
behavioral_response_to_nicotine	C10-HDAC7 48h	8	0.39871	0.615499	0	1	1
behavioral_response_to_nicotine	C10-MSCV 72h	8	0.586096	0.736992	0	1	1
behavioral_response_to_nicotine	C10-HDAC7 72h	8	0.27416	0.514552	0	1	1
behavioral_response_to_pain	C10-MSCV 48h	17	1.42905	1.14408	0	1	1
behavioral_response_to_pain	C10-HDAC7 48h	17	0.847258	0.897236	0	1	1
behavioral_response_to_pain	C10-MSCV 72h	17	1.24545	1.07434	0	1	1
behavioral_response_to_pain	C10-HDAC7 72h	17	0.582589	0.750083	0	1	1
bicarbonate_transport	C10-MSCV 48h	8	0.672495	0.784834	0	1	1
bicarbonate_transport	C10-HDAC7 48h	8	0.39871	0.615499	0	1	1
bicarbonate_transport	C10-MSCV 72h	8	0.586096	0.736992	0	1	1
bicarbonate_transport	C10-HDAC7 72h	8	0.27416	0.514552	0	1	1
bile_acid_and_bile_salt_transport	C10-MSCV 48h	9	0.756557	0.832442	0	1	1
bile_acid_and_bile_salt_transport	C10-HDAC7 48h	9	0.448548	0.652835	0	1	1
bile_acid_and_bile_salt_transport	C10-MSCV 72h	9	0.659358	0.781698	0	1	1
bile_acid_and_bile_salt_transport	C10-HDAC7 72h	9	0.30843	0.545765	0	1	1
bile_acid_biosynthetic_process	C10-MSCV 48h	10	0.840619	0.877471	0	1	1
bile_acid_biosynthetic_process	C10-HDAC7 48h	10	0.498387	0.688148	0	1	1
bile_acid_biosynthetic_process	C10-MSCV 72h	10	0.73262	0.823982	0	1	1
bile_acid_biosynthetic_process	C10-HDAC7 72h	10	0.3427	0.575287	0	1	1
bile_acid_metabolic_process	C10-MSCV 48h	12	1.00874	0.961221	1	0.651347	1
bile_acid_metabolic_process	C10-HDAC7 48h	12	0.598064	0.753829	1	0.458538	1
bile_acid_metabolic_process	C10-MSCV 72h	12	0.879143	0.902627	1	0.598686	1
bile_acid_metabolic_process	C10-HDAC7 72h	12	0.411239	0.630195	1	0.341935	1
binding_of_sperm_to_zona_pellucida	C10-MSCV 48h	21	1.7653	1.27158	0	1	1
binding_of_sperm_to_zona_pellucida	C10-HDAC7 48h	21	1.04661	0.997222	0	1	1
binding_of_sperm_to_zona_pellucida	C10-MSCV 72h	21	1.5385	1.19406	0	1	1
binding_of_sperm_to_zona_pellucida	C10-HDAC7 72h	21	0.719669	0.83367	0	1	1
biological_process	C10-MSCV 48h	6345	533.373	22.1029	504	0.912598	1
biological_process	C10-HDAC7 48h	6345	316.227	17.334	283	0.975649	1
biological_process	C10-MSCV 72h	6345	464.847	20.7555	414	0.99398	1
biological_process	C10-HDAC7 72h	6345	217.443	14.4911	184	0.991674	1
biomineral_tissue_development	C10-MSCV 48h	19	1.59718	1.20951	0	1	1
biomineral_tissue_development	C10-HDAC7 48h	19	0.946935	0.948547	0	1	1
biomineral_tissue_development	C10-MSCV 72h	19	1.39198	1.13578	0	1	1
biomineral_tissue_development	C10-HDAC7 72h	19	0.651129	0.792979	0	1	1
blastocyst_development	C10-MSCV 48h	22	1.84936	1.3015	3	0.280623	1
blastocyst_development	C10-HDAC7 48h	22	1.09645	1.02069	2	0.300513	1
blastocyst_development	C10-MSCV 72h	22	1.61176	1.22216	3	0.215629	1
blastocyst_development	C10-HDAC7 72h	22	0.753939	0.853289	2	0.173171	1
bleb_assembly	C10-MSCV 48h	8	0.672495	0.784834	0	1	1
bleb_assembly	C10-HDAC7 48h	8	0.39871	0.615499	0	1	1
bleb_assembly	C10-MSCV 72h	8	0.586096	0.736992	0	1	1
bleb_assembly	C10-HDAC7 72h	8	0.27416	0.514552	0	1	1
blood_circulation	C10-MSCV 48h	9	0.756557	0.832442	1	0.546272	1
blood_circulation	C10-HDAC7 48h	9	0.448548	0.652835	0	1	1
blood_circulation	C10-MSCV 72h	9	0.659358	0.781698	1	0.495788	1
blood_circulation	C10-HDAC7 72h	9	0.30843	0.545765	0	1	1
blood_coagulation	C10-MSCV 48h	65	5.46402	2.23712	1	0.996679	1
blood_coagulation	C10-HDAC7 48h	65	3.23952	1.75444	1	0.963957	1
blood_coagulation	C10-MSCV 72h	65	4.76203	2.10075	0	1	1
blood_coagulation	C10-HDAC7 72h	65	2.22755	1.4667	0	1	1
blood_vessel_development	C10-MSCV 48h	64	5.37996	2.21985	2	0.975076	1
blood_vessel_development	C10-HDAC7 48h	64	3.18968	1.74089	1	0.962066	1
blood_vessel_development	C10-MSCV 72h	64	4.68877	2.08453	3	0.856741	1
blood_vessel_development	C10-HDAC7 72h	64	2.19328	1.45537	2	0.648874	1
blood_vessel_endothelial_cell_migration	C10-MSCV 48h	8	0.672495	0.784834	0	1	1
blood_vessel_endothelial_cell_migration	C10-HDAC7 48h	8	0.39871	0.615499	0	1	1
blood_vessel_endothelial_cell_migration	C10-MSCV 72h	8	0.586096	0.736992	0	1	1
blood_vessel_endothelial_cell_migration	C10-HDAC7 72h	8	0.27416	0.514552	0	1	1
blood_vessel_morphogenesis	C10-MSCV 48h	26	2.18561	1.41488	0	1	1
blood_vessel_morphogenesis	C10-HDAC7 48h	26	1.29581	1.10961	0	1	1
blood_vessel_morphogenesis	C10-MSCV 72h	26	1.90481	1.32863	0	1	1
blood_vessel_morphogenesis	C10-HDAC7 72h	26	0.891019	0.927623	0	1	1
blood_vessel_remodeling	C10-MSCV 48h	32	2.68998	1.56967	1	0.939783	1
blood_vessel_remodeling	C10-HDAC7 48h	32	1.59484	1.231	1	0.805233	1
blood_vessel_remodeling	C10-MSCV 72h	32	2.34438	1.47398	0	1	1
blood_vessel_remodeling	C10-HDAC7 72h	32	1.09664	1.0291	0	1	1
BMP_signaling_pathway	C10-MSCV 48h	40	3.36248	1.75494	3	0.664687	1
BMP_signaling_pathway	C10-HDAC7 48h	40	1.99355	1.3763	3	0.321473	1
BMP_signaling_pathway	C10-MSCV 72h	40	2.93048	1.64796	3	0.569185	1
BMP_signaling_pathway	C10-HDAC7 72h	40	1.3708	1.15057	1	0.752127	1
bone_development	C10-MSCV 48h	13	1.0928	1.00047	1	0.680655	1
bone_development	C10-HDAC7 48h	13	0.647903	0.78461	0	1	1
bone_development	C10-MSCV 72h	13	0.952405	0.939484	1	0.628087	1
bone_development	C10-HDAC7 72h	13	0.445509	0.655928	0	1	1
bone_mineralization	C10-MSCV 48h	26	2.18561	1.41488	1	0.898019	1
bone_mineralization	C10-HDAC7 48h	26	1.29581	1.10961	0	1	1
bone_mineralization	C10-MSCV 72h	26	1.90481	1.32863	1	0.861681	1
bone_mineralization	C10-HDAC7 72h	26	0.891019	0.927623	0	1	1
bone_morphogenesis	C10-MSCV 48h	21	1.7653	1.27158	1	0.841807	1
bone_morphogenesis	C10-HDAC7 48h	21	1.04661	0.997222	1	0.658222	1
bone_morphogenesis	C10-MSCV 72h	21	1.5385	1.19406	1	0.797653	1
bone_morphogenesis	C10-HDAC7 72h	21	0.719669	0.83367	1	0.519193	1
bone_remodeling	C10-MSCV 48h	16	1.34499	1.10992	0	1	1
bone_remodeling	C10-HDAC7 48h	16	0.797419	0.870446	0	1	1
bone_remodeling	C10-MSCV 72h	16	1.17219	1.04226	0	1	1
bone_remodeling	C10-HDAC7 72h	16	0.548319	0.727687	0	1	1
bone_resorption	C10-MSCV 48h	19	1.59718	1.20951	0	1	1
bone_resorption	C10-HDAC7 48h	19	0.946935	0.948547	0	1	1
bone_resorption	C10-MSCV 72h	19	1.39198	1.13578	0	1	1
bone_resorption	C10-HDAC7 72h	19	0.651129	0.792979	0	1	1
bone_trabecula_formation	C10-HDAC7 48h	8	0.39871	0.615499	0	1	1
bone_trabecula_formation	C10-MSCV 72h	8	0.586096	0.736992	0	1	1
bone_trabecula_formation	C10-HDAC7 72h	8	0.27416	0.514552	0	1	1
brain_development	C10-MSCV 48h	116	9.75118	2.98856	7	0.864645	1
brain_development	C10-HDAC7 48h	116	5.78129	2.34375	7	0.357673	1
brain_development	C10-MSCV 72h	116	8.49839	2.80638	6	0.860165	1
brain_development	C10-HDAC7 72h	116	3.97531	1.95936	3	0.763352	1
brain_morphogenesis	C10-MSCV 48h	11	0.924681	0.920299	1	0.619349	1
brain_morphogenesis	C10-HDAC7 48h	11	0.548226	0.721736	1	0.430137	1
brain_morphogenesis	C10-MSCV 72h	11	0.805882	0.8642	1	0.566961	1
brain_morphogenesis	C10-HDAC7 72h	11	0.376969	0.603366	0	1	1
brain_renin-angiotensin_system	C10-MSCV 48h	10	0.840619	0.877471	0	1	1
brain_renin-angiotensin_system	C10-HDAC7 48h	10	0.498387	0.688148	0	1	1
brain_renin-angiotensin_system	C10-MSCV 72h	10	0.73262	0.823982	0	1	1
brain_renin-angiotensin_system	C10-HDAC7 72h	10	0.3427	0.575287	0	1	1
branched_chain_family_amino_acid_catabolic_process	C10-HDAC7 72h	9	0.30843	0.545765	1	0.269363	1
branching_involved_in_embryonic_placenta_morphogenesis	C10-MSCV 48h	8	0.672495	0.784834	0	1	1
branching_involved_in_embryonic_placenta_morphogenesis	C10-HDAC7 48h	8	0.39871	0.615499	0	1	1
branching_involved_in_embryonic_placenta_morphogenesis	C10-MSCV 72h	8	0.586096	0.736992	0	1	1
branching_involved_in_embryonic_placenta_morphogenesis	C10-HDAC7 72h	8	0.27416	0.514552	0	1	1
branching_involved_in_mammary_gland_duct_morphogenesis	C10-MSCV 48h	13	1.0928	1.00047	1	0.680655	1
branching_involved_in_mammary_gland_duct_morphogenesis	C10-HDAC7 48h	13	0.647903	0.78461	0	1	1
branching_involved_in_mammary_gland_duct_morphogenesis	C10-MSCV 72h	13	0.952405	0.939484	2	0.245874	1
branching_involved_in_mammary_gland_duct_morphogenesis	C10-HDAC7 72h	13	0.445509	0.655928	1	0.364487	1
branching_involved_in_salivary_gland_morphogenesis	C10-MSCV 48h	15	1.26093	1.07468	0	1	1
branching_involved_in_salivary_gland_morphogenesis	C10-HDAC7 48h	15	0.747581	0.842806	0	1	1
branching_involved_in_salivary_gland_morphogenesis	C10-MSCV 72h	15	1.09893	1.00917	0	1	1
branching_involved_in_salivary_gland_morphogenesis	C10-HDAC7 72h	15	0.514049	0.70458	0	1	1
branching_involved_in_ureteric_bud_morphogenesis	C10-MSCV 48h	45	3.78279	1.8614	3	0.740999	1
branching_involved_in_ureteric_bud_morphogenesis	C10-HDAC7 48h	45	2.24274	1.45978	1	0.899797	1
branching_involved_in_ureteric_bud_morphogenesis	C10-MSCV 72h	45	3.29679	1.74793	2	0.851481	1
branching_involved_in_ureteric_bud_morphogenesis	C10-HDAC7 72h	45	1.54215	1.22037	1	0.791787	1
branching_morphogenesis_of_a_tube	C10-MSCV 48h	33	2.77404	1.594	1	0.944845	1
branching_morphogenesis_of_a_tube	C10-HDAC7 48h	33	1.64468	1.25008	1	0.81494	1
branching_morphogenesis_of_a_tube	C10-MSCV 72h	33	2.41764	1.49684	2	0.706951	1
branching_morphogenesis_of_a_tube	C10-HDAC7 72h	33	1.13091	1.04506	1	0.683598	1
brown_fat_cell_differentiation	C10-MSCV 48h	32	2.68998	1.56967	0	1	1
brown_fat_cell_differentiation	C10-HDAC7 48h	32	1.59484	1.231	0	1	1
brown_fat_cell_differentiation	C10-MSCV 72h	32	2.34438	1.47398	0	1	1
brown_fat_cell_differentiation	C10-HDAC7 72h	32	1.09664	1.0291	0	1	1
C21-steroid_hormone_biosynthetic_process	C10-MSCV 48h	8	0.672495	0.784834	1	0.504631	1
C21-steroid_hormone_biosynthetic_process	C10-HDAC7 48h	8	0.39871	0.615499	1	0.335678	1
C21-steroid_hormone_biosynthetic_process	C10-MSCV 72h	8	0.586096	0.736992	0	1	1
C21-steroid_hormone_biosynthetic_process	C10-HDAC7 72h	8	0.27416	0.514552	0	1	1
calcium-dependent_cell-cell_adhesion	C10-MSCV 48h	17	1.42905	1.14408	1	0.775237	1
calcium-dependent_cell-cell_adhesion	C10-HDAC7 48h	17	0.847258	0.897236	1	0.580671	1
calcium-dependent_cell-cell_adhesion	C10-MSCV 72h	17	1.24545	1.07434	1	0.725673	1
calcium-dependent_cell-cell_adhesion	C10-HDAC7 72h	17	0.582589	0.750083	1	0.447226	1
calcium_ion-dependent_exocytosis	C10-MSCV 48h	14	1.17687	1.03824	0	1	1
calcium_ion-dependent_exocytosis	C10-HDAC7 48h	14	0.697742	0.814228	0	1	1
calcium_ion-dependent_exocytosis	C10-MSCV 72h	14	1.02567	0.974949	0	1	1
calcium_ion-dependent_exocytosis	C10-HDAC7 72h	14	0.479779	0.680689	0	1	1
calcium_ion_homeostasis	C10-MSCV 48h	15	1.26093	1.07468	0	1	1
calcium_ion_homeostasis	C10-HDAC7 48h	15	0.747581	0.842806	0	1	1
calcium_ion_homeostasis	C10-MSCV 72h	15	1.09893	1.00917	0	1	1
calcium_ion_homeostasis	C10-HDAC7 72h	15	0.514049	0.70458	0	1	1
calcium_ion_import	C10-MSCV 48h	8	0.672495	0.784834	1	0.504631	1
calcium_ion_import	C10-HDAC7 48h	8	0.39871	0.615499	1	0.335678	1
calcium_ion_import	C10-MSCV 72h	8	0.586096	0.736992	1	0.455929	1
calcium_ion_import	C10-HDAC7 72h	8	0.27416	0.514552	1	0.243436	1
calcium_ion_transmembrane_transport	C10-MSCV 48h	80	6.72495	2.48186	5	0.812539	1
calcium_ion_transmembrane_transport	C10-HDAC7 48h	80	3.9871	1.94638	3	0.767459	1
calcium_ion_transmembrane_transport	C10-MSCV 72h	80	5.86096	2.33057	2	0.983353	1
calcium_ion_transmembrane_transport	C10-HDAC7 72h	80	2.7416	1.62716	0	1	1
calcium_ion_transport	C10-MSCV 48h	127	10.6759	3.12705	8	0.846171	1
calcium_ion_transport	C10-HDAC7 48h	127	6.32952	2.45236	5	0.763719	1
calcium_ion_transport	C10-MSCV 72h	127	9.30427	2.93643	4	0.98564	1
calcium_ion_transport	C10-HDAC7 72h	127	4.35228	2.05015	2	0.934299	1
calcium-mediated_signaling	C10-MSCV 48h	38	3.19435	1.71051	2	0.840442	1
calcium-mediated_signaling	C10-HDAC7 48h	38	1.89387	1.34145	1	0.856683	1
calcium-mediated_signaling	C10-MSCV 72h	38	2.78395	1.60624	0	1	1
calcium-mediated_signaling	C10-HDAC7 72h	38	1.30226	1.12144	0	1	1
camera-type_eye_development	C10-MSCV 48h	55	4.6234	2.05785	1	0.992008	1
camera-type_eye_development	C10-HDAC7 48h	55	2.74113	1.61385	0	1	1
camera-type_eye_development	C10-MSCV 72h	55	4.02941	1.93241	0	1	1
camera-type_eye_development	C10-HDAC7 72h	55	1.88485	1.34917	0	1	1
camera-type_eye_morphogenesis	C10-MSCV 48h	19	1.59718	1.20951	0	1	1
camera-type_eye_morphogenesis	C10-HDAC7 48h	19	0.946935	0.948547	0	1	1
camera-type_eye_morphogenesis	C10-MSCV 72h	19	1.39198	1.13578	0	1	1
camera-type_eye_morphogenesis	C10-HDAC7 72h	19	0.651129	0.792979	0	1	1
cAMP_biosynthetic_process	C10-MSCV 48h	16	1.34499	1.10992	1	0.754609	1
cAMP_biosynthetic_process	C10-HDAC7 48h	16	0.797419	0.870446	1	0.558676	1
cAMP_biosynthetic_process	C10-MSCV 72h	16	1.17219	1.04226	1	0.703986	1
cAMP_biosynthetic_process	C10-HDAC7 72h	16	0.548319	0.727687	1	0.42761	1
cAMP_catabolic_process	C10-MSCV 48h	12	1.00874	0.961221	1	0.651347	1
cAMP_catabolic_process	C10-HDAC7 48h	12	0.598064	0.753829	1	0.458538	1
cAMP_catabolic_process	C10-MSCV 72h	12	0.879143	0.902627	1	0.598686	1
cAMP_catabolic_process	C10-HDAC7 72h	12	0.411239	0.630195	1	0.341935	1
cAMP-mediated_signaling	C10-MSCV 48h	17	1.42905	1.14408	1	0.775237	1
cAMP-mediated_signaling	C10-HDAC7 48h	17	0.847258	0.897236	1	0.580671	1
cAMP-mediated_signaling	C10-MSCV 72h	17	1.24545	1.07434	1	0.725673	1
cAMP-mediated_signaling	C10-HDAC7 72h	17	0.582589	0.750083	1	0.447226	1
canonical_Wnt_receptor_signaling_pathway	C10-MSCV 48h	84	7.0612	2.54315	7	0.566288	1
canonical_Wnt_receptor_signaling_pathway	C10-HDAC7 48h	84	4.18645	1.99444	5	0.408436	1
canonical_Wnt_receptor_signaling_pathway	C10-MSCV 72h	84	6.154	2.38813	8	0.272787	1
canonical_Wnt_receptor_signaling_pathway	C10-HDAC7 72h	84	2.87868	1.66734	5	0.161593	1
carbohydrate_biosynthetic_process	C10-MSCV 48h	10	0.840619	0.877471	0	1	1
carbohydrate_biosynthetic_process	C10-HDAC7 48h	10	0.498387	0.688148	0	1	1
carbohydrate_biosynthetic_process	C10-MSCV 72h	10	0.73262	0.823982	1	0.532728	1
carbohydrate_biosynthetic_process	C10-HDAC7 72h	10	0.3427	0.575287	1	0.294402	1
carbohydrate_metabolic_process	C10-MSCV 48h	182	15.2993	3.74342	5	0.999534	1
carbohydrate_metabolic_process	C10-HDAC7 48h	182	9.07064	2.93574	4	0.981935	1
carbohydrate_metabolic_process	C10-MSCV 72h	182	13.3337	3.51523	7	0.98205	1
carbohydrate_metabolic_process	C10-HDAC7 72h	182	6.23713	2.45426	6	0.594944	1
carbohydrate_phosphorylation	C10-MSCV 48h	14	1.17687	1.03824	1	0.7075	1
carbohydrate_phosphorylation	C10-HDAC7 48h	14	0.697742	0.814228	1	0.511165	1
carbohydrate_phosphorylation	C10-MSCV 72h	14	1.02567	0.974949	1	0.655334	1
carbohydrate_phosphorylation	C10-HDAC7 72h	14	0.479779	0.680689	1	0.386266	1
carbohydrate_transport	C10-MSCV 48h	34	2.8581	1.61798	1	0.949482	1
carbohydrate_transport	C10-HDAC7 48h	34	1.69452	1.26888	1	0.824163	1
carbohydrate_transport	C10-MSCV 72h	34	2.49091	1.51935	0	1	1
carbohydrate_transport	C10-HDAC7 72h	34	1.16518	1.06078	0	1	1
carboxylic_acid_metabolic_process	C10-MSCV 48h	11	0.924681	0.920299	1	0.619349	1
carboxylic_acid_metabolic_process	C10-HDAC7 48h	11	0.548226	0.721736	1	0.430137	1
carboxylic_acid_metabolic_process	C10-MSCV 72h	11	0.805882	0.8642	0	1	1
carboxylic_acid_metabolic_process	C10-HDAC7 72h	11	0.376969	0.603366	0	1	1
cardiac_left_ventricle_morphogenesis	C10-MSCV 48h	9	0.756557	0.832442	0	1	1
cardiac_left_ventricle_morphogenesis	C10-HDAC7 48h	9	0.448548	0.652835	0	1	1
cardiac_left_ventricle_morphogenesis	C10-MSCV 72h	9	0.659358	0.781698	0	1	1
cardiac_left_ventricle_morphogenesis	C10-HDAC7 72h	9	0.30843	0.545765	0	1	1
cardiac_muscle_cell_differentiation	C10-MSCV 48h	19	1.59718	1.20951	2	0.482629	1
cardiac_muscle_cell_differentiation	C10-HDAC7 48h	19	0.946935	0.948547	0	1	1
cardiac_muscle_cell_differentiation	C10-MSCV 72h	19	1.39198	1.13578	2	0.410514	1
cardiac_muscle_cell_differentiation	C10-HDAC7 72h	19	0.651129	0.792979	0	1	1
cardiac_muscle_cell_proliferation	C10-MSCV 48h	11	0.924681	0.920299	0	1	1
cardiac_muscle_cell_proliferation	C10-HDAC7 48h	11	0.548226	0.721736	0	1	1
cardiac_muscle_cell_proliferation	C10-MSCV 72h	11	0.805882	0.8642	0	1	1
cardiac_muscle_cell_proliferation	C10-HDAC7 72h	11	0.376969	0.603366	0	1	1
cardiac_muscle_contraction	C10-HDAC7 72h	26	0.891019	0.927623	2	0.223491	1
cardiac_muscle_fiber_development	C10-MSCV 48h	8	0.672495	0.784834	0	1	1
cardiac_muscle_fiber_development	C10-HDAC7 48h	8	0.39871	0.615499	0	1	1
cardiac_muscle_fiber_development	C10-MSCV 72h	8	0.586096	0.736992	0	1	1
cardiac_muscle_fiber_development	C10-HDAC7 72h	8	0.27416	0.514552	0	1	1
cardiac_muscle_tissue_development	C10-MSCV 48h	15	1.26093	1.07468	0	1	1
cardiac_muscle_tissue_development	C10-HDAC7 48h	15	0.747581	0.842806	0	1	1
cardiac_muscle_tissue_development	C10-MSCV 72h	15	1.09893	1.00917	1	0.680585	1
cardiac_muscle_tissue_development	C10-HDAC7 72h	15	0.514049	0.70458	1	0.407298	1
cardiac_muscle_tissue_morphogenesis	C10-MSCV 48h	12	1.00874	0.961221	2	0.267368	1
cardiac_muscle_tissue_morphogenesis	C10-HDAC7 48h	12	0.598064	0.753829	1	0.458538	1
cardiac_muscle_tissue_morphogenesis	C10-MSCV 72h	12	0.879143	0.902627	2	0.217983	1
cardiac_muscle_tissue_morphogenesis	C10-HDAC7 72h	12	0.411239	0.630195	0	1	1
cardiac_myofibril_assembly	C10-MSCV 48h	10	0.840619	0.877471	0	1	1
cardiac_myofibril_assembly	C10-HDAC7 48h	10	0.498387	0.688148	0	1	1
cardiac_myofibril_assembly	C10-MSCV 72h	10	0.73262	0.823982	0	1	1
cardiac_myofibril_assembly	C10-HDAC7 72h	10	0.3427	0.575287	0	1	1
cartilage_condensation	C10-MSCV 48h	18	1.51311	1.17725	0	1	1
cartilage_condensation	C10-HDAC7 48h	18	0.897097	0.923248	0	1	1
cartilage_condensation	C10-MSCV 72h	18	1.31872	1.10549	0	1	1
cartilage_condensation	C10-HDAC7 72h	18	0.616859	0.771829	0	1	1
cartilage_development	C10-MSCV 48h	62	5.21184	2.18488	1	0.995678	1
cartilage_development	C10-HDAC7 48h	62	3.09	1.71348	1	0.957982	1
cartilage_development	C10-MSCV 72h	62	4.54224	2.0517	2	0.947243	1
cartilage_development	C10-HDAC7 72h	62	2.12474	1.43245	1	0.884905	1
cation_transport	C10-MSCV 48h	98	8.23807	2.74692	6	0.841353	1
cation_transport	C10-HDAC7 48h	98	4.88419	2.15424	4	0.725408	1
cation_transport	C10-MSCV 72h	98	7.17967	2.57947	5	0.852847	1
cation_transport	C10-HDAC7 72h	98	3.35846	1.80093	3	0.656826	1
cell_adhesion	C10-MSCV 48h	456	38.3322	5.92536	13	1	1
cell_adhesion	C10-HDAC7 48h	456	22.7264	4.64691	7	0.999975	1
cell_adhesion	C10-MSCV 72h	456	33.4075	5.56417	14	0.999969	1
cell_adhesion	C10-HDAC7 72h	456	15.6271	3.88479	5	0.999544	1
cell_aging	C10-HDAC7 48h	29	1.44532	1.17187	3	0.173953	1
cell-cell_adhesion	C10-MSCV 48h	86	7.22932	2.57325	4	0.937588	1
cell-cell_adhesion	C10-HDAC7 48h	86	4.28613	2.01805	4	0.626294	1
cell-cell_adhesion	C10-MSCV 72h	86	6.30053	2.41639	1	0.99856	1
cell-cell_adhesion	C10-HDAC7 72h	86	2.94722	1.68707	0	1	1
cell-cell_junction_organization	C10-MSCV 48h	15	1.26093	1.07468	2	0.363267	1
cell-cell_junction_organization	C10-HDAC7 48h	15	0.747581	0.842806	2	0.170084	1
cell-cell_junction_organization	C10-MSCV 72h	15	1.09893	1.00917	1	0.680585	1
cell-cell_junction_organization	C10-HDAC7 72h	15	0.514049	0.70458	1	0.407298	1
cell-cell_signaling	C10-MSCV 48h	70	5.88433	2.32157	2	0.984104	1
cell-cell_signaling	C10-HDAC7 48h	70	3.48871	1.82067	2	0.869597	1
cell-cell_signaling	C10-MSCV 72h	70	5.12834	2.18005	2	0.96822	1
cell-cell_signaling	C10-HDAC7 72h	70	2.3989	1.52207	1	0.912923	1
cell_chemotaxis	C10-MSCV 48h	24	2.01749	1.35937	2	0.61069	1
cell_chemotaxis	C10-HDAC7 48h	24	1.19613	1.06607	1	0.706819	1
cell_chemotaxis	C10-MSCV 72h	24	1.75829	1.27651	2	0.533385	1
cell_chemotaxis	C10-HDAC7 72h	24	0.822479	0.891231	0	1	1
cell_communication	C10-MSCV 48h	82	6.89308	2.51269	2	0.993636	1
cell_communication	C10-HDAC7 48h	82	4.08677	1.97056	1	0.984886	1
cell_communication	C10-MSCV 72h	82	6.00748	2.35953	1	0.998048	1
cell_communication	C10-HDAC7 72h	82	2.81014	1.64737	1	0.942698	1
cell_cycle_arrest	C10-HDAC7 72h	88	3.01576	1.70658	4	0.356338	1
cell_cycle_checkpoint	C10-MSCV 48h	10	0.840619	0.877471	2	0.203002	1
cell_cycle_checkpoint	C10-HDAC7 48h	10	0.498387	0.688148	0	1	1
cell_cycle_checkpoint	C10-HDAC7 72h	10	0.3427	0.575287	0	1	1
cell_cycle_cytokinesis	C10-HDAC7 72h	10	0.3427	0.575287	1	0.294402	1
cell_death	C10-HDAC7 48h	53	2.64145	1.58424	4	0.270959	1
cell_death	C10-MSCV 72h	53	3.88288	1.89695	5	0.347313	1
cell_death	C10-HDAC7 72h	53	1.81631	1.32441	1	0.842473	1
cell_development	C10-MSCV 48h	23	1.93342	1.33075	2	0.58714	1
cell_development	C10-HDAC7 48h	23	1.14629	1.04363	2	0.31919	1
cell_development	C10-MSCV 72h	23	1.68503	1.24963	2	0.510235	1
cell_development	C10-HDAC7 72h	23	0.788209	0.872466	0	1	1
cell_differentiation	C10-MSCV 48h	590	49.5965	6.73998	40	0.936638	1
cell_differentiation	C10-HDAC7 48h	590	29.4048	5.28577	29	0.556993	1
cell_differentiation	C10-MSCV 72h	590	43.2246	6.32913	39	0.769307	1
cell_differentiation	C10-HDAC7 72h	590	20.2193	4.41886	23	0.293967	1
cell_fate_commitment	C10-MSCV 48h	53	4.45528	2.02009	1	0.990474	1
cell_fate_commitment	C10-HDAC7 48h	53	2.64145	1.58424	0	1	1
cell_fate_commitment	C10-MSCV 72h	53	3.88288	1.89695	1	0.98227	1
cell_fate_commitment	C10-HDAC7 72h	53	1.81631	1.32441	0	1	1
cell_fate_determination	C10-MSCV 48h	12	1.00874	0.961221	0	1	1
cell_fate_determination	C10-HDAC7 48h	12	0.598064	0.753829	0	1	1
cell_fate_determination	C10-MSCV 72h	12	0.879143	0.902627	0	1	1
cell_fate_determination	C10-HDAC7 72h	12	0.411239	0.630195	0	1	1
cell_fate_specification	C10-MSCV 48h	22	1.84936	1.3015	0	1	1
cell_fate_specification	C10-HDAC7 48h	22	1.09645	1.02069	0	1	1
cell_fate_specification	C10-MSCV 72h	22	1.61176	1.22216	0	1	1
cell_fate_specification	C10-HDAC7 72h	22	0.753939	0.853289	0	1	1
cell_growth	C10-MSCV 48h	39	3.27841	1.73287	5	0.227478	1
cell_growth	C10-MSCV 72h	39	2.85722	1.62723	4	0.319466	1
cell_growth	C10-HDAC7 72h	39	1.33653	1.1361	3	0.14861	1
cell-matrix_adhesion	C10-MSCV 48h	54	4.53934	2.03906	0	1	1
cell-matrix_adhesion	C10-HDAC7 48h	54	2.69129	1.59911	0	1	1
cell-matrix_adhesion	C10-MSCV 72h	54	3.95615	1.91476	1	0.983568	1
cell-matrix_adhesion	C10-HDAC7 72h	54	1.85058	1.33685	0	1	1
cell_maturation	C10-MSCV 48h	39	3.27841	1.73287	0	1	1
cell_maturation	C10-HDAC7 48h	39	1.94371	1.35898	0	1	1
cell_maturation	C10-MSCV 72h	39	2.85722	1.62723	0	1	1
cell_maturation	C10-HDAC7 72h	39	1.33653	1.1361	0	1	1
cell_migration	C10-MSCV 48h	126	10.5918	3.11471	10	0.621783	1
cell_migration	C10-HDAC7 48h	126	6.27968	2.44268	8	0.292634	1
cell_migration	C10-MSCV 72h	126	9.23101	2.92485	7	0.823727	1
cell_migration	C10-HDAC7 72h	126	4.31801	2.04207	6	0.264318	1
cell_migration_involved_in_gastrulation	C10-MSCV 48h	13	1.0928	1.00047	1	0.680655	1
cell_migration_involved_in_gastrulation	C10-HDAC7 48h	13	0.647903	0.78461	1	0.485524	1
cell_migration_involved_in_gastrulation	C10-MSCV 72h	13	0.952405	0.939484	2	0.245874	1
cell_migration_involved_in_gastrulation	C10-HDAC7 72h	13	0.445509	0.655928	1	0.364487	1
cell_migration_involved_in_sprouting_angiogenesis	C10-MSCV 48h	10	0.840619	0.877471	0	1	1
cell_migration_involved_in_sprouting_angiogenesis	C10-HDAC7 48h	10	0.498387	0.688148	0	1	1
cell_migration_involved_in_sprouting_angiogenesis	C10-MSCV 72h	10	0.73262	0.823982	0	1	1
cell_migration_involved_in_sprouting_angiogenesis	C10-HDAC7 72h	10	0.3427	0.575287	0	1	1
cell_morphogenesis	C10-MSCV 48h	59	4.95965	2.13137	4	0.741504	1
cell_morphogenesis	C10-HDAC7 48h	59	2.94048	1.67151	2	0.799429	1
cell_morphogenesis	C10-MSCV 72h	59	4.32246	2.00145	4	0.635878	1
cell_morphogenesis	C10-HDAC7 72h	59	2.02193	1.39737	1	0.872212	1
cell_morphogenesis_involved_in_differentiation	C10-MSCV 48h	9	0.756557	0.832442	1	0.546272	1
cell_morphogenesis_involved_in_differentiation	C10-HDAC7 48h	9	0.448548	0.652835	0	1	1
cell_morphogenesis_involved_in_differentiation	C10-MSCV 72h	9	0.659358	0.781698	1	0.495788	1
cell_morphogenesis_involved_in_differentiation	C10-HDAC7 72h	9	0.30843	0.545765	0	1	1
cell_morphogenesis_involved_in_neuron_differentiation	C10-MSCV 48h	9	0.756557	0.832442	0	1	1
cell_morphogenesis_involved_in_neuron_differentiation	C10-HDAC7 48h	9	0.448548	0.652835	0	1	1
cell_morphogenesis_involved_in_neuron_differentiation	C10-MSCV 72h	9	0.659358	0.781698	0	1	1
cell_morphogenesis_involved_in_neuron_differentiation	C10-HDAC7 72h	9	0.30843	0.545765	0	1	1
cell_motility	C10-MSCV 48h	12	1.00874	0.961221	2	0.267368	1
cell_motility	C10-HDAC7 48h	12	0.598064	0.753829	1	0.458538	1
cell_motility	C10-MSCV 72h	12	0.879143	0.902627	1	0.598686	1
cell_motility	C10-HDAC7 72h	12	0.411239	0.630195	1	0.341935	1
cell_projection_assembly	C10-MSCV 48h	9	0.756557	0.832442	0	1	1
cell_projection_assembly	C10-HDAC7 48h	9	0.448548	0.652835	0	1	1
cell_projection_assembly	C10-MSCV 72h	9	0.659358	0.781698	0	1	1
cell_projection_assembly	C10-HDAC7 72h	9	0.30843	0.545765	0	1	1
cell_projection_organization	C10-MSCV 48h	61	5.12778	2.16719	7	0.250767	1
cell_projection_organization	C10-HDAC7 48h	61	3.04016	1.6996	5	0.187261	1
cell_projection_organization	C10-MSCV 72h	61	4.46898	2.03509	6	0.288184	1
cell_projection_organization	C10-HDAC7 72h	61	2.09047	1.42085	4	0.156527	1
cell_proliferation_in_forebrain	C10-MSCV 48h	14	1.17687	1.03824	1	0.7075	1
cell_proliferation_in_forebrain	C10-HDAC7 48h	14	0.697742	0.814228	1	0.511165	1
cell_proliferation_in_forebrain	C10-MSCV 72h	14	1.02567	0.974949	1	0.655334	1
cell_proliferation_in_forebrain	C10-HDAC7 72h	14	0.479779	0.680689	1	0.386266	1
cell_redox_homeostasis	C10-MSCV 48h	60	5.04371	2.14936	7	0.237811	1
cell_redox_homeostasis	C10-HDAC7 48h	60	2.99032	1.68561	5	0.178699	1
cell-substrate_adhesion	C10-MSCV 48h	11	0.924681	0.920299	0	1	1
cell-substrate_adhesion	C10-HDAC7 48h	11	0.548226	0.721736	0	1	1
cell-substrate_adhesion	C10-MSCV 72h	11	0.805882	0.8642	0	1	1
cell-substrate_adhesion	C10-HDAC7 72h	11	0.376969	0.603366	0	1	1
cell_surface_receptor_signaling_pathway	C10-MSCV 48h	125	10.5077	3.10233	11	0.482956	1
cell_surface_receptor_signaling_pathway	C10-HDAC7 48h	125	6.22984	2.43297	9	0.172296	1
cell_surface_receptor_signaling_pathway	C10-MSCV 72h	125	9.15774	2.91322	10	0.434108	1
cell_surface_receptor_signaling_pathway	C10-HDAC7 72h	125	4.28374	2.03395	7	0.138708	1
cellular_calcium_ion_homeostasis	C10-MSCV 48h	75	6.30464	2.40305	5	0.765787	1
cellular_calcium_ion_homeostasis	C10-HDAC7 48h	75	3.7379	1.88457	2	0.893341	1
cellular_calcium_ion_homeostasis	C10-MSCV 72h	75	5.49465	2.25657	0	1	1
cellular_calcium_ion_homeostasis	C10-HDAC7 72h	75	2.57025	1.57549	0	1	1
cellular_carbohydrate_metabolic_process	C10-MSCV 48h	8	0.672495	0.784834	0	1	1
cellular_carbohydrate_metabolic_process	C10-HDAC7 48h	8	0.39871	0.615499	0	1	1
cellular_carbohydrate_metabolic_process	C10-MSCV 72h	8	0.586096	0.736992	0	1	1
cellular_carbohydrate_metabolic_process	C10-HDAC7 72h	8	0.27416	0.514552	0	1	1
cellular_chloride_ion_homeostasis	C10-MSCV 48h	10	0.840619	0.877471	0	1	1
cellular_chloride_ion_homeostasis	C10-HDAC7 48h	10	0.498387	0.688148	0	1	1
cellular_chloride_ion_homeostasis	C10-MSCV 72h	10	0.73262	0.823982	1	0.532728	1
cellular_chloride_ion_homeostasis	C10-HDAC7 72h	10	0.3427	0.575287	1	0.294402	1
cellular_component_movement	C10-MSCV 48h	24	2.01749	1.35937	2	0.61069	1
cellular_component_movement	C10-HDAC7 48h	24	1.19613	1.06607	1	0.706819	1
cellular_component_movement	C10-MSCV 72h	24	1.75829	1.27651	3	0.255592	1
cellular_component_movement	C10-HDAC7 72h	24	0.822479	0.891231	2	0.198137	1
cellular_component_organization	C10-MSCV 48h	15	1.26093	1.07468	1	0.732088	1
cellular_component_organization	C10-HDAC7 48h	15	0.747581	0.842806	1	0.535527	1
cellular_component_organization	C10-MSCV 72h	15	1.09893	1.00917	0	1	1
cellular_component_organization	C10-HDAC7 72h	15	0.514049	0.70458	0	1	1
cellular_copper_ion_homeostasis	C10-MSCV 48h	13	1.0928	1.00047	1	0.680655	1
cellular_copper_ion_homeostasis	C10-HDAC7 48h	13	0.647903	0.78461	0	1	1
cellular_copper_ion_homeostasis	C10-MSCV 72h	13	0.952405	0.939484	1	0.628087	1
cellular_copper_ion_homeostasis	C10-HDAC7 72h	13	0.445509	0.655928	0	1	1
cellular_defense_response	C10-MSCV 48h	13	1.0928	1.00047	0	1	1
cellular_defense_response	C10-HDAC7 48h	13	0.647903	0.78461	0	1	1
cellular_defense_response	C10-MSCV 72h	13	0.952405	0.939484	0	1	1
cellular_defense_response	C10-HDAC7 72h	13	0.445509	0.655928	0	1	1
cellular_glucose_homeostasis	C10-MSCV 48h	9	0.756557	0.832442	0	1	1
cellular_glucose_homeostasis	C10-HDAC7 48h	9	0.448548	0.652835	0	1	1
cellular_glucose_homeostasis	C10-MSCV 72h	9	0.659358	0.781698	0	1	1
cellular_glucose_homeostasis	C10-HDAC7 72h	9	0.30843	0.545765	0	1	1
cellular_iron_ion_homeostasis	C10-MSCV 48h	28	2.35373	1.46829	4	0.205516	1
cellular_iron_ion_homeostasis	C10-HDAC7 48h	28	1.39548	1.15149	2	0.410084	1
cellular_lipid_metabolic_process	C10-MSCV 48h	9	0.756557	0.832442	1	0.546272	1
cellular_lipid_metabolic_process	C10-HDAC7 48h	9	0.448548	0.652835	1	0.368787	1
cellular_lipid_metabolic_process	C10-MSCV 72h	9	0.659358	0.781698	1	0.495788	1
cellular_lipid_metabolic_process	C10-HDAC7 72h	9	0.30843	0.545765	0	1	1
cellular_membrane_fusion	C10-MSCV 48h	12	1.00874	0.961221	0	1	1
cellular_membrane_fusion	C10-HDAC7 48h	12	0.598064	0.753829	0	1	1
cellular_membrane_fusion	C10-MSCV 72h	12	0.879143	0.902627	0	1	1
cellular_membrane_fusion	C10-HDAC7 72h	12	0.411239	0.630195	0	1	1
cellular_membrane_organization	C10-MSCV 48h	13	1.0928	1.00047	0	1	1
cellular_membrane_organization	C10-HDAC7 48h	13	0.647903	0.78461	0	1	1
cellular_membrane_organization	C10-MSCV 72h	13	0.952405	0.939484	0	1	1
cellular_membrane_organization	C10-HDAC7 72h	13	0.445509	0.655928	0	1	1
cellular_metabolic_process	C10-MSCV 48h	20	1.68124	1.24093	3	0.233866	1
cellular_metabolic_process	C10-HDAC7 48h	20	0.996774	0.973189	1	0.640295	1
cellular_metabolic_process	C10-MSCV 72h	20	1.46524	1.16529	3	0.17718	1
cellular_metabolic_process	C10-HDAC7 72h	20	0.685399	0.813579	2	0.148783	1
cellular_process	C10-HDAC7 72h	33	1.13091	1.04506	1	0.683598	1
cellular_protein_complex_assembly	C10-MSCV 48h	15	1.26093	1.07468	2	0.363267	1
cellular_protein_complex_assembly	C10-HDAC7 48h	15	0.747581	0.842806	1	0.535527	1
cellular_protein_complex_assembly	C10-MSCV 72h	15	1.09893	1.00917	1	0.680585	1
cellular_protein_complex_assembly	C10-HDAC7 72h	15	0.514049	0.70458	1	0.407298	1
cellular_protein_localization	C10-MSCV 48h	36	3.02623	1.66488	4	0.358765	1
cellular_protein_localization	C10-HDAC7 48h	36	1.79419	1.30567	2	0.541492	1
cellular_protein_localization	C10-MSCV 72h	36	2.63743	1.5634	3	0.496958	1
cellular_protein_localization	C10-HDAC7 72h	36	1.23372	1.09153	2	0.35097	1
cellular_response_to_amino_acid_stimulus	C10-MSCV 48h	33	2.77404	1.594	3	0.532511	1
cellular_response_to_amino_acid_stimulus	C10-HDAC7 48h	33	1.64468	1.25008	2	0.494612	1
cellular_response_to_amino_acid_stimulus	C10-MSCV 72h	33	2.41764	1.49684	3	0.438999	1
cellular_response_to_amino_acid_stimulus	C10-HDAC7 72h	33	1.13091	1.04506	2	0.313078	1
cellular_response_to_calcium_ion	C10-MSCV 48h	15	1.26093	1.07468	0	1	1
cellular_response_to_calcium_ion	C10-HDAC7 48h	15	0.747581	0.842806	0	1	1
cellular_response_to_calcium_ion	C10-MSCV 72h	15	1.09893	1.00917	0	1	1
cellular_response_to_calcium_ion	C10-HDAC7 72h	15	0.514049	0.70458	0	1	1
cellular_response_to_cAMP	C10-MSCV 48h	8	0.672495	0.784834	0	1	1
cellular_response_to_cAMP	C10-HDAC7 48h	8	0.39871	0.615499	0	1	1
cellular_response_to_cAMP	C10-MSCV 72h	8	0.586096	0.736992	0	1	1
cellular_response_to_cAMP	C10-HDAC7 72h	8	0.27416	0.514552	0	1	1
cellular_response_to_dexamethasone_stimulus	C10-MSCV 48h	9	0.756557	0.832442	2	0.171497	1
cellular_response_to_dexamethasone_stimulus	C10-HDAC7 48h	9	0.448548	0.652835	1	0.368787	1
cellular_response_to_dexamethasone_stimulus	C10-MSCV 72h	9	0.659358	0.781698	0	1	1
cellular_response_to_dexamethasone_stimulus	C10-HDAC7 72h	9	0.30843	0.545765	0	1	1
cellular_response_to_drug	C10-MSCV 48h	10	0.840619	0.877471	2	0.203002	1
cellular_response_to_drug	C10-HDAC7 48h	10	0.498387	0.688148	1	0.400246	1
cellular_response_to_epidermal_growth_factor_stimulus	C10-MSCV 48h	10	0.840619	0.877471	2	0.203002	1
cellular_response_to_epidermal_growth_factor_stimulus	C10-HDAC7 48h	10	0.498387	0.688148	1	0.400246	1
cellular_response_to_epidermal_growth_factor_stimulus	C10-MSCV 72h	10	0.73262	0.823982	1	0.532728	1
cellular_response_to_epidermal_growth_factor_stimulus	C10-HDAC7 72h	10	0.3427	0.575287	1	0.294402	1
cellular_response_to_extracellular_stimulus	C10-MSCV 48h	15	1.26093	1.07468	0	1	1
cellular_response_to_extracellular_stimulus	C10-HDAC7 48h	15	0.747581	0.842806	0	1	1
cellular_response_to_extracellular_stimulus	C10-MSCV 72h	15	1.09893	1.00917	0	1	1
cellular_response_to_extracellular_stimulus	C10-HDAC7 72h	15	0.514049	0.70458	0	1	1
cellular_response_to_glucose_stimulus	C10-MSCV 48h	12	1.00874	0.961221	1	0.651347	1
cellular_response_to_glucose_stimulus	C10-HDAC7 48h	12	0.598064	0.753829	1	0.458538	1
cellular_response_to_glucose_stimulus	C10-MSCV 72h	12	0.879143	0.902627	1	0.598686	1
cellular_response_to_glucose_stimulus	C10-HDAC7 72h	12	0.411239	0.630195	1	0.341935	1
cellular_response_to_growth_factor_stimulus	C10-MSCV 48h	30	2.52186	1.51982	3	0.46761	1
cellular_response_to_growth_factor_stimulus	C10-HDAC7 48h	30	1.49516	1.19191	3	0.186593	1
cellular_response_to_growth_factor_stimulus	C10-MSCV 72h	30	2.19786	1.42718	2	0.656009	1
cellular_response_to_growth_factor_stimulus	C10-HDAC7 72h	30	1.0281	0.996426	2	0.274722	1
cellular_response_to_heat	C10-MSCV 48h	16	1.34499	1.10992	0	1	1
cellular_response_to_heat	C10-HDAC7 48h	16	0.797419	0.870446	0	1	1
cellular_response_to_heat	C10-MSCV 72h	16	1.17219	1.04226	1	0.703986	1
cellular_response_to_heat	C10-HDAC7 72h	16	0.548319	0.727687	1	0.42761	1
cellular_response_to_hormone_stimulus	C10-MSCV 48h	9	0.756557	0.832442	0	1	1
cellular_response_to_hormone_stimulus	C10-HDAC7 48h	9	0.448548	0.652835	0	1	1
cellular_response_to_hormone_stimulus	C10-MSCV 72h	9	0.659358	0.781698	0	1	1
cellular_response_to_hormone_stimulus	C10-HDAC7 72h	9	0.30843	0.545765	0	1	1
cellular_response_to_hypoxia	C10-MSCV 48h	20	1.68124	1.24093	1	0.827288	1
cellular_response_to_hypoxia	C10-HDAC7 48h	20	0.996774	0.973189	1	0.640295	1
cellular_response_to_hypoxia	C10-MSCV 72h	20	1.46524	1.16529	1	0.781657	1
cellular_response_to_hypoxia	C10-HDAC7 72h	20	0.685399	0.813579	1	0.502131	1
cellular_response_to_insulin_stimulus	C10-MSCV 72h	42	3.077	1.68866	5	0.191588	1
cellular_response_to_interferon-beta	C10-MSCV 48h	18	1.51311	1.17725	0	1	1
cellular_response_to_interferon-beta	C10-HDAC7 48h	18	0.897097	0.923248	0	1	1
cellular_response_to_interferon-beta	C10-MSCV 72h	18	1.31872	1.10549	0	1	1
cellular_response_to_interferon-beta	C10-HDAC7 72h	18	0.616859	0.771829	0	1	1
cellular_response_to_interferon-gamma	C10-MSCV 48h	13	1.0928	1.00047	0	1	1
cellular_response_to_interferon-gamma	C10-HDAC7 48h	13	0.647903	0.78461	0	1	1
cellular_response_to_interferon-gamma	C10-MSCV 72h	13	0.952405	0.939484	0	1	1
cellular_response_to_interferon-gamma	C10-HDAC7 72h	13	0.445509	0.655928	0	1	1
cellular_response_to_ionizing_radiation	C10-HDAC7 48h	17	0.847258	0.897236	2	0.206756	1
cellular_response_to_lipopolysaccharide	C10-MSCV 48h	37	3.11029	1.68785	2	0.829361	1
cellular_response_to_lipopolysaccharide	C10-HDAC7 48h	37	1.84403	1.32368	2	0.556432	1
cellular_response_to_lipopolysaccharide	C10-MSCV 72h	37	2.71069	1.58496	3	0.515601	1
cellular_response_to_lipopolysaccharide	C10-HDAC7 72h	37	1.26799	1.10659	1	0.724791	1
cellular_response_to_lipoteichoic_acid	C10-MSCV 48h	9	0.756557	0.832442	0	1	1
cellular_response_to_lipoteichoic_acid	C10-HDAC7 48h	9	0.448548	0.652835	0	1	1
cellular_response_to_lipoteichoic_acid	C10-MSCV 72h	9	0.659358	0.781698	0	1	1
cellular_response_to_lipoteichoic_acid	C10-HDAC7 72h	9	0.30843	0.545765	0	1	1
cellular_response_to_lithium_ion	C10-MSCV 48h	12	1.00874	0.961221	1	0.651347	1
cellular_response_to_lithium_ion	C10-HDAC7 48h	12	0.598064	0.753829	0	1	1
cellular_response_to_lithium_ion	C10-MSCV 72h	12	0.879143	0.902627	1	0.598686	1
cellular_response_to_lithium_ion	C10-HDAC7 72h	12	0.411239	0.630195	0	1	1
cellular_response_to_mechanical_stimulus	C10-MSCV 48h	9	0.756557	0.832442	1	0.546272	1
cellular_response_to_mechanical_stimulus	C10-HDAC7 48h	9	0.448548	0.652835	1	0.368787	1
cellular_response_to_mechanical_stimulus	C10-MSCV 72h	9	0.659358	0.781698	1	0.495788	1
cellular_response_to_mechanical_stimulus	C10-HDAC7 72h	9	0.30843	0.545765	1	0.269363	1
cellular_response_to_organic_cyclic_compound	C10-MSCV 48h	27	2.26967	1.44183	3	0.39897	1
cellular_response_to_organic_cyclic_compound	C10-HDAC7 48h	27	1.34564	1.13074	3	0.149462	1
cellular_response_to_organic_cyclic_compound	C10-MSCV 72h	27	1.97807	1.35394	3	0.317027	1
cellular_response_to_organic_cyclic_compound	C10-HDAC7 72h	27	0.925289	0.945293	0	1	1
cellular_response_to_organic_substance	C10-MSCV 48h	29	2.4378	1.49428	0	1	1
cellular_response_to_organic_substance	C10-HDAC7 48h	29	1.44532	1.17187	0	1	1
cellular_response_to_organic_substance	C10-MSCV 72h	29	2.1246	1.40319	0	1	1
cellular_response_to_organic_substance	C10-HDAC7 72h	29	0.993829	0.979679	0	1	1
cellular_response_to_reactive_oxygen_species	C10-MSCV 48h	10	0.840619	0.877471	2	0.203002	1
cellular_response_to_reactive_oxygen_species	C10-HDAC7 48h	10	0.498387	0.688148	1	0.400246	1
cellular_response_to_reactive_oxygen_species	C10-MSCV 72h	10	0.73262	0.823982	1	0.532728	1
cellular_response_to_reactive_oxygen_species	C10-HDAC7 72h	10	0.3427	0.575287	1	0.294402	1
cellular_response_to_retinoic_acid	C10-MSCV 48h	22	1.84936	1.3015	0	1	1
cellular_response_to_retinoic_acid	C10-HDAC7 48h	22	1.09645	1.02069	0	1	1
cellular_response_to_retinoic_acid	C10-MSCV 72h	22	1.61176	1.22216	0	1	1
cellular_response_to_retinoic_acid	C10-HDAC7 72h	22	0.753939	0.853289	0	1	1
cellular_response_to_starvation	C10-MSCV 48h	17	1.42905	1.14408	0	1	1
cellular_response_to_starvation	C10-HDAC7 48h	17	0.847258	0.897236	0	1	1
cellular_response_to_starvation	C10-MSCV 72h	17	1.24545	1.07434	0	1	1
cellular_response_to_starvation	C10-HDAC7 72h	17	0.582589	0.750083	0	1	1
cellular_response_to_stress	C10-MSCV 48h	10	0.840619	0.877471	0	1	1
cellular_response_to_stress	C10-HDAC7 48h	10	0.498387	0.688148	0	1	1
cellular_response_to_stress	C10-MSCV 72h	10	0.73262	0.823982	0	1	1
cellular_response_to_stress	C10-HDAC7 72h	10	0.3427	0.575287	0	1	1
cellular_response_to_transforming_growth_factor_beta_stimulus	C10-MSCV 48h	12	1.00874	0.961221	1	0.651347	1
cellular_response_to_transforming_growth_factor_beta_stimulus	C10-HDAC7 48h	12	0.598064	0.753829	0	1	1
cellular_response_to_transforming_growth_factor_beta_stimulus	C10-MSCV 72h	12	0.879143	0.902627	1	0.598686	1
cellular_response_to_transforming_growth_factor_beta_stimulus	C10-HDAC7 72h	12	0.411239	0.630195	0	1	1
cellular_response_to_tumor_necrosis_factor	C10-MSCV 48h	12	1.00874	0.961221	1	0.651347	1
cellular_response_to_tumor_necrosis_factor	C10-HDAC7 48h	12	0.598064	0.753829	1	0.458538	1
cellular_response_to_tumor_necrosis_factor	C10-MSCV 72h	12	0.879143	0.902627	1	0.598686	1
cellular_response_to_tumor_necrosis_factor	C10-HDAC7 72h	12	0.411239	0.630195	1	0.341935	1
cellular_response_to_vascular_endothelial_growth_factor_stimulus	C10-MSCV 48h	14	1.17687	1.03824	2	0.331674	1
cellular_response_to_vascular_endothelial_growth_factor_stimulus	C10-HDAC7 48h	14	0.697742	0.814228	2	0.152193	1
cellular_response_to_vascular_endothelial_growth_factor_stimulus	C10-MSCV 72h	14	1.02567	0.974949	2	0.273876	1
cellular_response_to_vascular_endothelial_growth_factor_stimulus	C10-HDAC7 72h	14	0.479779	0.680689	1	0.386266	1
cellular_senescence	C10-MSCV 48h	9	0.756557	0.832442	0	1	1
cellular_senescence	C10-HDAC7 48h	9	0.448548	0.652835	0	1	1
cellular_senescence	C10-MSCV 72h	9	0.659358	0.781698	0	1	1
cellular_senescence	C10-HDAC7 72h	9	0.30843	0.545765	0	1	1
cell_wall_macromolecule_catabolic_process	C10-MSCV 48h	12	1.00874	0.961221	0	1	1
cell_wall_macromolecule_catabolic_process	C10-HDAC7 48h	12	0.598064	0.753829	0	1	1
cell_wall_macromolecule_catabolic_process	C10-MSCV 72h	12	0.879143	0.902627	0	1	1
cell_wall_macromolecule_catabolic_process	C10-HDAC7 72h	12	0.411239	0.630195	0	1	1
central_nervous_system_development	C10-MSCV 48h	52	4.37122	2.00094	3	0.823809	1
central_nervous_system_development	C10-HDAC7 48h	52	2.59161	1.56922	2	0.738853	1
central_nervous_system_development	C10-MSCV 72h	52	3.80962	1.87897	3	0.743676	1
central_nervous_system_development	C10-HDAC7 72h	52	1.78204	1.31186	3	0.263519	1
central_nervous_system_myelination	C10-MSCV 48h	8	0.672495	0.784834	0	1	1
central_nervous_system_myelination	C10-HDAC7 48h	8	0.39871	0.615499	0	1	1
central_nervous_system_myelination	C10-MSCV 72h	8	0.586096	0.736992	0	1	1
central_nervous_system_myelination	C10-HDAC7 72h	8	0.27416	0.514552	0	1	1
central_nervous_system_neuron_development	C10-MSCV 48h	16	1.34499	1.10992	0	1	1
central_nervous_system_neuron_development	C10-HDAC7 48h	16	0.797419	0.870446	0	1	1
central_nervous_system_neuron_development	C10-MSCV 72h	16	1.17219	1.04226	0	1	1
central_nervous_system_neuron_development	C10-HDAC7 72h	16	0.548319	0.727687	0	1	1
central_nervous_system_neuron_differentiation	C10-MSCV 48h	14	1.17687	1.03824	0	1	1
central_nervous_system_neuron_differentiation	C10-HDAC7 48h	14	0.697742	0.814228	0	1	1
central_nervous_system_neuron_differentiation	C10-MSCV 72h	14	1.02567	0.974949	0	1	1
central_nervous_system_neuron_differentiation	C10-HDAC7 72h	14	0.479779	0.680689	0	1	1
central_nervous_system_projection_neuron_axonogenesis	C10-MSCV 48h	9	0.756557	0.832442	0	1	1
central_nervous_system_projection_neuron_axonogenesis	C10-HDAC7 48h	9	0.448548	0.652835	0	1	1
central_nervous_system_projection_neuron_axonogenesis	C10-MSCV 72h	9	0.659358	0.781698	0	1	1
central_nervous_system_projection_neuron_axonogenesis	C10-HDAC7 72h	9	0.30843	0.545765	0	1	1
centriole_replication	C10-HDAC7 48h	8	0.39871	0.615499	0	1	1
centriole_replication	C10-MSCV 72h	8	0.586096	0.736992	1	0.455929	1
centriole_replication	C10-HDAC7 72h	8	0.27416	0.514552	0	1	1
centrosome_duplication	C10-HDAC7 72h	13	0.445509	0.655928	0	1	1
centrosome_organization	C10-HDAC7 72h	21	0.719669	0.83367	1	0.519193	1
ceramide_biosynthetic_process	C10-MSCV 48h	17	1.42905	1.14408	0	1	1
ceramide_biosynthetic_process	C10-HDAC7 48h	17	0.847258	0.897236	0	1	1
ceramide_biosynthetic_process	C10-MSCV 72h	17	1.24545	1.07434	0	1	1
ceramide_biosynthetic_process	C10-HDAC7 72h	17	0.582589	0.750083	0	1	1
ceramide_metabolic_process	C10-MSCV 48h	14	1.17687	1.03824	1	0.7075	1
ceramide_metabolic_process	C10-HDAC7 48h	14	0.697742	0.814228	1	0.511165	1
ceramide_metabolic_process	C10-MSCV 72h	14	1.02567	0.974949	1	0.655334	1
ceramide_metabolic_process	C10-HDAC7 72h	14	0.479779	0.680689	1	0.386266	1
cerebellar_Purkinje_cell_differentiation	C10-MSCV 48h	14	1.17687	1.03824	0	1	1
cerebellar_Purkinje_cell_differentiation	C10-HDAC7 48h	14	0.697742	0.814228	0	1	1
cerebellar_Purkinje_cell_differentiation	C10-MSCV 72h	14	1.02567	0.974949	0	1	1
cerebellar_Purkinje_cell_differentiation	C10-HDAC7 72h	14	0.479779	0.680689	0	1	1
cerebellar_Purkinje_cell_layer_development	C10-MSCV 48h	11	0.924681	0.920299	1	0.619349	1
cerebellar_Purkinje_cell_layer_development	C10-HDAC7 48h	11	0.548226	0.721736	0	1	1
cerebellar_Purkinje_cell_layer_development	C10-MSCV 72h	11	0.805882	0.8642	1	0.566961	1
cerebellar_Purkinje_cell_layer_development	C10-HDAC7 72h	11	0.376969	0.603366	1	0.318583	1
cerebellum_development	C10-MSCV 48h	19	1.59718	1.20951	0	1	1
cerebellum_development	C10-HDAC7 48h	19	0.946935	0.948547	0	1	1
cerebellum_development	C10-MSCV 72h	19	1.39198	1.13578	0	1	1
cerebellum_development	C10-HDAC7 72h	19	0.651129	0.792979	0	1	1
cerebral_cortex_cell_migration	C10-MSCV 48h	10	0.840619	0.877471	0	1	1
cerebral_cortex_cell_migration	C10-HDAC7 48h	10	0.498387	0.688148	0	1	1
cerebral_cortex_cell_migration	C10-MSCV 72h	10	0.73262	0.823982	0	1	1
cerebral_cortex_cell_migration	C10-HDAC7 72h	10	0.3427	0.575287	0	1	1
cerebral_cortex_development	C10-MSCV 48h	34	2.8581	1.61798	1	0.949482	1
cerebral_cortex_development	C10-HDAC7 48h	34	1.69452	1.26888	1	0.824163	1
cerebral_cortex_development	C10-MSCV 72h	34	2.49091	1.51935	1	0.924745	1
cerebral_cortex_development	C10-HDAC7 72h	34	1.16518	1.06078	0	1	1
cerebral_cortex_neuron_differentiation	C10-MSCV 48h	8	0.672495	0.784834	0	1	1
cerebral_cortex_neuron_differentiation	C10-HDAC7 48h	8	0.39871	0.615499	0	1	1
cerebral_cortex_neuron_differentiation	C10-MSCV 72h	8	0.586096	0.736992	0	1	1
cerebral_cortex_neuron_differentiation	C10-HDAC7 72h	8	0.27416	0.514552	0	1	1
cerebral_cortex_radially_oriented_cell_migration	C10-MSCV 48h	8	0.672495	0.784834	0	1	1
cerebral_cortex_radially_oriented_cell_migration	C10-HDAC7 48h	8	0.39871	0.615499	0	1	1
cerebral_cortex_radially_oriented_cell_migration	C10-MSCV 72h	8	0.586096	0.736992	0	1	1
cerebral_cortex_radially_oriented_cell_migration	C10-HDAC7 72h	8	0.27416	0.514552	0	1	1
cGMP_biosynthetic_process	C10-MSCV 48h	18	1.51311	1.17725	0	1	1
cGMP_biosynthetic_process	C10-HDAC7 48h	18	0.897097	0.923248	0	1	1
cGMP_biosynthetic_process	C10-MSCV 72h	18	1.31872	1.10549	0	1	1
cGMP_biosynthetic_process	C10-HDAC7 72h	18	0.616859	0.771829	0	1	1
chaperone-mediated_protein_complex_assembly	C10-HDAC7 48h	9	0.448548	0.652835	1	0.368787	1
chaperone_mediated_protein_folding_requiring_cofactor	C10-MSCV 48h	11	0.924681	0.920299	1	0.619349	1
chaperone_mediated_protein_folding_requiring_cofactor	C10-HDAC7 48h	11	0.548226	0.721736	1	0.430137	1
chaperone_mediated_protein_folding_requiring_cofactor	C10-MSCV 72h	11	0.805882	0.8642	1	0.566961	1
chaperone_mediated_protein_folding_requiring_cofactor	C10-HDAC7 72h	11	0.376969	0.603366	1	0.318583	1
chemotaxis	C10-MSCV 48h	86	7.22932	2.57325	3	0.979153	1
chemotaxis	C10-HDAC7 48h	86	4.28613	2.01805	1	0.987681	1
chemotaxis	C10-MSCV 72h	86	6.30053	2.41639	4	0.883087	1
chemotaxis	C10-HDAC7 72h	86	2.94722	1.68707	1	0.950158	1
[truncated: 5,517 more rows]

## Sheet: TableS2_GOCC
GO term	Condition	Number of genes with this GO term in this condition	Expected (by chance) number of genes with this GO term in this condition	Number of genes with the term	Number of genes in this condition	p-value	corrected p-value
A_band	C10-MSCV 48h	10	0.840619	0.877471	0	1	1
A_band	C10-HDAC7 48h	10	0.498387	0.688148	0	1	1
A_band	C10-MSCV 72h	10	0.73262	0.823982	0	1	1
A_band	C10-HDAC7 72h	10	0.3427	0.575287	0	1	1
acetylcholine-gated_channel_complex	C10-MSCV 48h	15	1.26093	1.07468	0	1	1
acetylcholine-gated_channel_complex	C10-HDAC7 48h	15	0.747581	0.842806	0	1	1
acetylcholine-gated_channel_complex	C10-MSCV 72h	15	1.09893	1.00917	0	1	1
acetylcholine-gated_channel_complex	C10-HDAC7 72h	15	0.514049	0.70458	0	1	1
acrosomal_membrane	C10-MSCV 48h	11	0.924681	0.920299	0	1	1
acrosomal_membrane	C10-HDAC7 48h	11	0.548226	0.721736	0	1	1
acrosomal_membrane	C10-MSCV 72h	11	0.805882	0.8642	0	1	1
acrosomal_membrane	C10-HDAC7 72h	11	0.376969	0.603366	0	1	1
acrosomal_vesicle	C10-MSCV 48h	58	4.87559	2.11323	3	0.875669	1
acrosomal_vesicle	C10-HDAC7 48h	58	2.89064	1.65728	1	0.948448	1
acrosomal_vesicle	C10-MSCV 72h	58	4.24919	1.98441	3	0.807103	1
acrosomal_vesicle	C10-HDAC7 72h	58	1.98766	1.38547	0	1	1
actin_cytoskeleton	C10-MSCV 48h	144	12.1049	3.32977	12	0.555885	1
actin_cytoskeleton	C10-HDAC7 48h	144	7.17677	2.61134	8	0.428255	1
actin_cytoskeleton	C10-MSCV 72h	144	10.5497	3.12679	8	0.835403	1
actin_cytoskeleton	C10-HDAC7 72h	144	4.93487	2.18306	3	0.874195	1
actin_filament	C10-MSCV 48h	33	2.77404	1.594	1	0.944845	1
actin_filament	C10-HDAC7 48h	33	1.64468	1.25008	0	1	1
actin_filament	C10-MSCV 72h	33	2.41764	1.49684	2	0.706951	1
actin_filament	C10-HDAC7 72h	33	1.13091	1.04506	0	1	1
Ada2/Gcn5/Ada3_transcription_activator_complex	C10-MSCV 48h	12	1.00874	0.961221	3	0.0735454	0.320044
Ada2/Gcn5/Ada3_transcription_activator_complex	C10-HDAC7 48h	12	0.598064	0.753829	1	0.458538	1
Ada2/Gcn5/Ada3_transcription_activator_complex	C10-MSCV 72h	12	0.879143	0.902627	3	0.0524553	0.256448
Ada2/Gcn5/Ada3_transcription_activator_complex	C10-HDAC7 72h	12	0.411239	0.630195	1	0.341935	1
adherens_junction	C10-MSCV 48h	24	2.01749	1.35937	0	1	1
adherens_junction	C10-HDAC7 48h	24	1.19613	1.06607	0	1	1
adherens_junction	C10-MSCV 72h	24	1.75829	1.27651	2	0.533385	1
adherens_junction	C10-HDAC7 72h	24	0.822479	0.891231	2	0.198137	0.891615
aggresome	C10-MSCV 48h	20	1.68124	1.24093	1	0.827288	1
aggresome	C10-HDAC7 48h	20	0.996774	0.973189	1	0.640295	1
aggresome	C10-MSCV 72h	20	1.46524	1.16529	0	1	1
aggresome	C10-HDAC7 72h	20	0.685399	0.813579	0	1	1
alpha-amino-3-hydroxy-5-methyl-4-isoxazolepropionic_acid_selective_glutamate_receptor_complex	C10-MSCV 48h	13	1.0928	1.00047	0	1	1
alpha-amino-3-hydroxy-5-methyl-4-isoxazolepropionic_acid_selective_glutamate_receptor_complex	C10-HDAC7 48h	13	0.647903	0.78461	0	1	1
alpha-amino-3-hydroxy-5-methyl-4-isoxazolepropionic_acid_selective_glutamate_receptor_complex	C10-MSCV 72h	13	0.952405	0.939484	0	1	1
alpha-amino-3-hydroxy-5-methyl-4-isoxazolepropionic_acid_selective_glutamate_receptor_complex	C10-HDAC7 72h	13	0.445509	0.655928	0	1	1
anaphase-promoting_complex	C10-MSCV 48h	18	1.51311	1.17725	4	0.0588721	0.264924
anaphase-promoting_complex	C10-HDAC7 48h	18	0.897097	0.923248	2	0.225391	0.89255
anaphase-promoting_complex	C10-MSCV 72h	18	1.31872	1.10549	4	0.0384351	0.20568
anaphase-promoting_complex	C10-HDAC7 72h	18	0.616859	0.771829	2	0.125186	0.643812
anchored_to_membrane	C10-MSCV 48h	130	10.928	3.16377	10	0.661	1
anchored_to_membrane	C10-HDAC7 48h	130	6.47903	2.48115	7	0.472095	1
anchored_to_membrane	C10-MSCV 72h	130	9.52405	2.97091	9	0.618293	1
anchored_to_membrane	C10-HDAC7 72h	130	4.45509	2.07423	6	0.28777	0.957623
anchored_to_plasma_membrane	C10-MSCV 48h	23	1.93342	1.33075	0	1	1
anchored_to_plasma_membrane	C10-HDAC7 48h	23	1.14629	1.04363	0	1	1
anchored_to_plasma_membrane	C10-MSCV 72h	23	1.68503	1.24963	0	1	1
anchored_to_plasma_membrane	C10-HDAC7 72h	23	0.788209	0.872466	0	1	1
apical_cortex	C10-MSCV 48h	8	0.672495	0.784834	0	1	1
apical_cortex	C10-HDAC7 48h	8	0.39871	0.615499	0	1	1
apical_cortex	C10-MSCV 72h	8	0.586096	0.736992	0	1	1
apical_cortex	C10-HDAC7 72h	8	0.27416	0.514552	0	1	1
apical_junction_complex	C10-MSCV 48h	13	1.0928	1.00047	0	1	1
apical_junction_complex	C10-HDAC7 48h	13	0.647903	0.78461	0	1	1
apical_junction_complex	C10-MSCV 72h	13	0.952405	0.939484	0	1	1
apical_junction_complex	C10-HDAC7 72h	13	0.445509	0.655928	0	1	1
apical_part_of_cell	C10-MSCV 48h	85	7.14526	2.55824	8	0.423796	1
apical_part_of_cell	C10-HDAC7 48h	85	4.23629	2.00628	7	0.131421	0.612268
apical_part_of_cell	C10-MSCV 72h	85	6.22727	2.4023	6	0.597331	1
apical_part_of_cell	C10-HDAC7 72h	85	2.91295	1.67724	3	0.560698	1
apical_plasma_membrane	C10-MSCV 48h	212	17.8211	4.04018	15	0.791388	1
apical_plasma_membrane	C10-HDAC7 48h	212	10.5658	3.16847	9	0.733696	1
apical_plasma_membrane	C10-MSCV 72h	212	15.5315	3.7939	18	0.292488	0.857964
apical_plasma_membrane	C10-HDAC7 72h	212	7.26523	2.64882	10	0.194064	0.883328
apicolateral_plasma_membrane	C10-MSCV 48h	10	0.840619	0.877471	0	1	1
apicolateral_plasma_membrane	C10-HDAC7 48h	10	0.498387	0.688148	0	1	1
apicolateral_plasma_membrane	C10-MSCV 72h	10	0.73262	0.823982	0	1	1
apicolateral_plasma_membrane	C10-HDAC7 72h	10	0.3427	0.575287	0	1	1
autophagic_vacuole	C10-MSCV 48h	13	1.0928	1.00047	0	1	1
autophagic_vacuole	C10-HDAC7 48h	13	0.647903	0.78461	0	1	1
autophagic_vacuole	C10-MSCV 72h	13	0.952405	0.939484	0	1	1
autophagic_vacuole	C10-HDAC7 72h	13	0.445509	0.655928	0	1	1
axolemma	C10-MSCV 48h	15	1.26093	1.07468	0	1	1
axolemma	C10-HDAC7 48h	15	0.747581	0.842806	0	1	1
axolemma	C10-MSCV 72h	15	1.09893	1.00917	0	1	1
axolemma	C10-HDAC7 72h	15	0.514049	0.70458	0	1	1
axon	C10-MSCV 48h	203	17.0646	3.95349	10	0.979081	1
axon	C10-HDAC7 48h	203	10.1173	3.10049	8	0.797063	1
axon	C10-MSCV 72h	203	14.8722	3.71249	8	0.983741	1
axon	C10-HDAC7 72h	203	6.9568	2.59199	5	0.827799	1
axonal_growth_cone	C10-MSCV 48h	15	1.26093	1.07468	2	0.363267	1
axonal_growth_cone	C10-HDAC7 48h	15	0.747581	0.842806	2	0.170084	0.748368
axonal_growth_cone	C10-MSCV 72h	15	1.09893	1.00917	1	0.680585	1
axonal_growth_cone	C10-HDAC7 72h	15	0.514049	0.70458	1	0.407298	1
axon_part	C10-MSCV 48h	15	1.26093	1.07468	4	0.0320889	0.176489
axon_part	C10-HDAC7 48h	15	0.747581	0.842806	3	0.0359035	0.240979
axon_part	C10-MSCV 72h	15	1.09893	1.00917	1	0.680585	1
axon_part	C10-HDAC7 72h	15	0.514049	0.70458	1	0.407298	1
axon_terminus	C10-MSCV 48h	44	3.69872	1.8406	4	0.511991	1
axon_terminus	C10-HDAC7 48h	44	2.1929	1.44347	4	0.175106	0.762
axon_terminus	C10-MSCV 72h	44	3.22353	1.7284	4	0.404539	1
axon_terminus	C10-HDAC7 72h	44	1.50788	1.20673	2	0.44776	1
basal_lamina	C10-MSCV 48h	20	1.68124	1.24093	1	0.827288	1
basal_lamina	C10-HDAC7 48h	20	0.996774	0.973189	1	0.640295	1
basal_lamina	C10-MSCV 72h	20	1.46524	1.16529	1	0.781657	1
basal_lamina	C10-HDAC7 72h	20	0.685399	0.813579	1	0.502131	1
basal_part_of_cell	C10-MSCV 48h	9	0.756557	0.832442	0	1	1
basal_part_of_cell	C10-HDAC7 48h	9	0.448548	0.652835	0	1	1
basal_part_of_cell	C10-MSCV 72h	9	0.659358	0.781698	0	1	1
basal_part_of_cell	C10-HDAC7 72h	9	0.30843	0.545765	0	1	1
basal_plasma_membrane	C10-MSCV 48h	32	2.68998	1.56967	1	0.939783	1
basal_plasma_membrane	C10-HDAC7 48h	32	1.59484	1.231	1	0.805233	1
basal_plasma_membrane	C10-MSCV 72h	32	2.34438	1.47398	0	1	1
basal_plasma_membrane	C10-HDAC7 72h	32	1.09664	1.0291	0	1	1
basement_membrane	C10-MSCV 48h	85	7.14526	2.55824	4	0.933906	1
basement_membrane	C10-HDAC7 48h	85	4.23629	2.00628	3	0.801886	1
basement_membrane	C10-MSCV 72h	85	6.22727	2.4023	2	0.988007	1
basement_membrane	C10-HDAC7 72h	85	2.91295	1.67724	1	0.948389	1
basolateral_plasma_membrane	C10-MSCV 48h	144	12.1049	3.32977	13	0.436497	1
basolateral_plasma_membrane	C10-HDAC7 48h	144	7.17677	2.61134	9	0.291357	1
basolateral_plasma_membrane	C10-MSCV 72h	144	10.5497	3.12679	12	0.365024	1
basolateral_plasma_membrane	C10-HDAC7 72h	144	4.93487	2.18306	7	0.22564	0.95057
brush_border	C10-MSCV 48h	37	3.11029	1.68785	0	1	1
brush_border	C10-HDAC7 48h	37	1.84403	1.32368	0	1	1
brush_border	C10-MSCV 72h	37	2.71069	1.58496	0	1	1
brush_border	C10-HDAC7 72h	37	1.26799	1.10659	0	1	1
brush_border_membrane	C10-MSCV 48h	43	3.61466	1.81956	2	0.886621	1
brush_border_membrane	C10-HDAC7 48h	43	2.14306	1.42697	0	1	1
brush_border_membrane	C10-MSCV 72h	43	3.15026	1.70865	3	0.618938	1
brush_border_membrane	C10-HDAC7 72h	43	1.47361	1.19294	2	0.436086	1
Cajal_body	C10-MSCV 48h	23	1.93342	1.33075	10	7.204896947931967E-6	1.0973612274542534E-4
Cajal_body	C10-HDAC7 48h	23	1.14629	1.04363	7	9.212202827224111E-5	0.00173716
Cajal_body	C10-MSCV 72h	23	1.68503	1.24963	7	9.712507486363054E-4	0.0106838
Cajal_body	C10-HDAC7 72h	23	0.788209	0.872466	5	9.478365736102139E-4	0.0208524
cAMP-dependent_protein_kinase_complex	C10-MSCV 48h	11	0.924681	0.920299	1	0.619349	1
cAMP-dependent_protein_kinase_complex	C10-HDAC7 48h	11	0.548226	0.721736	1	0.430137	1
cAMP-dependent_protein_kinase_complex	C10-MSCV 72h	11	0.805882	0.8642	1	0.566961	1
cAMP-dependent_protein_kinase_complex	C10-HDAC7 72h	11	0.376969	0.603366	0	1	1
catalytic_step_2_spliceosome	C10-MSCV 48h	86	7.22932	2.57325	30	6.154199777749482E-12	2.030885926657329E-10
catalytic_step_2_spliceosome	C10-HDAC7 48h	86	4.28613	2.01805	16	4.96264507571047E-6	1.310138299987564E-4
catalytic_step_2_spliceosome	C10-MSCV 72h	86	6.30053	2.41639	29	1.2533739503185273E-12	4.13613403605114E-11
catalytic_step_2_spliceosome	C10-HDAC7 72h	86	2.94722	1.68707	17	5.144165852310474E-9	2.9101281107356395E-7
caveola	C10-MSCV 48h	57	4.79153	2.09493	1	0.993295	1
caveola	C10-HDAC7 48h	57	2.84081	1.64293	0	1	1
caveola	C10-MSCV 72h	57	4.17593	1.96723	1	0.986922	1
caveola	C10-HDAC7 72h	57	1.95339	1.37348	1	0.862982	1
CD40_receptor_complex	C10-MSCV 48h	11	0.924681	0.920299	0	1	1
CD40_receptor_complex	C10-HDAC7 48h	11	0.548226	0.721736	0	1	1
CD40_receptor_complex	C10-MSCV 72h	11	0.805882	0.8642	1	0.566961	1
CD40_receptor_complex	C10-HDAC7 72h	11	0.376969	0.603366	1	0.318583	0.977975
cell	C10-MSCV 48h	8	0.672495	0.784834	0	1	1
cell	C10-HDAC7 48h	8	0.39871	0.615499	0	1	1
cell	C10-MSCV 72h	8	0.586096	0.736992	0	1	1
cell	C10-HDAC7 72h	8	0.27416	0.514552	0	1	1
cell_body	C10-MSCV 48h	32	2.68998	1.56967	2	0.762936	1
cell_body	C10-HDAC7 48h	32	1.59484	1.231	1	0.805233	1
cell_body	C10-MSCV 72h	32	2.34438	1.47398	1	0.912376	1
cell_body	C10-HDAC7 72h	32	1.09664	1.0291	0	1	1
cell-cell_adherens_junction	C10-MSCV 48h	39	3.27841	1.73287	4	0.417522	1
cell-cell_adherens_junction	C10-HDAC7 48h	39	1.94371	1.35898	3	0.307637	1
cell-cell_adherens_junction	C10-MSCV 72h	39	2.85722	1.62723	1	0.948557	1
cell-cell_adherens_junction	C10-HDAC7 72h	39	1.33653	1.1361	0	1	1
cell-cell_junction	C10-MSCV 48h	91	7.64963	2.647	1	0.999661	1
cell-cell_junction	C10-HDAC7 48h	91	4.53532	2.07588	1	0.99046	1
cell-cell_junction	C10-MSCV 72h	91	6.66684	2.48564	2	0.991936	1
cell-cell_junction	C10-HDAC7 72h	91	3.11857	1.73542	1	0.958133	1
cell_cortex	C10-MSCV 48h	87	7.31339	2.58817	7	0.604086	1
cell_cortex	C10-HDAC7 48h	87	4.33597	2.02975	3	0.814406	1
cell_cortex	C10-MSCV 72h	87	6.37379	2.4304	6	0.620201	1
cell_cortex	C10-HDAC7 72h	87	2.98149	1.69685	4	0.348524	1
cell_fraction	C10-MSCV 48h	9	0.756557	0.832442	3	0.0339147	0.174419
cell_fraction	C10-HDAC7 48h	9	0.448548	0.652835	3	0.00828654	0.0713363
cell_fraction	C10-MSCV 72h	9	0.659358	0.781698	3	0.0236127	0.137509
cell_fraction	C10-HDAC7 72h	9	0.30843	0.545765	0	1	1
cell_junction	C10-MSCV 48h	511	42.9556	6.27254	30	0.987445	1
cell_junction	C10-HDAC7 48h	511	25.4676	4.91918	19	0.926957	1
cell_junction	C10-MSCV 72h	511	37.4369	5.89018	34	0.743739	1
cell_junction	C10-HDAC7 72h	511	17.5119	4.1124	13	0.892974	1
cell_leading_edge	C10-MSCV 48h	34	2.8581	1.61798	4	0.319441	0.930137
cell_leading_edge	C10-HDAC7 48h	34	1.69452	1.26888	3	0.239176	0.910708
cell_leading_edge	C10-MSCV 72h	34	2.49091	1.51935	1	0.924745	1
cell_leading_edge	C10-HDAC7 72h	34	1.16518	1.06078	0	1	1
cell_periphery	C10-MSCV 48h	26	2.18561	1.41488	0	1	1
cell_periphery	C10-HDAC7 48h	26	1.29581	1.10961	0	1	1
cell_periphery	C10-MSCV 72h	26	1.90481	1.32863	0	1	1
cell_periphery	C10-HDAC7 72h	26	0.891019	0.927623	0	1	1
cell_projection	C10-MSCV 48h	387	32.532	5.45869	31	0.63684	1
cell_projection	C10-HDAC7 48h	387	19.2876	4.28092	19	0.559469	1
cell_projection	C10-MSCV 72h	387	28.3524	5.12594	30	0.401229	1
cell_projection	C10-HDAC7 72h	387	13.2625	3.57882	20	0.0472147	0.406457
cell_surface	C10-MSCV 48h	371	31.187	5.34465	18	0.996974	1
cell_surface	C10-HDAC7 48h	371	18.4902	4.1915	14	0.886847	1
cell_surface	C10-MSCV 72h	371	27.1802	5.01886	20	0.942468	1
cell_surface	C10-HDAC7 72h	371	12.7142	3.50406	11	0.727301	1
cellular_component	C10-MSCV 48h	5673	476.883	20.8997	377	1	1
cellular_component	C10-HDAC7 48h	5673	282.735	16.3904	221	0.999958	1
cellular_component	C10-MSCV 72h	5673	415.615	19.6257	313	1	1
cellular_component	C10-HDAC7 72h	5673	194.413	13.7022	137	0.999996	1
centriolar_satellite	C10-MSCV 48h	10	0.840619	0.877471	0	1	1
centriolar_satellite	C10-HDAC7 48h	10	0.498387	0.688148	0	1	1
centriolar_satellite	C10-MSCV 72h	10	0.73262	0.823982	0	1	1
centriolar_satellite	C10-HDAC7 72h	10	0.3427	0.575287	0	1	1
centriole	C10-MSCV 48h	39	3.27841	1.73287	13	1.0408652161484078E-5	1.4720808056956054E-4
centriole	C10-HDAC7 48h	39	1.94371	1.35898	9	1.0252694568342529E-4	0.00184549
centriole	C10-MSCV 72h	39	2.85722	1.62723	10	3.9102086018699407E-4	0.00469225
centriole	C10-HDAC7 72h	39	1.33653	1.1361	5	0.0103128	0.151255
centromeric_heterochromatin	C10-MSCV 48h	8	0.672495	0.784834	4	0.00264927	0.0223215
centromeric_heterochromatin	C10-HDAC7 48h	8	0.39871	0.615499	4	3.6717378415285017E-4	0.00581603
centromeric_heterochromatin	C10-MSCV 72h	8	0.586096	0.736992	4	0.00158532	0.0156946
centromeric_heterochromatin	C10-HDAC7 72h	8	0.27416	0.514552	1	0.243436	0.95446
centrosome	C10-MSCV 48h	338	28.4129	5.10142	79	6.992774267172212E-17	3.0768206775557733E-15
centrosome	C10-HDAC7 48h	338	16.8455	4.00074	43	2.403258495108814E-8	1.0574337378478782E-6
centrosome	C10-MSCV 72h	338	24.7625	4.79045	65	9.307673838174171E-13	3.350762581742702E-11
centrosome	C10-HDAC7 72h	338	11.5832	3.34459	24	7.363212528983182E-4	0.017152
chloride_channel_complex	C10-MSCV 48h	44	3.69872	1.8406	1	0.979005	1
chloride_channel_complex	C10-HDAC7 48h	44	2.1929	1.44347	1	0.894541	1
chloride_channel_complex	C10-MSCV 72h	44	3.22353	1.7284	0	1	1
chloride_channel_complex	C10-HDAC7 72h	44	1.50788	1.20673	0	1	1
chromatin	C10-MSCV 48h	75	6.30464	2.40305	23	2.838512760833255E-8	7.025319083062306E-7
chromatin	C10-HDAC7 48h	75	3.7379	1.88457	15	3.824591953632407E-6	1.165029548952641E-4
chromatin	C10-MSCV 72h	75	5.49465	2.25657	23	2.137927327317027E-9	6.512455550904174E-8
chromatin	C10-HDAC7 72h	75	2.57025	1.57549	6	0.043862	0.385985
chromatin_remodeling_complex	C10-MSCV 48h	19	1.59718	1.20951	5	0.0179356	0.110977
chromatin_remodeling_complex	C10-HDAC7 48h	19	0.946935	0.948547	3	0.0660314	0.390275
chromatin_remodeling_complex	C10-MSCV 72h	19	1.39198	1.13578	6	0.00181932	0.0167547
chromatin_remodeling_complex	C10-HDAC7 72h	19	0.651129	0.792979	2	0.136871	0.677513
chromatoid_body	C10-MSCV 48h	8	0.672495	0.784834	0	1	1
chromatoid_body	C10-HDAC7 48h	8	0.39871	0.615499	0	1	1
chromatoid_body	C10-MSCV 72h	8	0.586096	0.736992	0	1	1
chromatoid_body	C10-HDAC7 72h	8	0.27416	0.514552	0	1	1
chromocenter	C10-MSCV 48h	8	0.672495	0.784834	5	1.8913542402708924E-4	0.00213993
chromocenter	C10-HDAC7 48h	8	0.39871	0.615499	4	3.6717378415285017E-4	0.00632177
chromocenter	C10-MSCV 72h	8	0.586096	0.736992	3	0.0166378	0.102946
chromocenter	C10-HDAC7 72h	8	0.27416	0.514552	1	0.243436	1
chromosome	C10-MSCV 48h	247	20.7633	4.36095	87	5.513349168431928E-32	5.458215676747609E-30
chromosome	C10-HDAC7 48h	247	12.3102	3.42003	53	2.0910045538741656E-19	2.070094508335424E-17
chromosome	C10-MSCV 72h	247	18.0957	4.09512	90	6.231452915735074E-39	1.2338276773155445E-36
chromosome	C10-HDAC7 72h	247	8.46468	2.85912	23	1.7444065510451767E-5	6.279863583762636E-4
chromosome,_centromeric_region	C10-MSCV 48h	121	10.1715	3.05229	59	3.1508865689722643E-31	2.4955021626260334E-29
chromosome,_centromeric_region	C10-HDAC7 48h	121	6.03048	2.39373	33	6.76096388871075E-16	5.3546833998589137E-14
chromosome,_centromeric_region	C10-MSCV 72h	121	8.8647	2.86623	60	1.5676547119715658E-35	1.5519781648518502E-33
chromosome,_centromeric_region	C10-HDAC7 72h	121	4.14666	2.00114	13	2.78516008278179E-4	0.00735282
chromosome,_telomeric_region	C10-MSCV 48h	29	2.4378	1.49428	6	0.031087	0.173387
chromosome,_telomeric_region	C10-HDAC7 48h	29	1.44532	1.17187	2	0.427575	1
chromosome,_telomeric_region	C10-MSCV 72h	29	2.1246	1.40319	4	0.159446	0.579271
chromosome,_telomeric_region	C10-HDAC7 72h	29	0.993829	0.979679	0	1	1
chylomicron	C10-MSCV 48h	11	0.924681	0.920299	0	1	1
chylomicron	C10-HDAC7 48h	11	0.548226	0.721736	0	1	1
chylomicron	C10-MSCV 72h	11	0.805882	0.8642	0	1	1
chylomicron	C10-HDAC7 72h	11	0.376969	0.603366	0	1	1
ciliary_rootlet	C10-MSCV 48h	10	0.840619	0.877471	1	0.584414	1
ciliary_rootlet	C10-HDAC7 48h	10	0.498387	0.688148	1	0.400246	1
ciliary_rootlet	C10-MSCV 72h	10	0.73262	0.823982	0	1	1
ciliary_rootlet	C10-HDAC7 72h	10	0.3427	0.575287	0	1	1
cilium	C10-MSCV 48h	127	10.6759	3.12705	12	0.380294	1
cilium	C10-HDAC7 48h	127	6.32952	2.45236	9	0.183647	0.79048
cilium	C10-MSCV 72h	127	9.30427	2.93643	13	0.139176	0.51994
cilium	C10-HDAC7 72h	127	4.35228	2.05015	10	0.0123522	0.168672
cilium_axoneme	C10-MSCV 48h	19	1.59718	1.20951	2	0.482629	1
cilium_axoneme	C10-HDAC7 48h	19	0.946935	0.948547	2	0.24414	0.920756
cilium_axoneme	C10-MSCV 72h	19	1.39198	1.13578	2	0.410514	1
cilium_axoneme	C10-HDAC7 72h	19	0.651129	0.792979	1	0.484464	1
cis-Golgi_network	C10-MSCV 48h	23	1.93342	1.33075	0	1	1
cis-Golgi_network	C10-HDAC7 48h	23	1.14629	1.04363	0	1	1
cis-Golgi_network	C10-MSCV 72h	23	1.68503	1.24963	0	1	1
cis-Golgi_network	C10-HDAC7 72h	23	0.788209	0.872466	0	1	1
clathrin_adaptor_complex	C10-MSCV 48h	20	1.68124	1.24093	0	1	1
clathrin_adaptor_complex	C10-HDAC7 48h	20	0.996774	0.973189	0	1	1
clathrin_adaptor_complex	C10-MSCV 72h	20	1.46524	1.16529	0	1	1
clathrin_adaptor_complex	C10-HDAC7 72h	20	0.685399	0.813579	0	1	1
clathrin_coat	C10-MSCV 48h	8	0.672495	0.784834	0	1	1
clathrin_coat	C10-HDAC7 48h	8	0.39871	0.615499	0	1	1
clathrin_coat	C10-MSCV 72h	8	0.586096	0.736992	0	1	1
clathrin_coat	C10-HDAC7 72h	8	0.27416	0.514552	0	1	1
clathrin-coated_vesicle	C10-MSCV 48h	31	2.60592	1.54495	3	0.489717	1
clathrin-coated_vesicle	C10-HDAC7 48h	31	1.545	1.21161	3	0.199461	0.831437
clathrin-coated_vesicle	C10-MSCV 72h	31	2.27112	1.45077	2	0.673736	1
clathrin-coated_vesicle	C10-HDAC7 72h	31	1.06237	1.0129	1	0.660744	1
cleavage_furrow	C10-MSCV 48h	24	2.01749	1.35937	1	0.878441	1
cleavage_furrow	C10-HDAC7 48h	24	1.19613	1.06607	1	0.706819	1
cleavage_furrow	C10-MSCV 72h	24	1.75829	1.27651	2	0.533385	1
cleavage_furrow	C10-HDAC7 72h	24	0.822479	0.891231	2	0.198137	0.871801
coated_pit	C10-MSCV 48h	49	4.11903	1.94236	6	0.227278	0.743819
coated_pit	C10-HDAC7 48h	49	2.4421	1.52328	4	0.227017	0.881358
coated_pit	C10-MSCV 72h	49	3.58984	1.82396	6	0.146957	0.538841
coated_pit	C10-HDAC7 72h	49	1.67923	1.27345	4	0.0866844	0.497493
collagen	C10-MSCV 48h	80	6.72495	2.48186	1	0.99911	1
collagen	C10-HDAC7 48h	80	3.9871	1.94638	1	0.983259	1
collagen	C10-MSCV 72h	80	5.86096	2.33057	2	0.983353	1
collagen	C10-HDAC7 72h	80	2.7416	1.62716	1	0.938559	1
condensed_chromosome	C10-MSCV 48h	26	2.18561	1.41488	14	3.194494948448328E-9	9.0358571398967E-8
condensed_chromosome	C10-HDAC7 48h	26	1.29581	1.10961	6	0.00148576	0.019612
condensed_chromosome	C10-MSCV 72h	26	1.90481	1.32863	11	8.92233073890575E-7	1.7666214863033385E-5
condensed_chromosome	C10-HDAC7 72h	26	0.891019	0.927623	3	0.0581999	0.426799
condensed_nuclear_chromosome	C10-MSCV 48h	32	2.68998	1.56967	12	5.636730546693139E-6	9.30060540204368E-5
condensed_nuclear_chromosome	C10-HDAC7 48h	32	1.59484	1.231	6	0.00452795	0.0448267
condensed_nuclear_chromosome	C10-MSCV 72h	32	2.34438	1.47398	12	1.338991723511788E-6	2.305394445698557E-5
condensed_nuclear_chromosome	C10-HDAC7 72h	32	1.09664	1.0291	3	0.0956927	0.533723
condensed_nuclear_chromosome,_centromeric_region	C10-MSCV 48h	11	0.924681	0.920299	3	0.0587217	0.267285
condensed_nuclear_chromosome,_centromeric_region	C10-HDAC7 48h	11	0.548226	0.721736	2	0.101336	0.507962
condensed_nuclear_chromosome,_centromeric_region	C10-MSCV 72h	11	0.805882	0.8642	4	0.00625059	0.0450043
condensed_nuclear_chromosome,_centromeric_region	C10-HDAC7 72h	11	0.376969	0.603366	2	0.0525937	0.416542
connexon_complex	C10-MSCV 48h	18	1.51311	1.17725	0	1	1
connexon_complex	C10-HDAC7 48h	18	0.897097	0.923248	0	1	1
connexon_complex	C10-MSCV 72h	18	1.31872	1.10549	0	1	1
connexon_complex	C10-HDAC7 72h	18	0.616859	0.771829	0	1	1
contractile_fiber	C10-MSCV 48h	19	1.59718	1.20951	0	1	1
contractile_fiber	C10-HDAC7 48h	19	0.946935	0.948547	0	1	1
contractile_fiber	C10-MSCV 72h	19	1.39198	1.13578	0	1	1
contractile_fiber	C10-HDAC7 72h	19	0.651129	0.792979	0	1	1
COPI-coated_vesicle	C10-MSCV 48h	9	0.756557	0.832442	0	1	1
COPI-coated_vesicle	C10-HDAC7 48h	9	0.448548	0.652835	0	1	1
COPI-coated_vesicle	C10-MSCV 72h	9	0.659358	0.781698	0	1	1
COPI-coated_vesicle	C10-HDAC7 72h	9	0.30843	0.545765	0	1	1
COPI_vesicle_coat	C10-MSCV 48h	12	1.00874	0.961221	0	1	1
COPI_vesicle_coat	C10-HDAC7 48h	12	0.598064	0.753829	0	1	1
COPI_vesicle_coat	C10-MSCV 72h	12	0.879143	0.902627	0	1	1
COPI_vesicle_coat	C10-HDAC7 72h	12	0.411239	0.630195	0	1	1
cornified_envelope	C10-MSCV 48h	24	2.01749	1.35937	0	1	1
cornified_envelope	C10-HDAC7 48h	24	1.19613	1.06607	0	1	1
cornified_envelope	C10-MSCV 72h	24	1.75829	1.27651	0	1	1
cornified_envelope	C10-HDAC7 72h	24	0.822479	0.891231	0	1	1
cortical_actin_cytoskeleton	C10-MSCV 48h	25	2.10155	1.3874	2	0.633198	1
cortical_actin_cytoskeleton	C10-HDAC7 48h	25	1.24597	1.08806	1	0.721431	1
cortical_actin_cytoskeleton	C10-MSCV 72h	25	1.83155	1.30283	0	1	1
cortical_actin_cytoskeleton	C10-HDAC7 72h	25	0.856749	0.909609	0	1	1
cortical_cytoskeleton	C10-MSCV 48h	33	2.77404	1.594	1	0.944845	1
cortical_cytoskeleton	C10-HDAC7 48h	33	1.64468	1.25008	0	1	1
cortical_cytoskeleton	C10-MSCV 72h	33	2.41764	1.49684	1	0.918795	1
cortical_cytoskeleton	C10-HDAC7 72h	33	1.13091	1.04506	0	1	1
costamere	C10-MSCV 48h	16	1.34499	1.10992	0	1	1
costamere	C10-HDAC7 48h	16	0.797419	0.870446	0	1	1
costamere	C10-MSCV 72h	16	1.17219	1.04226	0	1	1
costamere	C10-HDAC7 72h	16	0.548319	0.727687	0	1	1
Cul3-RING_ubiquitin_ligase_complex	C10-MSCV 48h	9	0.756557	0.832442	0	1	1
Cul3-RING_ubiquitin_ligase_complex	C10-HDAC7 48h	9	0.448548	0.652835	0	1	1
Cul3-RING_ubiquitin_ligase_complex	C10-MSCV 72h	9	0.659358	0.781698	1	0.495788	1
Cul3-RING_ubiquitin_ligase_complex	C10-HDAC7 72h	9	0.30843	0.545765	1	0.269363	1
CUL4_RING_ubiquitin_ligase_complex	C10-MSCV 48h	10	0.840619	0.877471	1	0.584414	1
CUL4_RING_ubiquitin_ligase_complex	C10-HDAC7 48h	10	0.498387	0.688148	1	0.400246	1
CUL4_RING_ubiquitin_ligase_complex	C10-MSCV 72h	10	0.73262	0.823982	0	1	1
CUL4_RING_ubiquitin_ligase_complex	C10-HDAC7 72h	10	0.3427	0.575287	0	1	1
cullin-RING_ubiquitin_ligase_complex	C10-MSCV 48h	10	0.840619	0.877471	2	0.203002	0.693006
cullin-RING_ubiquitin_ligase_complex	C10-HDAC7 48h	10	0.498387	0.688148	1	0.400246	1
cullin-RING_ubiquitin_ligase_complex	C10-MSCV 72h	10	0.73262	0.823982	2	0.163332	0.5827
cullin-RING_ubiquitin_ligase_complex	C10-HDAC7 72h	10	0.3427	0.575287	1	0.294402	0.932665
cyclin-dependent_protein_kinase_holoenzyme_complex	C10-MSCV 48h	10	0.840619	0.877471	4	0.00692864	0.0498862
cyclin-dependent_protein_kinase_holoenzyme_complex	C10-HDAC7 48h	10	0.498387	0.688148	0	1	1
cyclin-dependent_protein_kinase_holoenzyme_complex	C10-MSCV 72h	10	0.73262	0.823982	3	0.0319234	0.178051
cyclin-dependent_protein_kinase_holoenzyme_complex	C10-HDAC7 72h	10	0.3427	0.575287	1	0.294402	0.955599
cytoplasm	C10-MSCV 48h	5141	432.162	19.8956	690	1.7553862477251598E-33	2.317109846997211E-31
cytoplasm	C10-HDAC7 48h	5141	256.221	15.6029	424	3.4019041694673505E-23	6.735770255545354E-21
cytoplasm	C10-MSCV 72h	5141	376.64	18.6828	605	7.206869899776835E-30	5.7078409606232535E-28
cytoplasm	C10-HDAC7 72h	5141	176.182	13.0439	302	9.923191742782969E-19	1.3098613100473517E-16
cytoplasmic_dynein_complex	C10-MSCV 48h	10	0.840619	0.877471	0	1	1
cytoplasmic_dynein_complex	C10-HDAC7 48h	10	0.498387	0.688148	0	1	1
cytoplasmic_dynein_complex	C10-MSCV 72h	10	0.73262	0.823982	0	1	1
cytoplasmic_dynein_complex	C10-HDAC7 72h	10	0.3427	0.575287	0	1	1
cytoplasmic_membrane-bounded_vesicle	C10-MSCV 48h	75	6.30464	2.40305	4	0.884809	1
cytoplasmic_membrane-bounded_vesicle	C10-HDAC7 48h	75	3.7379	1.88457	3	0.728296	1
cytoplasmic_membrane-bounded_vesicle	C10-MSCV 72h	75	5.49465	2.25657	4	0.808383	1
cytoplasmic_membrane-bounded_vesicle	C10-HDAC7 72h	75	2.57025	1.57549	3	0.476586	1
cytoplasmic_microtubule	C10-MSCV 48h	23	1.93342	1.33075	4	0.122629	0.485611
cytoplasmic_microtubule	C10-HDAC7 48h	23	1.14629	1.04363	3	0.104407	0.516817
cytoplasmic_microtubule	C10-MSCV 72h	23	1.68503	1.24963	1	0.826216	1
cytoplasmic_microtubule	C10-HDAC7 72h	23	0.788209	0.872466	0	1	1
cytoplasmic_mRNA_processing_body	C10-MSCV 48h	24	2.01749	1.35937	1	0.878441	1
cytoplasmic_mRNA_processing_body	C10-HDAC7 48h	24	1.19613	1.06607	1	0.706819	1
cytoplasmic_mRNA_processing_body	C10-MSCV 72h	24	1.75829	1.27651	2	0.533385	1
cytoplasmic_mRNA_processing_body	C10-HDAC7 72h	24	0.822479	0.891231	1	0.56695	1
cytoplasmic_part	C10-MSCV 48h	27	2.26967	1.44183	0	1	1
cytoplasmic_part	C10-HDAC7 48h	27	1.34564	1.13074	0	1	1
cytoplasmic_part	C10-MSCV 72h	27	1.97807	1.35394	0	1	1
cytoplasmic_part	C10-HDAC7 72h	27	0.925289	0.945293	0	1	1
cytoplasmic_stress_granule	C10-MSCV 48h	22	1.84936	1.3015	4	0.108129	0.432515
cytoplasmic_stress_granule	C10-HDAC7 48h	22	1.09645	1.02069	3	0.0941212	0.490421
cytoplasmic_stress_granule	C10-MSCV 72h	22	1.61176	1.22216	4	0.0729569	0.328306
cytoplasmic_stress_granule	C10-HDAC7 72h	22	0.753939	0.853289	1	0.53567	1
cytoplasmic_vesicle	C10-MSCV 48h	364	30.5985	5.29399	18	0.995909	1
cytoplasmic_vesicle	C10-HDAC7 48h	364	18.1413	4.15176	15	0.80773	1
cytoplasmic_vesicle	C10-MSCV 72h	364	26.6674	4.97128	19	0.95558	1
cytoplasmic_vesicle	C10-HDAC7 72h	364	12.4743	3.47085	10	0.801252	1
cytoplasmic_vesicle_membrane	C10-MSCV 48h	15	1.26093	1.07468	0	1	1
cytoplasmic_vesicle_membrane	C10-HDAC7 48h	15	0.747581	0.842806	0	1	1
cytoplasmic_vesicle_membrane	C10-MSCV 72h	15	1.09893	1.00917	0	1	1
cytoplasmic_vesicle_membrane	C10-HDAC7 72h	15	0.514049	0.70458	0	1	1
cytoskeleton	C10-MSCV 48h	893	75.0673	8.29198	128	3.016058611074012E-9	9.187378538348528E-8
cytoskeleton	C10-HDAC7 48h	893	44.506	6.50291	81	2.6110312282868354E-7	9.399712421832608E-6
cytoskeleton	C10-MSCV 72h	893	65.4229	7.78652	116	2.211131146971625E-9	6.254342387148311E-8
cytoskeleton	C10-HDAC7 72h	893	30.6031	5.43639	56	1.665498852721612E-5	6.595375456777584E-4
cytosol	C10-MSCV 48h	816	68.5945	7.92643	84	0.0328407	0.17815
cytosol	C10-HDAC7 48h	816	40.6684	6.21623	54	0.0229666	0.1749
cytosol	C10-MSCV 72h	816	59.7818	7.44325	71	0.0775648	0.34512
cytosol	C10-HDAC7 72h	816	27.9643	5.19672	48	2.755951586920063E-4	0.00779541
cytosolic_large_ribosomal_subunit	C10-MSCV 48h	46	3.86685	1.88197	3	0.754478	1
cytosolic_large_ribosomal_subunit	C10-HDAC7 48h	46	2.29258	1.47591	2	0.675068	1
cytosolic_large_ribosomal_subunit	C10-MSCV 72h	46	3.37005	1.76724	6	0.117835	0.47615
cytosolic_large_ribosomal_subunit	C10-HDAC7 72h	46	1.57642	1.23385	3	0.208619	0.89797
cytosolic_part	C10-MSCV 48h	9	0.756557	0.832442	0	1	1
cytosolic_part	C10-HDAC7 48h	9	0.448548	0.652835	0	1	1
cytosolic_part	C10-MSCV 72h	9	0.659358	0.781698	0	1	1
cytosolic_part	C10-HDAC7 72h	9	0.30843	0.545765	0	1	1
cytosolic_small_ribosomal_subunit	C10-MSCV 48h	36	3.02623	1.66488	5	0.181646	0.648035
cytosolic_small_ribosomal_subunit	C10-HDAC7 48h	36	1.79419	1.30567	3	0.266333	0.976555
cytosolic_small_ribosomal_subunit	C10-MSCV 72h	36	2.63743	1.5634	4	0.268969	0.819321
cytosolic_small_ribosomal_subunit	C10-HDAC7 72h	36	1.23372	1.09153	4	0.0339656	0.344882
dendrite	C10-MSCV 48h	262	22.0242	4.49142	12	0.994228	1
dendrite	C10-HDAC7 48h	262	13.0577	3.52235	10	0.844656	1
dendrite	C10-MSCV 72h	262	19.1946	4.21763	12	0.972838	1
dendrite	C10-HDAC7 72h	262	8.97873	2.94466	9	0.5438	1
dendrite_cytoplasm	C10-MSCV 48h	16	1.34499	1.10992	2	0.394271	1
dendrite_cytoplasm	C10-HDAC7 48h	16	0.797419	0.870446	1	0.558676	1
dendrite_cytoplasm	C10-MSCV 72h	16	1.17219	1.04226	3	0.10758	0.453208
dendrite_cytoplasm	C10-HDAC7 72h	16	0.548319	0.727687	2	0.10262	0.549158
dendrite_membrane	C10-MSCV 48h	15	1.26093	1.07468	0	1	1
dendrite_membrane	C10-HDAC7 48h	15	0.747581	0.842806	0	1	1
dendrite_membrane	C10-MSCV 72h	15	1.09893	1.00917	0	1	1
dendrite_membrane	C10-HDAC7 72h	15	0.514049	0.70458	0	1	1
dendritic_shaft	C10-MSCV 48h	46	3.86685	1.88197	4	0.547792	1
dendritic_shaft	C10-HDAC7 48h	46	2.29258	1.47591	1	0.904791	1
dendritic_shaft	C10-MSCV 72h	46	3.37005	1.76724	2	0.859974	1
dendritic_shaft	C10-HDAC7 72h	46	1.57642	1.23385	2	0.470691	1
dendritic_spine	C10-MSCV 48h	87	7.31339	2.58817	2	0.995676	1
dendritic_spine	C10-HDAC7 48h	87	4.33597	2.02975	1	0.988295	1
dendritic_spine	C10-MSCV 72h	87	6.37379	2.4304	2	0.989489	1
dendritic_spine	C10-HDAC7 72h	87	2.98149	1.69685	2	0.803264	1
desmosome	C10-MSCV 48h	17	1.42905	1.14408	0	1	1
desmosome	C10-HDAC7 48h	17	0.847258	0.897236	0	1	1
desmosome	C10-MSCV 72h	17	1.24545	1.07434	0	1	1
desmosome	C10-HDAC7 72h	17	0.582589	0.750083	0	1	1
DNA-directed_RNA_polymerase_I_complex	C10-MSCV 48h	8	0.672495	0.784834	5	1.8913542402708924E-4	0.00208049
DNA-directed_RNA_polymerase_I_complex	C10-HDAC7 48h	8	0.39871	0.615499	3	0.00573594	0.0554008
DNA-directed_RNA_polymerase_I_complex	C10-MSCV 72h	8	0.586096	0.736992	4	0.00158532	0.016097
DNA-directed_RNA_polymerase_I_complex	C10-HDAC7 72h	8	0.27416	0.514552	2	0.0286556	0.315211
DNA-directed_RNA_polymerase_II,_core_complex	C10-MSCV 48h	13	1.0928	1.00047	2	0.299646	0.892178
DNA-directed_RNA_polymerase_II,_core_complex	C10-HDAC7 48h	13	0.647903	0.78461	1	0.485524	1
DNA-directed_RNA_polymerase_II,_core_complex	C10-MSCV 72h	13	0.952405	0.939484	2	0.245874	0.778929
DNA-directed_RNA_polymerase_II,_core_complex	C10-HDAC7 72h	13	0.445509	0.655928	1	0.364487	1
dynein_complex	C10-MSCV 48h	24	2.01749	1.35937	1	0.878441	1
dynein_complex	C10-HDAC7 48h	24	1.19613	1.06607	1	0.706819	1
dynein_complex	C10-MSCV 72h	24	1.75829	1.27651	1	0.838947	1
dynein_complex	C10-HDAC7 72h	24	0.822479	0.891231	1	0.56695	1
dystrophin-associated_glycoprotein_complex	C10-MSCV 48h	13	1.0928	1.00047	0	1	1
dystrophin-associated_glycoprotein_complex	C10-HDAC7 48h	13	0.647903	0.78461	0	1	1
dystrophin-associated_glycoprotein_complex	C10-MSCV 72h	13	0.952405	0.939484	0	1	1
dystrophin-associated_glycoprotein_complex	C10-HDAC7 72h	13	0.445509	0.655928	0	1	1
early_endosome	C10-MSCV 48h	103	8.65838	2.81612	3	0.993541	1
early_endosome	C10-HDAC7 48h	103	5.13339	2.20852	3	0.892269	1
early_endosome	C10-MSCV 72h	103	7.54598	2.64446	6	0.773954	1
early_endosome	C10-HDAC7 72h	103	3.52981	1.8463	5	0.278605	0.951099
early_endosome_membrane	C10-MSCV 48h	18	1.51311	1.17725	0	1	1
early_endosome_membrane	C10-HDAC7 48h	18	0.897097	0.923248	0	1	1
early_endosome_membrane	C10-MSCV 72h	18	1.31872	1.10549	0	1	1
early_endosome_membrane	C10-HDAC7 72h	18	0.616859	0.771829	0	1	1
endocytic_vesicle	C10-MSCV 48h	35	2.94217	1.6416	2	0.805095	1
endocytic_vesicle	C10-HDAC7 48h	35	1.74435	1.28741	1	0.832927	1
endocytic_vesicle	C10-MSCV 72h	35	2.56417	1.54153	4	0.252448	0.774956
endocytic_vesicle	C10-HDAC7 72h	35	1.19945	1.07626	1	0.704912	1
endomembrane_system	C10-MSCV 48h	18	1.51311	1.17725	2	0.45404	1
endomembrane_system	C10-HDAC7 48h	18	0.897097	0.923248	2	0.225391	0.883713
endomembrane_system	C10-MSCV 72h	18	1.31872	1.10549	2	0.384011	1
endomembrane_system	C10-HDAC7 72h	18	0.616859	0.771829	2	0.125186	0.635558
endoplasmic_reticulum	C10-MSCV 48h	975	81.9604	8.66433	59	0.997637	1
endoplasmic_reticulum	C10-HDAC7 48h	975	48.5927	6.79492	40	0.912802	1
endoplasmic_reticulum	C10-MSCV 72h	975	71.4304	8.13617	50	0.997628	1
endoplasmic_reticulum	C10-HDAC7 72h	975	33.4132	5.6805	35	0.41387	1
endoplasmic_reticulum-Golgi_intermediate_compartment	C10-MSCV 48h	38	3.19435	1.71051	1	0.964444	1
endoplasmic_reticulum-Golgi_intermediate_compartment	C10-HDAC7 48h	38	1.89387	1.34145	1	0.856683	1
endoplasmic_reticulum-Golgi_intermediate_compartment	C10-MSCV 72h	38	2.78395	1.60624	1	0.944491	1
endoplasmic_reticulum-Golgi_intermediate_compartment	C10-HDAC7 72h	38	1.30226	1.12144	1	0.734222	1
endoplasmic_reticulum_lumen	C10-MSCV 48h	34	2.8581	1.61798	1	0.949482	1
endoplasmic_reticulum_lumen	C10-HDAC7 48h	34	1.69452	1.26888	1	0.824163	1
endoplasmic_reticulum_lumen	C10-MSCV 72h	34	2.49091	1.51935	1	0.924745	1
endoplasmic_reticulum_lumen	C10-HDAC7 72h	34	1.16518	1.06078	1	0.694441	1
endoplasmic_reticulum_membrane	C10-MSCV 48h	126	10.5918	3.11471	10	0.621783	1
endoplasmic_reticulum_membrane	C10-HDAC7 48h	126	6.27968	2.44268	4	0.878465	1
endoplasmic_reticulum_membrane	C10-MSCV 72h	126	9.23101	2.92485	7	0.823727	1
endoplasmic_reticulum_membrane	C10-HDAC7 72h	126	4.31801	2.04207	3	0.809891	1
endosome	C10-MSCV 48h	354	29.7579	5.22077	25	0.843414	1
endosome	C10-HDAC7 48h	354	17.6429	4.09434	16	0.690106	1
endosome	C10-MSCV 72h	354	25.9347	4.90252	14	0.996958	1
endosome	C10-HDAC7 72h	354	12.1316	3.42284	11	0.67023	1
endosome_membrane	C10-MSCV 48h	25	2.10155	1.3874	3	0.351852	1
endosome_membrane	C10-HDAC7 48h	25	1.24597	1.08806	2	0.356136	1
endosome_membrane	C10-MSCV 72h	25	1.83155	1.30283	2	0.555771	1
endosome_membrane	C10-HDAC7 72h	25	0.856749	0.909609	0	1	1
ESC/E(Z)_complex	C10-MSCV 48h	9	0.756557	0.832442	6	2.369236246535421E-5	3.1273918454267555E-4
ESC/E(Z)_complex	C10-HDAC7 48h	9	0.448548	0.652835	2	0.0708063	0.3841
ESC/E(Z)_complex	C10-MSCV 72h	9	0.659358	0.781698	3	0.0236127	0.139561
ESC/E(Z)_complex	C10-HDAC7 72h	9	0.30843	0.545765	0	1	1
eukaryotic_translation_initiation_factor_3_complex	C10-MSCV 48h	13	1.0928	1.00047	4	0.0192352	0.115411
eukaryotic_translation_initiation_factor_3_complex	C10-HDAC7 48h	13	0.647903	0.78461	3	0.0243012	0.178209
eukaryotic_translation_initiation_factor_3_complex	C10-MSCV 72h	13	0.952405	0.939484	3	0.0645822	0.297378
eukaryotic_translation_initiation_factor_3_complex	C10-HDAC7 72h	13	0.445509	0.655928	2	0.0713124	0.486892
excitatory_synapse	C10-MSCV 48h	24	2.01749	1.35937	2	0.61069	1
excitatory_synapse	C10-HDAC7 48h	24	1.19613	1.06607	1	0.706819	1
excitatory_synapse	C10-MSCV 72h	24	1.75829	1.27651	2	0.533385	1
excitatory_synapse	C10-HDAC7 72h	24	0.822479	0.891231	0	1	1
exocyst	C10-MSCV 48h	9	0.756557	0.832442	1	0.546272	1
exocyst	C10-HDAC7 48h	9	0.448548	0.652835	0	1	1
exocyst	C10-MSCV 72h	9	0.659358	0.781698	0	1	1
exocyst	C10-HDAC7 72h	9	0.30843	0.545765	0	1	1
exocytic_vesicle	C10-MSCV 48h	8	0.672495	0.784834	0	1	1
exocytic_vesicle	C10-HDAC7 48h	8	0.39871	0.615499	0	1	1
exocytic_vesicle	C10-MSCV 72h	8	0.586096	0.736992	0	1	1
exocytic_vesicle	C10-HDAC7 72h	8	0.27416	0.514552	0	1	1
exon-exon_junction_complex	C10-MSCV 48h	8	0.672495	0.784834	1	0.504631	1
exon-exon_junction_complex	C10-HDAC7 48h	8	0.39871	0.615499	1	0.335678	1
exon-exon_junction_complex	C10-MSCV 72h	8	0.586096	0.736992	0	1	1
exon-exon_junction_complex	C10-HDAC7 72h	8	0.27416	0.514552	0	1	1
exosome_(RNase_complex)	C10-MSCV 48h	14	1.17687	1.03824	8	4.704606665706368E-6	8.100105389650964E-5
exosome_(RNase_complex)	C10-HDAC7 48h	14	0.697742	0.814228	6	3.2492593773573604E-5	6.772140597018498E-4
exosome_(RNase_complex)	C10-MSCV 72h	14	1.02567	0.974949	9	8.659150676540974E-8	2.143139792443891E-6
exosome_(RNase_complex)	C10-HDAC7 72h	14	0.479779	0.680689	3	0.01103	0.155996
external_side_of_plasma_membrane	C10-MSCV 48h	221	18.5777	4.12505	11	0.981305	1
external_side_of_plasma_membrane	C10-HDAC7 48h	221	11.0144	3.23503	9	0.776094	1
external_side_of_plasma_membrane	C10-MSCV 72h	221	16.1909	3.87359	10	0.965721	1
external_side_of_plasma_membrane	C10-HDAC7 72h	221	7.57366	2.70446	6	0.771302	1
extracellular_matrix	C10-MSCV 48h	141	11.8527	3.2949	5	0.993408	1
extracellular_matrix	C10-HDAC7 48h	141	7.02726	2.58399	3	0.97368	1
extracellular_matrix	C10-MSCV 72h	141	10.3299	3.09405	4	0.993428	1
extracellular_matrix	C10-HDAC7 72h	141	4.83206	2.1602	2	0.956039	1
extracellular_region	C10-MSCV 48h	1381	116.089	10.3117	37	1	1
extracellular_region	C10-HDAC7 48h	1381	68.8272	8.08684	26	1	1
extracellular_region	C10-MSCV 72h	1381	101.175	9.6831	38	1	1
extracellular_region	C10-HDAC7 72h	1381	47.3268	6.76054	17	1	1
extracellular_space	C10-MSCV 48h	737	61.9536	7.53297	26	1	1
extracellular_space	C10-HDAC7 48h	737	36.7311	5.90766	17	0.999927	1
extracellular_space	C10-MSCV 72h	737	53.9941	7.07378	28	0.999978	1
extracellular_space	C10-HDAC7 72h	737	25.257	4.93877	15	0.990041	1
extracellular_vesicular_exosome	C10-MSCV 48h	8	0.672495	0.784834	2	0.140923	0.547115
extracellular_vesicular_exosome	C10-HDAC7 48h	8	0.39871	0.615499	1	0.335678	1
extracellular_vesicular_exosome	C10-MSCV 72h	8	0.586096	0.736992	2	0.111842	0.466205
extracellular_vesicular_exosome	C10-HDAC7 72h	8	0.27416	0.514552	1	0.243436	1
extrinsic_to_internal_side_of_plasma_membrane	C10-MSCV 48h	32	2.68998	1.56967	2	0.762936	1
extrinsic_to_internal_side_of_plasma_membrane	C10-HDAC7 48h	32	1.59484	1.231	0	1	1
extrinsic_to_internal_side_of_plasma_membrane	C10-MSCV 72h	32	2.34438	1.47398	0	1	1
extrinsic_to_internal_side_of_plasma_membrane	C10-HDAC7 72h	32	1.09664	1.0291	0	1	1
extrinsic_to_membrane	C10-MSCV 48h	24	2.01749	1.35937	4	0.137902	0.540687
extrinsic_to_membrane	C10-HDAC7 48h	24	1.19613	1.06607	2	0.337742	1
extrinsic_to_membrane	C10-MSCV 72h	24	1.75829	1.27651	4	0.094549	0.406972
extrinsic_to_membrane	C10-HDAC7 72h	24	0.822479	0.891231	2	0.198137	0.881597
extrinsic_to_plasma_membrane	C10-MSCV 48h	19	1.59718	1.20951	1	0.811437	1
extrinsic_to_plasma_membrane	C10-HDAC7 48h	19	0.946935	0.948547	0	1	1
extrinsic_to_plasma_membrane	C10-MSCV 72h	19	1.39198	1.13578	1	0.764396	1
extrinsic_to_plasma_membrane	C10-HDAC7 72h	19	0.651129	0.792979	0	1	1
F-actin_capping_protein_complex	C10-MSCV 48h	8	0.672495	0.784834	0	1	1
F-actin_capping_protein_complex	C10-HDAC7 48h	8	0.39871	0.615499	0	1	1
F-actin_capping_protein_complex	C10-MSCV 72h	8	0.586096	0.736992	0	1	1
F-actin_capping_protein_complex	C10-HDAC7 72h	8	0.27416	0.514552	0	1	1
Fanconi_anaemia_nuclear_complex	C10-MSCV 48h	11	0.924681	0.920299	3	0.0587217	0.270393
Fanconi_anaemia_nuclear_complex	C10-HDAC7 48h	11	0.548226	0.721736	1	0.430137	1
Fanconi_anaemia_nuclear_complex	C10-MSCV 72h	11	0.805882	0.8642	3	0.0415506	0.213689
Fanconi_anaemia_nuclear_complex	C10-HDAC7 72h	11	0.376969	0.603366	0	1	1
fascia_adherens	C10-MSCV 48h	13	1.0928	1.00047	0	1	1
fascia_adherens	C10-HDAC7 48h	13	0.647903	0.78461	0	1	1
fascia_adherens	C10-MSCV 72h	13	0.952405	0.939484	0	1	1
fascia_adherens	C10-HDAC7 72h	13	0.445509	0.655928	0	1	1
FHF_complex	C10-MSCV 48h	8	0.672495	0.784834	0	1	1
FHF_complex	C10-HDAC7 48h	8	0.39871	0.615499	0	1	1
FHF_complex	C10-MSCV 72h	8	0.586096	0.736992	0	1	1
FHF_complex	C10-HDAC7 72h	8	0.27416	0.514552	0	1	1
filamentous_actin	C10-MSCV 48h	23	1.93342	1.33075	0	1	1
filamentous_actin	C10-HDAC7 48h	23	1.14629	1.04363	0	1	1
filamentous_actin	C10-MSCV 72h	23	1.68503	1.24963	0	1	1
filamentous_actin	C10-HDAC7 72h	23	0.788209	0.872466	0	1	1
filopodium	C10-MSCV 48h	41	3.44654	1.77674	3	0.681161	1
filopodium	C10-HDAC7 48h	41	2.04339	1.39339	1	0.877061	1
filopodium	C10-MSCV 72h	41	3.00374	1.66844	3	0.58621	1
filopodium	C10-HDAC7 72h	41	1.40507	1.16487	2	0.412342	1
filopodium_membrane	C10-MSCV 48h	11	0.924681	0.920299	1	0.619349	1
filopodium_membrane	C10-HDAC7 48h	11	0.548226	0.721736	0	1	1
filopodium_membrane	C10-MSCV 72h	11	0.805882	0.8642	0	1	1
filopodium_membrane	C10-HDAC7 72h	11	0.376969	0.603366	0	1	1
flagellum	C10-MSCV 48h	39	3.27841	1.73287	2	0.850866	1
flagellum	C10-HDAC7 48h	39	1.94371	1.35898	0	1	1
flagellum	C10-MSCV 72h	39	2.85722	1.62723	1	0.948557	1
flagellum	C10-HDAC7 72h	39	1.33653	1.1361	1	0.743331	1
focal_adhesion	C10-MSCV 48h	91	7.64963	2.647	4	0.953342	1
focal_adhesion	C10-HDAC7 48h	91	4.53532	2.07588	2	0.944922	1
focal_adhesion	C10-MSCV 72h	91	6.66684	2.48564	4	0.907677	1
focal_adhesion	C10-HDAC7 72h	91	3.11857	1.73542	1	0.958133	1
gap_junction	C10-MSCV 48h	28	2.35373	1.46829	1	0.914444	1
gap_junction	C10-HDAC7 48h	28	1.39548	1.15149	1	0.76104	1
gap_junction	C10-MSCV 72h	28	2.05133	1.37879	1	0.881206	1
gap_junction	C10-HDAC7 72h	28	0.959559	0.962639	1	0.62333	1
glycogen_granule	C10-MSCV 48h	9	0.756557	0.832442	1	0.546272	1
glycogen_granule	C10-HDAC7 48h	9	0.448548	0.652835	1	0.368787	1
glycogen_granule	C10-MSCV 72h	9	0.659358	0.781698	1	0.495788	1
glycogen_granule	C10-HDAC7 72h	9	0.30843	0.545765	1	0.269363	0.943962
glycosylphosphatidylinositol-N-acetylglucosaminyltransferase_(GPI-GnT)_complex	C10-MSCV 48h	8	0.672495	0.784834	0	1	1
glycosylphosphatidylinositol-N-acetylglucosaminyltransferase_(GPI-GnT)_complex	C10-HDAC7 48h	8	0.39871	0.615499	0	1	1
glycosylphosphatidylinositol-N-acetylglucosaminyltransferase_(GPI-GnT)_complex	C10-MSCV 72h	8	0.586096	0.736992	0	1	1
glycosylphosphatidylinositol-N-acetylglucosaminyltransferase_(GPI-GnT)_complex	C10-HDAC7 72h	8	0.27416	0.514552	0	1	1
Golgi_apparatus	C10-MSCV 48h	950	79.8588	8.55253	73	0.804104	1
Golgi_apparatus	C10-HDAC7 48h	950	47.3468	6.70724	47	0.541455	1
Golgi_apparatus	C10-MSCV 72h	950	69.5989	8.03118	67	0.644546	1
Golgi_apparatus	C10-HDAC7 72h	950	32.5565	5.6072	38	0.187148	0.861752
Golgi-associated_vesicle	C10-MSCV 48h	11	0.924681	0.920299	0	1	1
Golgi-associated_vesicle	C10-HDAC7 48h	11	0.548226	0.721736	0	1	1
Golgi-associated_vesicle	C10-MSCV 72h	11	0.805882	0.8642	0	1	1
Golgi-associated_vesicle	C10-HDAC7 72h	11	0.376969	0.603366	0	1	1
Golgi_cis_cisterna	C10-MSCV 48h	8	0.672495	0.784834	0	1	1
Golgi_cis_cisterna	C10-HDAC7 48h	8	0.39871	0.615499	0	1	1
Golgi_cis_cisterna	C10-MSCV 72h	8	0.586096	0.736992	0	1	1
Golgi_cis_cisterna	C10-HDAC7 72h	8	0.27416	0.514552	0	1	1
Golgi_membrane	C10-MSCV 48h	80	6.72495	2.48186	5	0.812539	1
Golgi_membrane	C10-HDAC7 48h	80	3.9871	1.94638	5	0.368534	1
Golgi_membrane	C10-MSCV 72h	80	5.86096	2.33057	3	0.93847	1
Golgi_membrane	C10-HDAC7 72h	80	2.7416	1.62716	3	0.519644	1
Golgi_stack	C10-MSCV 48h	22	1.84936	1.3015	2	0.562548	1
Golgi_stack	C10-HDAC7 48h	22	1.09645	1.02069	2	0.300513	1
Golgi_stack	C10-MSCV 72h	22	1.61176	1.22216	1	0.812477	1
Golgi_stack	C10-HDAC7 72h	22	0.753939	0.853289	1	0.53567	1
Golgi_transport_complex	C10-MSCV 48h	10	0.840619	0.877471	1	0.584414	1
Golgi_transport_complex	C10-HDAC7 48h	10	0.498387	0.688148	0	1	1
Golgi_transport_complex	C10-MSCV 72h	10	0.73262	0.823982	0	1	1
Golgi_transport_complex	C10-HDAC7 72h	10	0.3427	0.575287	0	1	1
growth_cone	C10-MSCV 48h	89	7.48151	2.61775	6	0.768491	1
growth_cone	C10-HDAC7 48h	89	4.43564	2.05294	4	0.653063	1
growth_cone	C10-MSCV 72h	89	6.52031	2.45817	0	1	1
growth_cone	C10-HDAC7 72h	89	3.05003	1.71625	0	1	1
HAUS_complex	C10-MSCV 48h	8	0.672495	0.784834	5	1.8913542402708924E-4	0.00202426
HAUS_complex	C10-HDAC7 48h	8	0.39871	0.615499	4	3.6717378415285017E-4	0.00605837
HAUS_complex	C10-MSCV 72h	8	0.586096	0.736992	3	0.0166378	0.101363
HAUS_complex	C10-HDAC7 72h	8	0.27416	0.514552	0	1	1
hemidesmosome	C10-MSCV 48h	8	0.672495	0.784834	0	1	1
hemidesmosome	C10-HDAC7 48h	8	0.39871	0.615499	0	1	1
hemidesmosome	C10-MSCV 72h	8	0.586096	0.736992	0	1	1
hemidesmosome	C10-HDAC7 72h	8	0.27416	0.514552	0	1	1
heterochromatin	C10-MSCV 48h	25	2.10155	1.3874	11	2.1584140068841497E-6	3.8851452123914694E-5
heterochromatin	C10-HDAC7 48h	25	1.24597	1.08806	6	0.00119288	0.016289
heterochromatin	C10-MSCV 72h	25	1.83155	1.30283	12	5.0157497129365185E-8	1.324157924215241E-6
heterochromatin	C10-HDAC7 72h	25	0.856749	0.909609	7	1.546349594834587E-5	6.803938217272182E-4
heterotrimeric_G-protein_complex	C10-MSCV 48h	34	2.8581	1.61798	0	1	1
heterotrimeric_G-protein_complex	C10-HDAC7 48h	34	1.69452	1.26888	0	1	1
heterotrimeric_G-protein_complex	C10-MSCV 72h	34	2.49091	1.51935	0	1	1
heterotrimeric_G-protein_complex	C10-HDAC7 72h	34	1.16518	1.06078	0	1	1
high-density_lipoprotein_particle	C10-MSCV 48h	21	1.7653	1.27158	0	1	1
high-density_lipoprotein_particle	C10-HDAC7 48h	21	1.04661	0.997222	0	1	1
high-density_lipoprotein_particle	C10-MSCV 72h	21	1.5385	1.19406	0	1	1
high-density_lipoprotein_particle	C10-HDAC7 72h	21	0.719669	0.83367	0	1	1
histone_acetyltransferase_complex	C10-MSCV 48h	10	0.840619	0.877471	1	0.584414	1
histone_acetyltransferase_complex	C10-HDAC7 48h	10	0.498387	0.688148	0	1	1
histone_acetyltransferase_complex	C10-MSCV 72h	10	0.73262	0.823982	2	0.163332	0.577497
histone_acetyltransferase_complex	C10-HDAC7 72h	10	0.3427	0.575287	0	1	1
histone_deacetylase_complex	C10-MSCV 48h	21	1.7653	1.27158	3	0.257101	0.808032
histone_deacetylase_complex	C10-HDAC7 48h	21	1.04661	0.997222	1	0.658222	1
histone_deacetylase_complex	C10-MSCV 72h	21	1.5385	1.19406	4	0.0632162	0.298019
histone_deacetylase_complex	C10-HDAC7 72h	21	0.719669	0.83367	3	0.0337456	0.36117
histone_methyltransferase_complex	C10-MSCV 48h	25	2.10155	1.3874	4	0.15389	0.574912
histone_methyltransferase_complex	C10-HDAC7 48h	25	1.24597	1.08806	1	0.721431	1
histone_methyltransferase_complex	C10-MSCV 72h	25	1.83155	1.30283	4	0.106347	0.452834
histone_methyltransferase_complex	C10-HDAC7 72h	25	0.856749	0.909609	2	0.210776	0.897497
holo_TFIIH_complex	C10-MSCV 48h	10	0.840619	0.877471	3	0.0454802	0.225127
holo_TFIIH_complex	C10-HDAC7 48h	10	0.498387	0.688148	3	0.0114024	0.0960717
holo_TFIIH_complex	C10-MSCV 72h	10	0.73262	0.823982	3	0.0319234	0.173173
holo_TFIIH_complex	C10-HDAC7 72h	10	0.3427	0.575287	0	1	1
I_band	C10-MSCV 48h	17	1.42905	1.14408	2	0.424561	1
I_band	C10-HDAC7 48h	17	0.847258	0.897236	0	1	1
I_band	C10-MSCV 72h	17	1.24545	1.07434	1	0.725673	1
I_band	C10-HDAC7 72h	17	0.582589	0.750083	0	1	1
immunological_synapse	C10-MSCV 48h	17	1.42905	1.14408	2	0.424561	1
immunological_synapse	C10-HDAC7 48h	17	0.847258	0.897236	1	0.580671	1
immunological_synapse	C10-MSCV 72h	17	1.24545	1.07434	2	0.357002	1
immunological_synapse	C10-HDAC7 72h	17	0.582589	0.750083	1	0.447226	1
inclusion_body	C10-MSCV 48h	9	0.756557	0.832442	0	1	1
inclusion_body	C10-HDAC7 48h	9	0.448548	0.652835	0	1	1
inclusion_body	C10-MSCV 72h	9	0.659358	0.781698	1	0.495788	1
inclusion_body	C10-HDAC7 72h	9	0.30843	0.545765	0	1	1
Ino80_complex	C10-MSCV 48h	14	1.17687	1.03824	6	5.846642180482303E-4	0.00593659
Ino80_complex	C10-HDAC7 48h	14	0.697742	0.814228	4	0.0041251	0.0441497
Ino80_complex	C10-MSCV 72h	14	1.02567	0.974949	5	0.00240756	0.0207259
Ino80_complex	C10-HDAC7 72h	14	0.479779	0.680689	2	0.0813595	0.495667
insoluble_fraction	C10-MSCV 48h	69	5.80027	2.30493	8	0.221794	0.73192
insoluble_fraction	C10-HDAC7 48h	69	3.43887	1.80762	7	0.0558662	0.362672
insoluble_fraction	C10-MSCV 72h	69	5.05508	2.16442	5	0.576109	1
insoluble_fraction	C10-HDAC7 72h	69	2.36463	1.51116	2	0.689057	1
integral_to_endoplasmic_reticulum_membrane	C10-MSCV 48h	47	3.95091	1.90231	1	0.983867	1
integral_to_endoplasmic_reticulum_membrane	C10-HDAC7 48h	47	2.34242	1.49187	1	0.909536	1
integral_to_endoplasmic_reticulum_membrane	C10-MSCV 72h	47	3.44331	1.78635	0	1	1
integral_to_endoplasmic_reticulum_membrane	C10-HDAC7 72h	47	1.61069	1.24719	0	1	1
integral_to_Golgi_membrane	C10-MSCV 48h	38	3.19435	1.71051	2	0.840442	1
integral_to_Golgi_membrane	C10-HDAC7 48h	38	1.89387	1.34145	2	0.571021	1
integral_to_Golgi_membrane	C10-MSCV 72h	38	2.78395	1.60624	3	0.533866	1
integral_to_Golgi_membrane	C10-HDAC7 72h	38	1.30226	1.12144	0	1	1
integral_to_membrane	C10-MSCV 48h	4025	338.349	17.6042	187	1	1
integral_to_membrane	C10-HDAC7 48h	4025	200.601	13.8059	130	1	1
integral_to_membrane	C10-MSCV 72h	4025	294.879	16.5311	163	1	1
integral_to_membrane	C10-HDAC7 72h	4025	137.937	11.5416	91	0.999994	1
integral_to_membrane_of_membrane_fraction	C10-MSCV 48h	20	1.68124	1.24093	1	0.827288	1
integral_to_membrane_of_membrane_fraction	C10-HDAC7 48h	20	0.996774	0.973189	1	0.640295	1
integral_to_membrane_of_membrane_fraction	C10-MSCV 72h	20	1.46524	1.16529	1	0.781657	1
integral_to_membrane_of_membrane_fraction	C10-HDAC7 72h	20	0.685399	0.813579	1	0.502131	1
integral_to_mitochondrial_inner_membrane	C10-MSCV 48h	9	0.756557	0.832442	1	0.546272	1
integral_to_mitochondrial_inner_membrane	C10-HDAC7 48h	9	0.448548	0.652835	0	1	1
integral_to_mitochondrial_inner_membrane	C10-MSCV 72h	9	0.659358	0.781698	1	0.495788	1
integral_to_mitochondrial_inner_membrane	C10-HDAC7 72h	9	0.30843	0.545765	1	0.269363	0.996895
integral_to_mitochondrial_outer_membrane	C10-MSCV 48h	10	0.840619	0.877471	2	0.203002	0.705164
integral_to_mitochondrial_outer_membrane	C10-HDAC7 48h	10	0.498387	0.688148	1	0.400246	1
integral_to_mitochondrial_outer_membrane	C10-MSCV 72h	10	0.73262	0.823982	1	0.532728	1
integral_to_mitochondrial_outer_membrane	C10-HDAC7 72h	10	0.3427	0.575287	1	0.294402	0.94783
integral_to_peroxisomal_membrane	C10-MSCV 48h	12	1.00874	0.961221	2	0.267368	0.820756
integral_to_peroxisomal_membrane	C10-HDAC7 48h	12	0.598064	0.753829	2	0.117723	0.561666
integral_to_peroxisomal_membrane	C10-MSCV 72h	12	0.879143	0.902627	1	0.598686	1
integral_to_peroxisomal_membrane	C10-HDAC7 72h	12	0.411239	0.630195	1	0.341935	1
integral_to_plasma_membrane	C10-MSCV 48h	398	33.4566	5.53572	17	0.999584	1
integral_to_plasma_membrane	C10-HDAC7 48h	398	19.8358	4.34134	15	0.894614	1
integral_to_plasma_membrane	C10-MSCV 72h	398	29.1583	5.19828	17	0.995433	1
integral_to_plasma_membrane	C10-HDAC7 72h	398	13.6394	3.62933	13	0.608136	1
integrator_complex	C10-MSCV 48h	11	0.924681	0.920299	4	0.0101694	0.0660174
integrator_complex	C10-HDAC7 48h	11	0.548226	0.721736	0	1	1
integrator_complex	C10-MSCV 72h	11	0.805882	0.8642	4	0.00625059	0.0458377
integrator_complex	C10-HDAC7 72h	11	0.376969	0.603366	0	1	1
integrin_complex	C10-MSCV 48h	23	1.93342	1.33075	0	1	1
integrin_complex	C10-HDAC7 48h	23	1.14629	1.04363	0	1	1
integrin_complex	C10-MSCV 72h	23	1.68503	1.24963	0	1	1
integrin_complex	C10-HDAC7 72h	23	0.788209	0.872466	0	1	1
intercalated_disc	C10-MSCV 48h	18	1.51311	1.17725	0	1	1
intercalated_disc	C10-HDAC7 48h	18	0.897097	0.923248	0	1	1
intercalated_disc	C10-MSCV 72h	18	1.31872	1.10549	1	0.745771	1
intercalated_disc	C10-HDAC7 72h	18	0.616859	0.771829	1	0.466169	1
intercellular_canaliculus	C10-MSCV 48h	10	0.840619	0.877471	1	0.584414	1
intercellular_canaliculus	C10-HDAC7 48h	10	0.498387	0.688148	0	1	1
intercellular_canaliculus	C10-MSCV 72h	10	0.73262	0.823982	1	0.532728	1
intercellular_canaliculus	C10-HDAC7 72h	10	0.3427	0.575287	0	1	1
intermediate_filament	C10-MSCV 48h	87	7.31339	2.58817	4	0.941082	1
intermediate_filament	C10-HDAC7 48h	87	4.33597	2.02975	3	0.814406	1
intermediate_filament	C10-MSCV 72h	87	6.37379	2.4304	6	0.620201	1
intermediate_filament	C10-HDAC7 72h	87	2.98149	1.69685	3	0.576511	1
intermediate_filament_cytoskeleton	C10-MSCV 48h	45	3.78279	1.8614	4	0.53006	1
intermediate_filament_cytoskeleton	C10-HDAC7 48h	45	2.24274	1.45978	2	0.66328	1
intermediate_filament_cytoskeleton	C10-MSCV 72h	45	3.29679	1.74793	2	0.851481	1
intermediate_filament_cytoskeleton	C10-HDAC7 72h	45	1.54215	1.22037	1	0.791787	1
internal_side_of_plasma_membrane	C10-MSCV 48h	41	3.44654	1.77674	1	0.972678	1
internal_side_of_plasma_membrane	C10-HDAC7 48h	41	2.04339	1.39339	1	0.877061	1
internal_side_of_plasma_membrane	C10-MSCV 72h	41	3.00374	1.66844	5	0.178786	0.605122
internal_side_of_plasma_membrane	C10-HDAC7 72h	41	1.40507	1.16487	4	0.0511324	0.421842
interstitial_matrix	C10-MSCV 48h	17	1.42905	1.14408	0	1	1
interstitial_matrix	C10-HDAC7 48h	17	0.847258	0.897236	0	1	1
interstitial_matrix	C10-MSCV 72h	17	1.24545	1.07434	0	1	1
interstitial_matrix	C10-HDAC7 72h	17	0.582589	0.750083	0	1	1
intracellular	C10-MSCV 48h	1332	111.97	10.1271	134	0.0186763	0.113782
intracellular	C10-HDAC7 48h	1332	66.3852	7.94208	73	0.218355	0.873422
intracellular	C10-MSCV 72h	1332	97.5849	9.50977	115	0.0401389	0.211933
intracellular	C10-HDAC7 72h	1332	45.6476	6.63952	57	0.054788	0.425413
intracellular_membrane-bounded_organelle	C10-MSCV 48h	281	23.6214	4.65142	28	0.19948	0.699063
intracellular_membrane-bounded_organelle	C10-HDAC7 48h	281	14.0047	3.64784	16	0.328531	1
intracellular_membrane-bounded_organelle	C10-MSCV 72h	281	20.5866	4.36788	21	0.494834	1
intracellular_membrane-bounded_organelle	C10-HDAC7 72h	281	9.62986	3.04956	10	0.49641	1
intracellular_organelle	C10-MSCV 48h	13	1.0928	1.00047	2	0.299646	0.88552
intracellular_organelle	C10-HDAC7 48h	13	0.647903	0.78461	1	0.485524	1
intracellular_organelle	C10-MSCV 72h	13	0.952405	0.939484	2	0.245874	0.772747
intracellular_organelle	C10-HDAC7 72h	13	0.445509	0.655928	2	0.0713124	0.470662
intracellular_part	C10-MSCV 48h	20	1.68124	1.24093	0	1	1
intracellular_part	C10-HDAC7 48h	20	0.996774	0.973189	0	1	1
intracellular_part	C10-MSCV 72h	20	1.46524	1.16529	1	0.781657	1
intracellular_part	C10-HDAC7 72h	20	0.685399	0.813579	0	1	1
intrinsic_to_endoplasmic_reticulum_membrane	C10-MSCV 48h	21	1.7653	1.27158	0	1	1
intrinsic_to_endoplasmic_reticulum_membrane	C10-HDAC7 48h	21	1.04661	0.997222	0	1	1
intrinsic_to_endoplasmic_reticulum_membrane	C10-MSCV 72h	21	1.5385	1.19406	0	1	1
intrinsic_to_endoplasmic_reticulum_membrane	C10-HDAC7 72h	21	0.719669	0.83367	0	1	1
intrinsic_to_internal_side_of_plasma_membrane	C10-MSCV 48h	10	0.840619	0.877471	1	0.584414	1
intrinsic_to_internal_side_of_plasma_membrane	C10-HDAC7 48h	10	0.498387	0.688148	0	1	1
intrinsic_to_internal_side_of_plasma_membrane	C10-MSCV 72h	10	0.73262	0.823982	1	0.532728	1
intrinsic_to_internal_side_of_plasma_membrane	C10-HDAC7 72h	10	0.3427	0.575287	1	0.294402	0.971526
intrinsic_to_membrane	C10-MSCV 48h	16	1.34499	1.10992	1	0.754609	1
intrinsic_to_membrane	C10-HDAC7 48h	16	0.797419	0.870446	1	0.558676	1
intrinsic_to_membrane	C10-MSCV 72h	16	1.17219	1.04226	1	0.703986	1
intrinsic_to_membrane	C10-HDAC7 72h	16	0.548319	0.727687	0	1	1
juxtaparanode_region_of_axon	C10-MSCV 48h	9	0.756557	0.832442	1	0.546272	1
juxtaparanode_region_of_axon	C10-HDAC7 48h	9	0.448548	0.652835	1	0.368787	1
juxtaparanode_region_of_axon	C10-MSCV 72h	9	0.659358	0.781698	2	0.137051	0.516877
juxtaparanode_region_of_axon	C10-HDAC7 72h	9	0.30843	0.545765	2	0.0360161	0.331683
keratin_filament	C10-MSCV 48h	26	2.18561	1.41488	0	1	1
keratin_filament	C10-HDAC7 48h	26	1.29581	1.10961	0	1	1
keratin_filament	C10-MSCV 72h	26	1.90481	1.32863	0	1	1
keratin_filament	C10-HDAC7 72h	26	0.891019	0.927623	0	1	1
kinesin_complex	C10-MSCV 48h	14	1.17687	1.03824	2	0.331674	0.95176
kinesin_complex	C10-HDAC7 48h	14	0.697742	0.814228	2	0.152193	0.700795
kinesin_complex	C10-MSCV 72h	14	1.02567	0.974949	1	0.655334	1
kinesin_complex	C10-HDAC7 72h	14	0.479779	0.680689	0	1	1
kinetochore	C10-MSCV 48h	88	7.39745	2.603	41	3.1210389942964167E-21	1.76561634534483E-19
kinetochore	C10-HDAC7 48h	88	4.38581	2.04138	24	5.6871057717320986E-12	2.815117357007389E-10
kinetochore	C10-MSCV 72h	88	6.44705	2.44433	42	1.6718144898200076E-24	1.103397563281205E-22
kinetochore	C10-HDAC7 72h	88	3.01576	1.70658	9	0.00324921	0.053612
lamellar_body	C10-MSCV 48h	12	1.00874	0.961221	0	1	1
lamellar_body	C10-HDAC7 48h	12	0.598064	0.753829	0	1	1
lamellar_body	C10-MSCV 72h	12	0.879143	0.902627	0	1	1
lamellar_body	C10-HDAC7 72h	12	0.411239	0.630195	0	1	1
lamellipodium	C10-MSCV 48h	98	8.23807	2.74692	9	0.442044	1
lamellipodium	C10-HDAC7 48h	98	4.88419	2.15424	6	0.363164	1
lamellipodium	C10-MSCV 72h	98	7.17967	2.57947	8	0.429003	1
lamellipodium	C10-HDAC7 72h	98	3.35846	1.80093	5	0.246025	0.945884
large_ribosomal_subunit	C10-MSCV 48h	9	0.756557	0.832442	3	0.0339147	0.18149
large_ribosomal_subunit	C10-HDAC7 48h	9	0.448548	0.652835	2	0.0708063	0.389435
large_ribosomal_subunit	C10-MSCV 72h	9	0.659358	0.781698	2	0.137051	0.537347
large_ribosomal_subunit	C10-HDAC7 72h	9	0.30843	0.545765	1	0.269363	1
late_endosome	C10-MSCV 48h	68	5.71621	2.28816	3	0.932552	1
late_endosome	C10-HDAC7 48h	68	3.38903	1.79447	1	0.969081	1
late_endosome	C10-MSCV 72h	68	4.98181	2.14868	3	0.883267	1
late_endosome	C10-HDAC7 72h	68	2.33036	1.50017	3	0.413505	1
late_endosome_membrane	C10-MSCV 48h	8	0.672495	0.784834	0	1	1
late_endosome_membrane	C10-HDAC7 48h	8	0.39871	0.615499	0	1	1
late_endosome_membrane	C10-MSCV 72h	8	0.586096	0.736992	0	1	1
late_endosome_membrane	C10-HDAC7 72h	8	0.27416	0.514552	0	1	1
lateral_element	C10-MSCV 48h	10	0.840619	0.877471	3	0.0454802	0.222348
lateral_element	C10-HDAC7 48h	10	0.498387	0.688148	0	1	1
lateral_element	C10-MSCV 72h	10	0.73262	0.823982	2	0.163332	0.587997
lateral_element	C10-HDAC7 72h	10	0.3427	0.575287	0	1	1
lateral_plasma_membrane	C10-MSCV 48h	34	2.8581	1.61798	3	0.55313	1
lateral_plasma_membrane	C10-HDAC7 48h	34	1.69452	1.26888	2	0.510577	1
lateral_plasma_membrane	C10-MSCV 72h	34	2.49091	1.51935	2	0.722471	1
lateral_plasma_membrane	C10-HDAC7 72h	34	1.16518	1.06078	0	1	1
lipid_particle	C10-MSCV 48h	19	1.59718	1.20951	3	0.211036	0.708221
lipid_particle	C10-HDAC7 48h	19	0.946935	0.948547	1	0.621427	1
lipid_particle	C10-MSCV 72h	19	1.39198	1.13578	1	0.764396	1
lipid_particle	C10-HDAC7 72h	19	0.651129	0.792979	0	1	1
low-density_lipoprotein_particle	C10-MSCV 48h	12	1.00874	0.961221	0	1	1
low-density_lipoprotein_particle	C10-HDAC7 48h	12	0.598064	0.753829	0	1	1
low-density_lipoprotein_particle	C10-MSCV 72h	12	0.879143	0.902627	0	1	1
low-density_lipoprotein_particle	C10-HDAC7 72h	12	0.411239	0.630195	0	1	1
lysosomal_membrane	C10-MSCV 48h	36	3.02623	1.66488	3	0.592691	1
lysosomal_membrane	C10-HDAC7 48h	36	1.79419	1.30567	2	0.541492	1
lysosomal_membrane	C10-MSCV 72h	36	2.63743	1.5634	2	0.751428	1
lysosomal_membrane	C10-HDAC7 72h	36	1.23372	1.09153	1	0.715025	1
lysosome	C10-MSCV 48h	241	20.2589	4.30766	12	0.984739	1
lysosome	C10-HDAC7 48h	241	12.0111	3.37824	8	0.916456	1
lysosome	C10-MSCV 72h	241	17.6561	4.04507	12	0.94295	1
lysosome	C10-HDAC7 72h	241	8.25906	2.82418	8	0.585543	1
male_germ_cell_nucleus	C10-MSCV 48h	20	1.68124	1.24093	6	0.00485909	0.038484
male_germ_cell_nucleus	C10-HDAC7 48h	20	0.996774	0.973189	3	0.0749081	0.395515
male_germ_cell_nucleus	C10-MSCV 72h	20	1.46524	1.16529	4	0.054207	0.26178
male_germ_cell_nucleus	C10-HDAC7 72h	20	0.685399	0.813579	0	1	1
M_band	C10-MSCV 48h	9	0.756557	0.832442	0	1	1
M_band	C10-HDAC7 48h	9	0.448548	0.652835	0	1	1
M_band	C10-MSCV 72h	9	0.659358	0.781698	0	1	1
M_band	C10-HDAC7 72h	9	0.30843	0.545765	0	1	1
mediator_complex	C10-MSCV 48h	34	2.8581	1.61798	5	0.153225	0.577875
mediator_complex	C10-HDAC7 48h	34	1.69452	1.26888	0	1	1
mediator_complex	C10-MSCV 72h	34	2.49091	1.51935	2	0.722471	1
mediator_complex	C10-HDAC7 72h	34	1.16518	1.06078	1	0.694441	1
melanosome	C10-MSCV 48h	17	1.42905	1.14408	0	1	1
melanosome	C10-HDAC7 48h	17	0.847258	0.897236	0	1	1
melanosome	C10-MSCV 72h	17	1.24545	1.07434	0	1	1
melanosome	C10-HDAC7 72h	17	0.582589	0.750083	0	1	1
membrane	C10-MSCV 48h	5388	452.926	20.3679	297	1	1
membrane	C10-HDAC7 48h	5388	268.531	15.9733	201	0.999996	1
membrane	C10-MSCV 72h	5388	394.735	19.1263	259	1	1
membrane	C10-HDAC7 72h	5388	184.647	13.3536	152	0.99458	1
membrane-bounded_vesicle	C10-MSCV 48h	13	1.0928	1.00047	0	1	1
membrane-bounded_vesicle	C10-HDAC7 48h	13	0.647903	0.78461	0	1	1
membrane-bounded_vesicle	C10-MSCV 72h	13	0.952405	0.939484	0	1	1
membrane-bounded_vesicle	C10-HDAC7 72h	13	0.445509	0.655928	0	1	1
membrane_coat	C10-MSCV 48h	27	2.26967	1.44183	0	1	1
membrane_coat	C10-HDAC7 48h	27	1.34564	1.13074	0	1	1
membrane_coat	C10-MSCV 72h	27	1.97807	1.35394	1	0.871815	1
membrane_coat	C10-HDAC7 72h	27	0.925289	0.945293	0	1	1
membrane_fraction	C10-MSCV 48h	501	42.115	6.21086	36	0.857488	1
membrane_fraction	C10-HDAC7 48h	501	24.9692	4.87081	24	0.607647	1
membrane_fraction	C10-MSCV 72h	501	36.7042	5.83226	32	0.812676	1
membrane_fraction	C10-HDAC7 72h	501	17.1692	4.07196	20	0.274907	0.946635
membrane_raft	C10-MSCV 48h	181	15.2152	3.73312	11	0.901746	1
membrane_raft	C10-HDAC7 48h	181	9.02081	2.92766	7	0.802068	1
membrane_raft	C10-MSCV 72h	181	13.2604	3.50556	10	0.860459	1
membrane_raft	C10-HDAC7 72h	181	6.20286	2.44751	6	0.589585	1
microsome	C10-MSCV 48h	271	22.7808	4.56791	11	0.998396	1
microsome	C10-HDAC7 48h	271	13.5063	3.58234	9	0.926408	1
microsome	C10-MSCV 72h	271	19.854	4.28946	11	0.990475	1
microsome	C10-HDAC7 72h	271	9.28716	2.99481	9	0.584396	1
microtubule	C10-MSCV 48h	259	21.772	4.46563	43	1.44581943718327E-5	1.9742913693950858E-4
microtubule	C10-HDAC7 48h	259	12.9082	3.50213	31	7.010334676858858E-6	1.7350578325225674E-4
microtubule	C10-MSCV 72h	259	18.9748	4.19341	41	2.8101174646227E-6	4.6366938166274555E-5
microtubule	C10-HDAC7 72h	259	8.87592	2.92775	17	0.00862877	0.131423
microtubule_associated_complex	C10-MSCV 48h	22	1.84936	1.3015	1	0.855105	1
microtubule_associated_complex	C10-HDAC7 48h	22	1.09645	1.02069	0	1	1
microtubule_associated_complex	C10-MSCV 72h	22	1.61176	1.22216	1	0.812477	1
microtubule_associated_complex	C10-HDAC7 72h	22	0.753939	0.853289	0	1	1
microtubule_basal_body	C10-MSCV 48h	33	2.77404	1.594	8	0.00510328	0.0396255
microtubule_basal_body	C10-HDAC7 48h	33	1.64468	1.25008	5	0.0227431	0.176594
microtubule_basal_body	C10-MSCV 72h	33	2.41764	1.49684	6	0.0308289	0.174404
microtubule_basal_body	C10-HDAC7 72h	33	1.13091	1.04506	4	0.0255642	0.297748
microtubule-based_flagellum	C10-MSCV 48h	23	1.93342	1.33075	0	1	1
microtubule-based_flagellum	C10-HDAC7 48h	23	1.14629	1.04363	0	1	1
microtubule-based_flagellum	C10-MSCV 72h	23	1.68503	1.24963	0	1	1
microtubule-based_flagellum	C10-HDAC7 72h	23	0.788209	0.872466	0	1	1
microtubule_cytoskeleton	C10-MSCV 48h	99	8.32213	2.7609	23	6.241562661074436E-6	9.886635255141907E-5
microtubule_cytoskeleton	C10-HDAC7 48h	99	4.93403	2.16521	14	4.042309745588798E-4	0.00615675
microtubule_cytoskeleton	C10-MSCV 72h	99	7.25293	2.5926	21	8.554792962243898E-6	1.3029607742494554E-4
microtubule_cytoskeleton	C10-HDAC7 72h	99	3.39273	1.8101	10	0.00216323	0.0389382
microtubule_organizing_center	C10-MSCV 48h	16	1.34499	1.10992	2	0.394271	1
microtubule_organizing_center	C10-HDAC7 48h	16	0.797419	0.870446	1	0.558676	1
microtubule_organizing_center	C10-MSCV 72h	16	1.17219	1.04226	2	0.329571	0.959634
microtubule_organizing_center	C10-HDAC7 72h	16	0.548319	0.727687	1	0.42761	1
microvillus	C10-MSCV 48h	46	3.86685	1.88197	4	0.547792	1
microvillus	C10-HDAC7 48h	46	2.29258	1.47591	3	0.403951	1
microvillus	C10-MSCV 72h	46	3.37005	1.76724	4	0.438133	1
microvillus	C10-HDAC7 72h	46	1.57642	1.23385	2	0.470691	1
microvillus_membrane	C10-MSCV 48h	10	0.840619	0.877471	1	0.584414	1
microvillus_membrane	C10-HDAC7 48h	10	0.498387	0.688148	1	0.400246	1
microvillus_membrane	C10-MSCV 72h	10	0.73262	0.823982	1	0.532728	1
microvillus_membrane	C10-HDAC7 72h	10	0.3427	0.575287	1	0.294402	0.940186
midbody	C10-MSCV 48h	67	5.63215	2.27128	11	0.0234107	0.136333
midbody	C10-HDAC7 48h	67	3.33919	1.78123	8	0.0180692	0.149071
midbody	C10-MSCV 72h	67	4.90855	2.13282	12	0.00321914	0.0265579
midbody	C10-HDAC7 72h	67	2.29609	1.48909	5	0.0798115	0.501672
mitochondrial_crista	C10-MSCV 48h	9	0.756557	0.832442	3	0.0339147	0.17907
mitochondrial_crista	C10-HDAC7 48h	9	0.448548	0.652835	1	0.368787	1
mitochondrial_crista	C10-MSCV 72h	9	0.659358	0.781698	2	0.137051	0.521847
mitochondrial_crista	C10-HDAC7 72h	9	0.30843	0.545765	2	0.0360161	0.33958
mitochondrial_envelope	C10-MSCV 48h	20	1.68124	1.24093	3	0.233866	0.759106
mitochondrial_envelope	C10-HDAC7 48h	20	0.996774	0.973189	2	0.262943	0.973136
mitochondrial_envelope	C10-MSCV 72h	20	1.46524	1.16529	3	0.17718	0.610115
mitochondrial_envelope	C10-HDAC7 72h	20	0.685399	0.813579	2	0.148783	0.718514
mitochondrial_inner_membrane	C10-MSCV 48h	335	28.1607	5.07873	44	0.00224692	0.0193431
mitochondrial_inner_membrane	C10-HDAC7 48h	335	16.696	3.98295	28	0.00576872	0.0543908
mitochondrial_inner_membrane	C10-MSCV 72h	335	24.5428	4.76914	39	0.00301759	0.0254248
mitochondrial_inner_membrane	C10-HDAC7 72h	335	11.4804	3.32971	23	0.00145575	0.0288238
mitochondrial_intermembrane_space	C10-MSCV 48h	32	2.68998	1.56967	4	0.280477	0.841432
mitochondrial_intermembrane_space	C10-HDAC7 48h	32	1.59484	1.231	3	0.212531	0.858798
mitochondrial_intermembrane_space	C10-MSCV 72h	32	2.34438	1.47398	4	0.204381	0.674459
mitochondrial_intermembrane_space	C10-HDAC7 72h	32	1.09664	1.0291	4	0.0230757	0.276908
mitochondrial_large_ribosomal_subunit	C10-MSCV 48h	25	2.10155	1.3874	8	7.288089995110472E-4	0.00687163
mitochondrial_large_ribosomal_subunit	C10-HDAC7 48h	25	1.24597	1.08806	1	0.721431	1
mitochondrial_large_ribosomal_subunit	C10-MSCV 72h	25	1.83155	1.30283	6	0.00812425	0.055469
mitochondrial_large_ribosomal_subunit	C10-HDAC7 72h	25	0.856749	0.909609	0	1	1
mitochondrial_matrix	C10-MSCV 48h	62	5.21184	2.18488	17	9.588535439554316E-6	1.406318531134633E-4
mitochondrial_matrix	C10-HDAC7 48h	62	3.09	1.71348	12	4.905781637423322E-5	9.713447642098177E-4
mitochondrial_matrix	C10-MSCV 72h	62	4.54224	2.0517	14	1.2846569145849723E-4	0.00164105
mitochondrial_matrix	C10-HDAC7 72h	62	2.12474	1.43245	9	2.5524975757250433E-4	0.0077753
mitochondrial_membrane	C10-MSCV 48h	49	4.11903	1.94236	3	0.791536	1
mitochondrial_membrane	C10-HDAC7 48h	49	2.4421	1.52328	2	0.708418	1
mitochondrial_membrane	C10-MSCV 72h	49	3.58984	1.82396	6	0.146957	0.543877
mitochondrial_membrane	C10-HDAC7 72h	49	1.67923	1.27345	2	0.503985	1
mitochondrial_nucleoid	C10-MSCV 48h	42	3.5306	1.79828	16	1.2252324307988855E-7	2.695511347757548E-6
mitochondrial_nucleoid	C10-HDAC7 48h	42	2.09323	1.41028	11	4.771031510665671E-6	1.3495203415882898E-4
mitochondrial_nucleoid	C10-MSCV 72h	42	3.077	1.68866	13	5.863480604681845E-6	9.287753277816041E-5
mitochondrial_nucleoid	C10-HDAC7 72h	42	1.43934	1.17899	7	5.209459372178957E-4	0.0128934
mitochondrial_outer_membrane	C10-MSCV 48h	102	8.57431	2.80242	13	0.0861139	0.370664
mitochondrial_outer_membrane	C10-HDAC7 48h	102	5.08355	2.19777	9	0.0685839	0.387989
mitochondrial_outer_membrane	C10-MSCV 72h	102	7.47272	2.63159	11	0.127164	0.508654
mitochondrial_outer_membrane	C10-HDAC7 72h	102	3.49554	1.83732	7	0.0615923	0.443464
mitochondrial_proton-transporting_ATP_synthase_complex	C10-MSCV 48h	12	1.00874	0.961221	0	1	1
mitochondrial_proton-transporting_ATP_synthase_complex	C10-HDAC7 48h	12	0.598064	0.753829	0	1	1
mitochondrial_proton-transporting_ATP_synthase_complex	C10-MSCV 72h	12	0.879143	0.902627	1	0.598686	1
mitochondrial_proton-transporting_ATP_synthase_complex	C10-HDAC7 72h	12	0.411239	0.630195	1	0.341935	1
mitochondrial_respiratory_chain_complex_I	C10-MSCV 48h	37	3.11029	1.68785	2	0.829361	1
mitochondrial_respiratory_chain_complex_I	C10-HDAC7 48h	37	1.84403	1.32368	1	0.849165	1
mitochondrial_respiratory_chain_complex_I	C10-MSCV 72h	37	2.71069	1.58496	4	0.285672	0.850572
mitochondrial_respiratory_chain_complex_I	C10-HDAC7 72h	37	1.26799	1.10659	2	0.363446	1
mitochondrial_ribosome	C10-MSCV 48h	18	1.51311	1.17725	8	5.037590396070764E-5	6.23401811513757E-4
mitochondrial_ribosome	C10-HDAC7 48h	18	0.897097	0.923248	5	0.00152439	0.0194728
mitochondrial_ribosome	C10-MSCV 72h	18	1.31872	1.10549	6	0.00132661	0.0138247
mitochondrial_ribosome	C10-HDAC7 72h	18	0.616859	0.771829	1	0.466169	1
mitochondrial_small_ribosomal_subunit	C10-MSCV 48h	14	1.17687	1.03824	3	0.107475	0.434288
mitochondrial_small_ribosomal_subunit	C10-HDAC7 48h	14	0.697742	0.814228	2	0.152193	0.69274
mitochondrial_small_ribosomal_subunit	C10-MSCV 72h	14	1.02567	0.974949	3	0.077864	0.342601
mitochondrial_small_ribosomal_subunit	C10-HDAC7 72h	14	0.479779	0.680689	1	0.386266	1
mitochondrion	C10-MSCV 48h	1536	129.119	10.875	264	2.2683315902587136E-28	1.497098849570751E-26
mitochondrion	C10-HDAC7 48h	1536	76.5522	8.5286	152	2.7246604931205707E-15	1.798275925459577E-13
mitochondrion	C10-MSCV 72h	1536	112.53	10.2121	228	7.127460900241134E-24	4.032106452136413E-22
mitochondrion	C10-HDAC7 72h	1536	52.6386	7.12985	121	1.1493620178389647E-16	1.137868397660575E-14
MLL1_complex	C10-MSCV 48h	31	2.60592	1.54495	9	7.613631529152613E-4	0.00701162
MLL1_complex	C10-HDAC7 48h	31	1.545	1.21161	6	0.00383873	0.04471
MLL1_complex	C10-MSCV 72h	31	2.27112	1.45077	7	0.00621187	0.0473058
MLL1_complex	C10-HDAC7 72h	31	1.06237	1.0129	3	0.0888849	0.502834
MLL5-L_complex	C10-MSCV 48h	8	0.672495	0.784834	1	0.504631	1
MLL5-L_complex	C10-HDAC7 48h	8	0.39871	0.615499	1	0.335678	1
MLL5-L_complex	C10-MSCV 72h	8	0.586096	0.736992	1	0.455929	1
MLL5-L_complex	C10-HDAC7 72h	8	0.27416	0.514552	1	0.243436	0.964005
motile_cilium	C10-MSCV 48h	11	0.924681	0.920299	1	0.619349	1
motile_cilium	C10-HDAC7 48h	11	0.548226	0.721736	1	0.430137	1
motile_cilium	C10-MSCV 72h	11	0.805882	0.8642	1	0.566961	1
motile_cilium	C10-HDAC7 72h	11	0.376969	0.603366	1	0.318583	0.985615
motile_primary_cilium	C10-MSCV 48h	8	0.672495	0.784834	0	1	1
motile_primary_cilium	C10-HDAC7 48h	8	0.39871	0.615499	0	1	1
motile_primary_cilium	C10-MSCV 72h	8	0.586096	0.736992	0	1	1
motile_primary_cilium	C10-HDAC7 72h	8	0.27416	0.514552	0	1	1
mRNA_cap_binding_complex	C10-MSCV 48h	12	1.00874	0.961221	2	0.267368	0.814443
mRNA_cap_binding_complex	C10-HDAC7 48h	12	0.598064	0.753829	2	0.117723	0.55498
mRNA_cap_binding_complex	C10-MSCV 72h	12	0.879143	0.902627	2	0.217983	0.713399
mRNA_cap_binding_complex	C10-HDAC7 72h	12	0.411239	0.630195	0	1	1
multivesicular_body	C10-MSCV 48h	19	1.59718	1.20951	1	0.811437	1
multivesicular_body	C10-HDAC7 48h	19	0.946935	0.948547	0	1	1
multivesicular_body	C10-MSCV 72h	19	1.39198	1.13578	1	0.764396	1
multivesicular_body	C10-HDAC7 72h	19	0.651129	0.792979	0	1	1
myelin_sheath	C10-MSCV 48h	24	2.01749	1.35937	2	0.61069	1
myelin_sheath	C10-HDAC7 48h	24	1.19613	1.06607	1	0.706819	1
myelin_sheath	C10-MSCV 72h	24	1.75829	1.27651	0	1	1
myelin_sheath	C10-HDAC7 72h	24	0.822479	0.891231	0	1	1
myelin_sheath_abaxonal_region	C10-MSCV 48h	9	0.756557	0.832442	3	0.0339147	0.176714
myelin_sheath_abaxonal_region	C10-HDAC7 48h	9	0.448548	0.652835	2	0.0708063	0.378909
myelin_sheath_abaxonal_region	C10-MSCV 72h	9	0.659358	0.781698	0	1	1
myelin_sheath_abaxonal_region	C10-HDAC7 72h	9	0.30843	0.545765	0	1	1
myofibril	C10-MSCV 48h	33	2.77404	1.594	1	0.944845	1
myofibril	C10-HDAC7 48h	33	1.64468	1.25008	0	1	1
myofibril	C10-MSCV 72h	33	2.41764	1.49684	1	0.918795	1
myofibril	C10-HDAC7 72h	33	1.13091	1.04506	0	1	1
myosin_complex	C10-MSCV 48h	50	4.2031	1.96208	2	0.930717	1
myosin_complex	C10-HDAC7 48h	50	2.49194	1.53875	0	1	1
myosin_complex	C10-MSCV 72h	50	3.6631	1.84248	0	1	1
myosin_complex	C10-HDAC7 72h	50	1.7135	1.28638	0	1	1
myosin_filament	C10-MSCV 48h	12	1.00874	0.961221	1	0.651347	1
myosin_filament	C10-HDAC7 48h	12	0.598064	0.753829	0	1	1
myosin_filament	C10-MSCV 72h	12	0.879143	0.902627	0	1	1
myosin_filament	C10-HDAC7 72h	12	0.411239	0.630195	0	1	1
nBAF_complex	C10-MSCV 48h	12	1.00874	0.961221	2	0.267368	0.827169
nBAF_complex	C10-HDAC7 48h	12	0.598064	0.753829	0	1	1
nBAF_complex	C10-MSCV 72h	12	0.879143	0.902627	3	0.0524553	0.26294
nBAF_complex	C10-HDAC7 72h	12	0.411239	0.630195	1	0.341935	1
neurofilament	C10-MSCV 48h	8	0.672495	0.784834	1	0.504631	1
neurofilament	C10-HDAC7 48h	8	0.39871	0.615499	1	0.335678	1
neurofilament	C10-MSCV 72h	8	0.586096	0.736992	1	0.455929	1
neurofilament	C10-HDAC7 72h	8	0.27416	0.514552	0	1	1
neuromuscular_junction	C10-MSCV 48h	50	4.2031	1.96208	3	0.802806	1
neuromuscular_junction	C10-HDAC7 48h	50	2.49194	1.53875	1	0.922399	1
neuromuscular_junction	C10-MSCV 72h	50	3.6631	1.84248	1	0.977723	1
neuromuscular_junction	C10-HDAC7 72h	50	1.7135	1.28638	0	1	1
neuronal_cell_body	C10-MSCV 48h	341	28.6651	5.12401	23	0.888378	1
neuronal_cell_body	C10-HDAC7 48h	341	16.995	4.01846	18	0.435462	1
neuronal_cell_body	C10-MSCV 72h	341	24.9823	4.81166	18	0.945835	1
neuronal_cell_body	C10-HDAC7 72h	341	11.6861	3.3594	13	0.387538	1
neuronal_cell_body_membrane	C10-MSCV 48h	12	1.00874	0.961221	0	1	1
neuronal_cell_body_membrane	C10-HDAC7 48h	12	0.598064	0.753829	0	1	1
neuronal_cell_body_membrane	C10-MSCV 72h	12	0.879143	0.902627	0	1	1
neuronal_cell_body_membrane	C10-HDAC7 72h	12	0.411239	0.630195	0	1	1
neuron_projection	C10-MSCV 48h	142	11.9368	3.30656	9	0.852213	1
neuron_projection	C10-HDAC7 48h	142	7.0771	2.59314	5	0.840812	1
neuron_projection	C10-MSCV 72h	142	10.4032	3.105	5	0.980908	1
neuron_projection	C10-HDAC7 72h	142	4.86633	2.16785	3	0.868147	1
neuron_projection_terminus	C10-MSCV 48h	9	0.756557	0.832442	1	0.546272	1
neuron_projection_terminus	C10-HDAC7 48h	9	0.448548	0.652835	0	1	1
neuron_projection_terminus	C10-MSCV 72h	9	0.659358	0.781698	1	0.495788	1
neuron_projection_terminus	C10-HDAC7 72h	9	0.30843	0.545765	0	1	1
N-methyl-D-aspartate_selective_glutamate_receptor_complex	C10-MSCV 48h	11	0.924681	0.920299	0	1	1
N-methyl-D-aspartate_selective_glutamate_receptor_complex	C10-HDAC7 48h	11	0.548226	0.721736	0	1	1
N-methyl-D-aspartate_selective_glutamate_receptor_complex	C10-MSCV 72h	11	0.805882	0.8642	0	1	1
N-methyl-D-aspartate_selective_glutamate_receptor_complex	C10-HDAC7 72h	11	0.376969	0.603366	0	1	1
node_of_Ranvier	C10-MSCV 48h	9	0.756557	0.832442	1	0.546272	1
node_of_Ranvier	C10-HDAC7 48h	9	0.448548	0.652835	1	0.368787	1
node_of_Ranvier	C10-MSCV 72h	9	0.659358	0.781698	0	1	1
node_of_Ranvier	C10-HDAC7 72h	9	0.30843	0.545765	0	1	1
nonmotile_primary_cilium	C10-MSCV 48h	8	0.672495	0.784834	0	1	1
nonmotile_primary_cilium	C10-HDAC7 48h	8	0.39871	0.615499	0	1	1
nonmotile_primary_cilium	C10-MSCV 72h	8	0.586096	0.736992	1	0.455929	1
nonmotile_primary_cilium	C10-HDAC7 72h	8	0.27416	0.514552	1	0.243436	0.993819
npBAF_complex	C10-MSCV 48h	11	0.924681	0.920299	4	0.0101694	0.0682553
npBAF_complex	C10-HDAC7 48h	11	0.548226	0.721736	1	0.430137	1
npBAF_complex	C10-MSCV 72h	11	0.805882	0.8642	5	6.693989639064849E-4	0.00779653
npBAF_complex	C10-HDAC7 72h	11	0.376969	0.603366	2	0.0525937	0.425043
NuA4_histone_acetyltransferase_complex	C10-MSCV 48h	17	1.42905	1.14408	4	0.0489402	0.230718
NuA4_histone_acetyltransferase_complex	C10-HDAC7 48h	17	0.847258	0.897236	2	0.206756	0.852869
NuA4_histone_acetyltransferase_complex	C10-MSCV 72h	17	1.24545	1.07434	5	0.00618379	0.0480153
NuA4_histone_acetyltransferase_complex	C10-HDAC7 72h	17	0.582589	0.750083	3	0.0190901	0.251989
nuclear_body	C10-MSCV 48h	32	2.68998	1.56967	6	0.0478935	0.228504
nuclear_body	C10-HDAC7 48h	32	1.59484	1.231	2	0.478319	1
nuclear_body	C10-MSCV 72h	32	2.34438	1.47398	7	0.00745673	0.0527297
nuclear_body	C10-HDAC7 72h	32	1.09664	1.0291	4	0.0230757	0.285561
nuclear_chromatin	C10-MSCV 48h	71	5.96839	2.33809	11	0.0343778	0.174533
nuclear_chromatin	C10-HDAC7 48h	71	3.53855	1.83363	4	0.474609	1
nuclear_chromatin	C10-MSCV 72h	71	5.2016	2.19557	11	0.0139395	0.0904928
nuclear_chromatin	C10-HDAC7 72h	71	2.43317	1.5329	5	0.0965453	0.530999
nuclear_chromosome	C10-MSCV 48h	13	1.0928	1.00047	4	0.0192352	0.113689
nuclear_chromosome	C10-HDAC7 48h	13	0.647903	0.78461	3	0.0243012	0.174969
nuclear_chromosome	C10-MSCV 72h	13	0.952405	0.939484	5	0.00164669	0.0159046
nuclear_chromosome	C10-HDAC7 72h	13	0.445509	0.655928	2	0.0713124	0.478639
nuclear_chromosome,_telomeric_region	C10-MSCV 48h	18	1.51311	1.17725	6	0.0026935	0.0222214
nuclear_chromosome,_telomeric_region	C10-HDAC7 48h	18	0.897097	0.923248	3	0.0576725	0.362513
nuclear_chromosome,_telomeric_region	C10-MSCV 72h	18	1.31872	1.10549	5	0.00805193	0.0559397
nuclear_chromosome,_telomeric_region	C10-HDAC7 72h	18	0.616859	0.771829	1	0.466169	1
nuclear_envelope	C10-MSCV 48h	79	6.64089	2.4663	13	0.0142761	0.0897353
nuclear_envelope	C10-HDAC7 48h	79	3.93726	1.93417	10	0.00584924	0.0538674
nuclear_envelope	C10-MSCV 72h	79	5.78769	2.31596	14	0.00169742	0.0160043
nuclear_envelope	C10-HDAC7 72h	79	2.70733	1.61696	8	0.00571276	0.0904902
nuclear_envelope_lumen	C10-MSCV 48h	12	1.00874	0.961221	1	0.651347	1
nuclear_envelope_lumen	C10-HDAC7 48h	12	0.598064	0.753829	0	1	1
nuclear_envelope_lumen	C10-MSCV 72h	12	0.879143	0.902627	1	0.598686	1
nuclear_envelope_lumen	C10-HDAC7 72h	12	0.411239	0.630195	0	1	1
nuclear_euchromatin	C10-MSCV 48h	15	1.26093	1.07468	7	1.0388499526242629E-4	0.00120995
nuclear_euchromatin	C10-HDAC7 48h	15	0.747581	0.842806	3	0.0359035	0.245134
nuclear_euchromatin	C10-MSCV 72h	15	1.09893	1.00917	5	0.00339474	0.027435
nuclear_euchromatin	C10-HDAC7 72h	15	0.514049	0.70458	1	0.407298	1
nuclear_heterochromatin	C10-MSCV 48h	16	1.34499	1.10992	5	0.00832475	0.056838
nuclear_heterochromatin	C10-HDAC7 48h	16	0.797419	0.870446	1	0.558676	1
nuclear_heterochromatin	C10-MSCV 72h	16	1.17219	1.04226	7	7.158452885345542E-5	9.77499083654081E-4
nuclear_heterochromatin	C10-HDAC7 72h	16	0.548319	0.727687	2	0.10262	0.541836
nuclear_inner_membrane	C10-MSCV 48h	15	1.26093	1.07468	2	0.363267	1
nuclear_inner_membrane	C10-HDAC7 48h	15	0.747581	0.842806	2	0.170084	0.756776
nuclear_inner_membrane	C10-MSCV 72h	15	1.09893	1.00917	1	0.680585	1
nuclear_inner_membrane	C10-HDAC7 72h	15	0.514049	0.70458	0	1	1
nuclear_matrix	C10-MSCV 48h	56	4.70747	2.07647	13	6.23837457790867E-4	0.00602536
nuclear_matrix	C10-HDAC7 48h	56	2.79097	1.62846	6	0.0594349	0.367753
nuclear_matrix	C10-MSCV 72h	56	4.10267	1.9499	11	0.00221751	0.0195141
nuclear_matrix	C10-HDAC7 72h	56	1.91912	1.36138	5	0.0426485	0.383837
nuclear_membrane	C10-MSCV 48h	85	7.14526	2.55824	19	6.78403209712799E-5	8.140838516553588E-4
nuclear_membrane	C10-HDAC7 48h	85	4.23629	2.00628	8	0.0615141	0.374763
nuclear_membrane	C10-MSCV 72h	85	6.22727	2.4023	15	0.00123551	0.0132233
nuclear_membrane	C10-HDAC7 72h	85	2.91295	1.67724	6	0.0719346	0.459453
nuclear_origin_of_replication_recognition_complex	C10-MSCV 48h	9	0.756557	0.832442	2	0.171497	0.628824
nuclear_origin_of_replication_recognition_complex	C10-HDAC7 48h	9	0.448548	0.652835	2	0.0708063	0.39492
nuclear_origin_of_replication_recognition_complex	C10-MSCV 72h	9	0.659358	0.781698	2	0.137051	0.542721
nuclear_origin_of_replication_recognition_complex	C10-HDAC7 72h	9	0.30843	0.545765	2	0.0360161	0.347863
nuclear_outer_membrane	C10-MSCV 48h	12	1.00874	0.961221	1	0.651347	1
nuclear_outer_membrane	C10-HDAC7 48h	12	0.598064	0.753829	0	1	1
nuclear_outer_membrane	C10-MSCV 72h	12	0.879143	0.902627	1	0.598686	1
nuclear_outer_membrane	C10-HDAC7 72h	12	0.411239	0.630195	0	1	1
nuclear_part	C10-MSCV 48h	10	0.840619	0.877471	1	0.584414	1
nuclear_part	C10-HDAC7 48h	10	0.498387	0.688148	0	1	1
nuclear_part	C10-MSCV 72h	10	0.73262	0.823982	0	1	1
nuclear_part	C10-HDAC7 72h	10	0.3427	0.575287	0	1	1
nuclear_pore	C10-MSCV 48h	41	3.44654	1.77674	17	1.0953922979713131E-8	2.8918356666442664E-7
nuclear_pore	C10-HDAC7 48h	41	2.04339	1.39339	12	4.761752894058705E-7	1.5713784550393727E-5
nuclear_pore	C10-MSCV 72h	41	3.00374	1.66844	14	6.741186282572635E-7	1.4830609821659799E-5
nuclear_pore	C10-HDAC7 72h	41	1.40507	1.16487	4	0.0511324	0.430817
nuclear_speck	C10-MSCV 48h	63	5.2959	2.20243	12	0.00575817	0.0438507
nuclear_speck	C10-HDAC7 48h	63	3.13984	1.72724	9	0.00390552	0.0429608
nuclear_speck	C10-MSCV 72h	63	4.6155	2.06818	12	0.00187961	0.0169165
nuclear_speck	C10-HDAC7 72h	63	2.15901	1.44396	6	0.0208095	0.265825
nuclear_telomere_cap_complex	C10-MSCV 48h	9	0.756557	0.832442	2	0.171497	0.617391
nuclear_telomere_cap_complex	C10-HDAC7 48h	9	0.448548	0.652835	0	1	1
nuclear_telomere_cap_complex	C10-MSCV 72h	9	0.659358	0.781698	0	1	1
nuclear_telomere_cap_complex	C10-HDAC7 72h	9	0.30843	0.545765	0	1	1
nucleolus	C10-MSCV 48h	507	42.6194	6.24794	154	6.4631999123029866E-46	1.2797135826359913E-43
nucleolus	C10-HDAC7 48h	507	25.2682	4.89989	85	1.9246760920721646E-22	2.5405724415352573E-20
nucleolus	C10-MSCV 72h	507	37.1438	5.86708	133	1.24800721245762E-38	1.6473695204440587E-36
nucleolus	C10-HDAC7 72h	507	17.3749	4.09627	70	1.0821104118076337E-22	2.1425786153791147E-20
nucleoplasm	C10-MSCV 48h	133	11.1802	3.20006	42	2.2371013046813525E-14	8.053564696852869E-13
nucleoplasm	C10-HDAC7 48h	133	6.62855	2.50962	20	1.0492140248310394E-5	2.4440514931358326E-4
nucleoplasm	C10-MSCV 72h	133	9.74384	3.00499	41	1.1355624684231102E-15	4.4968273749555164E-14
nucleoplasm	C10-HDAC7 72h	133	4.5579	2.09802	19	1.6422151000233063E-7	8.128964745115366E-6
nucleosome	C10-MSCV 48h	31	2.60592	1.54495	4	0.261274	0.814681
nucleosome	C10-HDAC7 48h	31	1.545	1.21161	4	0.0664904	0.381597
nucleosome	C10-MSCV 72h	31	2.27112	1.45077	5	0.0728053	0.33139
nucleosome	C10-HDAC7 72h	31	1.06237	1.0129	2	0.287539	0.96496
nucleus	C10-MSCV 48h	4890	411.063	19.4038	855	2.483874635880985E-91	9.836143558088702E-89
nucleus	C10-HDAC7 48h	4890	243.711	15.2173	479	3.5730943887691587E-43	1.4149453779525868E-40
nucleus	C10-MSCV 72h	4890	358.251	18.221	752	4.248836912562585E-81	1.6825394173747834E-78
nucleus	C10-HDAC7 72h	4890	167.58	12.7215	322	1.9408596105851924E-27	7.685804057917362E-25
Nup107-160_complex	C10-MSCV 48h	9	0.756557	0.832442	6	2.369236246535421E-5	3.0265082375097635E-4
Nup107-160_complex	C10-HDAC7 48h	9	0.448548	0.652835	3	0.00828654	0.0729216
Nup107-160_complex	C10-MSCV 72h	9	0.659358	0.781698	6	1.069486187468665E-5	1.5685797416207085E-4
Nup107-160_complex	C10-HDAC7 72h	9	0.30843	0.545765	1	0.269363	0.935682
NuRD_complex	C10-MSCV 48h	14	1.17687	1.03824	6	5.846642180482303E-4	0.00578818
NuRD_complex	C10-HDAC7 48h	14	0.697742	0.814228	4	0.0041251	0.0429878
NuRD_complex	C10-MSCV 72h	14	1.02567	0.974949	4	0.0158822	0.101441
NuRD_complex	C10-HDAC7 72h	14	0.479779	0.680689	2	0.0813595	0.488157
outer_membrane-bounded_periplasmic_space	C10-MSCV 48h	8	0.672495	0.784834	0	1	1
outer_membrane-bounded_periplasmic_space	C10-HDAC7 48h	8	0.39871	0.615499	0	1	1
outer_membrane-bounded_periplasmic_space	C10-MSCV 72h	8	0.586096	0.736992	0	1	1
outer_membrane-bounded_periplasmic_space	C10-HDAC7 72h	8	0.27416	0.514552	0	1	1
PcG_protein_complex	C10-MSCV 48h	19	1.59718	1.20951	3	0.211036	0.702269
PcG_protein_complex	C10-HDAC7 48h	19	0.946935	0.948547	3	0.0660314	0.384536
PcG_protein_complex	C10-MSCV 72h	19	1.39198	1.13578	2	0.410514	1
PcG_protein_complex	C10-HDAC7 72h	19	0.651129	0.792979	2	0.136871	0.669148
pericentriolar_material	C10-MSCV 48h	14	1.17687	1.03824	2	0.331674	0.958707
pericentriolar_material	C10-HDAC7 48h	14	0.697742	0.814228	1	0.511165	1
pericentriolar_material	C10-MSCV 72h	14	1.02567	0.974949	2	0.273876	0.827899
pericentriolar_material	C10-HDAC7 72h	14	0.479779	0.680689	2	0.0813595	0.503412
perikaryon	C10-MSCV 48h	61	5.12778	2.16719	1	0.995281	1
perikaryon	C10-HDAC7 48h	61	3.04016	1.6996	1	0.955778	1
perikaryon	C10-MSCV 72h	61	4.46898	2.03509	2	0.943835	1
perikaryon	C10-HDAC7 72h	61	2.09047	1.42085	1	0.880821	1
perinuclear_region_of_cytoplasm	C10-MSCV 48h	362	30.4304	5.27943	38	0.0931879	0.3844
perinuclear_region_of_cytoplasm	C10-HDAC7 48h	362	18.0416	4.14034	25	0.0646121	0.387673
perinuclear_region_of_cytoplasm	C10-MSCV 72h	362	26.5208	4.95761	38	0.0169612	0.101767
perinuclear_region_of_cytoplasm	C10-HDAC7 72h	362	12.4057	3.4613	20	0.0263574	0.298215
peripheral_to_membrane_of_membrane_fraction	C10-MSCV 48h	8	0.672495	0.784834	2	0.140923	0.536593
peripheral_to_membrane_of_membrane_fraction	C10-HDAC7 48h	8	0.39871	0.615499	1	0.335678	1
peripheral_to_membrane_of_membrane_fraction	C10-MSCV 72h	8	0.586096	0.736992	2	0.111842	0.461349
peripheral_to_membrane_of_membrane_fraction	C10-HDAC7 72h	8	0.27416	0.514552	1	0.243436	0.983678
peroxisomal_matrix	C10-MSCV 48h	9	0.756557	0.832442	1	0.546272	1
peroxisomal_matrix	C10-HDAC7 48h	9	0.448548	0.652835	1	0.368787	1
peroxisomal_matrix	C10-MSCV 72h	9	0.659358	0.781698	1	0.495788	1
peroxisomal_matrix	C10-HDAC7 72h	9	0.30843	0.545765	1	0.269363	0.95239
peroxisomal_membrane	C10-MSCV 48h	29	2.4378	1.49428	2	0.713067	1
peroxisomal_membrane	C10-HDAC7 48h	29	1.44532	1.17187	2	0.427575	1
peroxisomal_membrane	C10-MSCV 72h	29	2.1246	1.40319	1	0.889909	1
peroxisomal_membrane	C10-HDAC7 72h	29	0.993829	0.979679	1	0.636239	1
peroxisome	C10-MSCV 48h	120	10.0874	3.03965	11	0.428308	1
peroxisome	C10-HDAC7 48h	120	5.98064	2.38382	7	0.390473	1
peroxisome	C10-MSCV 72h	120	8.79143	2.85436	12	0.169347	0.588258
peroxisome	C10-HDAC7 72h	120	4.11239	1.99285	8	0.0548691	0.417849
phagocytic_cup	C10-MSCV 48h	8	0.672495	0.784834	1	0.504631	1
phagocytic_cup	C10-HDAC7 48h	8	0.39871	0.615499	0	1	1
phagocytic_cup	C10-MSCV 72h	8	0.586096	0.736992	1	0.455929	1
phagocytic_cup	C10-HDAC7 72h	8	0.27416	0.514552	0	1	1
phosphatidylinositol_3-kinase_complex	C10-MSCV 48h	12	1.00874	0.961221	1	0.651347	1
phosphatidylinositol_3-kinase_complex	C10-HDAC7 48h	12	0.598064	0.753829	1	0.458538	1
phosphatidylinositol_3-kinase_complex	C10-MSCV 72h	12	0.879143	0.902627	1	0.598686	1
phosphatidylinositol_3-kinase_complex	C10-HDAC7 72h	12	0.411239	0.630195	0	1	1
photoreceptor_connecting_cilium	C10-MSCV 48h	17	1.42905	1.14408	1	0.775237	1
photoreceptor_connecting_cilium	C10-HDAC7 48h	17	0.847258	0.897236	0	1	1
photoreceptor_connecting_cilium	C10-MSCV 72h	17	1.24545	1.07434	0	1	1
photoreceptor_connecting_cilium	C10-HDAC7 72h	17	0.582589	0.750083	0	1	1
photoreceptor_inner_segment	C10-MSCV 48h	16	1.34499	1.10992	0	1	1
photoreceptor_inner_segment	C10-HDAC7 48h	16	0.797419	0.870446	0	1	1
photoreceptor_inner_segment	C10-MSCV 72h	16	1.17219	1.04226	0	1	1
photoreceptor_inner_segment	C10-HDAC7 72h	16	0.548319	0.727687	0	1	1
photoreceptor_outer_segment	C10-MSCV 48h	33	2.77404	1.594	0	1	1
photoreceptor_outer_segment	C10-HDAC7 48h	33	1.64468	1.25008	0	1	1
photoreceptor_outer_segment	C10-MSCV 72h	33	2.41764	1.49684	0	1	1
photoreceptor_outer_segment	C10-HDAC7 72h	33	1.13091	1.04506	0	1	1
plasma_membrane	C10-MSCV 48h	2630	221.083	14.2302	153	1	1
plasma_membrane	C10-HDAC7 48h	2630	131.076	11.1599	97	0.999381	1
plasma_membrane	C10-MSCV 72h	2630	192.679	13.3627	136	0.999996	1
plasma_membrane	C10-HDAC7 72h	2630	90.13	9.32959	72	0.979935	1
platelet_alpha_granule	C10-MSCV 48h	15	1.26093	1.07468	0	1	1
platelet_alpha_granule	C10-HDAC7 48h	15	0.747581	0.842806	0	1	1
platelet_alpha_granule	C10-MSCV 72h	15	1.09893	1.00917	1	0.680585	1
platelet_alpha_granule	C10-HDAC7 72h	15	0.514049	0.70458	1	0.407298	1
PML_body	C10-MSCV 48h	51	4.28716	1.98161	8	0.0614835	0.273567
PML_body	C10-HDAC7 48h	51	2.54177	1.55406	4	0.248779	0.929399
PML_body	C10-MSCV 72h	51	3.73636	1.86081	6	0.168001	0.588747
PML_body	C10-HDAC7 72h	51	1.74777	1.29918	2	0.525412	1
podosome	C10-MSCV 48h	9	0.756557	0.832442	1	0.546272	1
podosome	C10-HDAC7 48h	9	0.448548	0.652835	1	0.368787	1
podosome	C10-MSCV 72h	9	0.659358	0.781698	1	0.495788	1
podosome	C10-HDAC7 72h	9	0.30843	0.545765	1	0.269363	0.96097
polysome	C10-MSCV 48h	21	1.7653	1.27158	5	0.027285	0.154355
polysome	C10-HDAC7 48h	21	1.04661	0.997222	4	0.0186795	0.147942
polysome	C10-MSCV 72h	21	1.5385	1.19406	4	0.0632162	0.294513
polysome	C10-HDAC7 72h	21	0.719669	0.83367	3	0.0337456	0.351665
pore_complex	C10-MSCV 48h	15	1.26093	1.07468	0	1	1
pore_complex	C10-HDAC7 48h	15	0.747581	0.842806	0	1	1
pore_complex	C10-MSCV 72h	15	1.09893	1.00917	0	1	1
pore_complex	C10-HDAC7 72h	15	0.514049	0.70458	0	1	1
postsynaptic_density	C10-MSCV 48h	113	9.49899	2.94966	4	0.987944	1
postsynaptic_density	C10-HDAC7 48h	113	5.63177	2.31324	2	0.978539	1
postsynaptic_density	C10-MSCV 72h	113	8.2786	2.76985	2	0.998167	1
postsynaptic_density	C10-HDAC7 72h	113	3.8725	1.93385	0	1	1
postsynaptic_membrane	C10-MSCV 48h	175	14.7108	3.67072	8	0.982562	1
postsynaptic_membrane	C10-HDAC7 48h	175	8.72177	2.87873	5	0.939526	1
postsynaptic_membrane	C10-MSCV 72h	175	12.8208	3.44696	7	0.97536	1
postsynaptic_membrane	C10-HDAC7 72h	175	5.99724	2.4066	4	0.853188	1
PRC1_complex	C10-MSCV 48h	13	1.0928	1.00047	3	0.0898385	0.378468
PRC1_complex	C10-HDAC7 48h	13	0.647903	0.78461	3	0.0243012	0.171844
PRC1_complex	C10-MSCV 72h	13	0.952405	0.939484	2	0.245874	0.760673
PRC1_complex	C10-HDAC7 72h	13	0.445509	0.655928	2	0.0713124	0.462946
presynaptic_active_zone	C10-MSCV 48h	13	1.0928	1.00047	2	0.299646	0.878961
presynaptic_active_zone	C10-HDAC7 48h	13	0.647903	0.78461	1	0.485524	1
presynaptic_active_zone	C10-MSCV 72h	13	0.952405	0.939484	2	0.245874	0.766663
presynaptic_active_zone	C10-HDAC7 72h	13	0.445509	0.655928	0	1	1
presynaptic_membrane	C10-MSCV 48h	42	3.5306	1.79828	3	0.697025	1
presynaptic_membrane	C10-HDAC7 48h	42	2.09323	1.41028	3	0.349135	1
presynaptic_membrane	C10-MSCV 72h	42	3.077	1.68866	1	0.959056	1
presynaptic_membrane	C10-HDAC7 72h	42	1.43934	1.17899	1	0.768825	1
primary_cilium	C10-MSCV 48h	9	0.756557	0.832442	0	1	1
primary_cilium	C10-HDAC7 48h	9	0.448548	0.652835	0	1	1
primary_cilium	C10-MSCV 72h	9	0.659358	0.781698	2	0.137051	0.526913
primary_cilium	C10-HDAC7 72h	9	0.30843	0.545765	1	0.269363	0.978603
pronucleus	C10-MSCV 48h	16	1.34499	1.10992	5	0.00832475	0.0578351
pronucleus	C10-HDAC7 48h	16	0.797419	0.870446	4	0.0069249	0.0623241
pronucleus	C10-MSCV 72h	16	1.17219	1.04226	4	0.0256834	0.1474
pronucleus	C10-HDAC7 72h	16	0.548319	0.727687	2	0.10262	0.556681
proteasome_complex	C10-MSCV 48h	66	5.54809	2.25426	8	0.188294	0.665754
proteasome_complex	C10-HDAC7 48h	66	3.28935	1.76788	5	0.232081	0.892273
proteasome_complex	C10-MSCV 72h	66	4.83529	2.11685	6	0.353959	1
proteasome_complex	C10-HDAC7 72h	66	2.26182	1.47794	3	0.395014	1
proteasome_core_complex	C10-MSCV 48h	22	1.84936	1.3015	0	1	1
proteasome_core_complex	C10-HDAC7 48h	22	1.09645	1.02069	0	1	1
proteasome_core_complex	C10-MSCV 72h	22	1.61176	1.22216	0	1	1
proteasome_core_complex	C10-HDAC7 72h	22	0.753939	0.853289	0	1	1
proteasome_core_complex,_alpha-subunit_complex	C10-MSCV 48h	10	0.840619	0.877471	0	1	1
proteasome_core_complex,_alpha-subunit_complex	C10-HDAC7 48h	10	0.498387	0.688148	0	1	1
proteasome_core_complex,_alpha-subunit_complex	C10-MSCV 72h	10	0.73262	0.823982	0	1	1
proteasome_core_complex,_alpha-subunit_complex	C10-HDAC7 72h	10	0.3427	0.575287	0	1	1
proteinaceous_extracellular_matrix	C10-MSCV 48h	248	20.8474	4.36977	4	0.999999	1
proteinaceous_extracellular_matrix	C10-HDAC7 48h	248	12.36	3.42695	3	0.999694	1
proteinaceous_extracellular_matrix	C10-MSCV 72h	248	18.169	4.1034	4	0.999991	1
proteinaceous_extracellular_matrix	C10-HDAC7 72h	248	8.49895	2.86491	2	0.99828	1
protein_complex	C10-MSCV 48h	384	32.2798	5.43749	47	0.00636727	0.0466933
protein_complex	C10-HDAC7 48h	384	19.1381	4.2643	29	0.0184781	0.149333
protein_complex	C10-MSCV 72h	384	28.1326	5.10603	46	7.670245139395404E-4	0.00867833
protein_complex	C10-HDAC7 72h	384	13.1597	3.56492	25	0.00193253	0.0364419
protein-DNA_complex	C10-MSCV 48h	12	1.00874	0.961221	3	0.0735454	0.3236
protein-DNA_complex	C10-HDAC7 48h	12	0.598064	0.753829	1	0.458538	1
protein-DNA_complex	C10-MSCV 72h	12	0.879143	0.902627	2	0.217983	0.707552
protein-DNA_complex	C10-HDAC7 72h	12	0.411239	0.630195	0	1	1
protein_phosphatase_type_2A_complex	C10-MSCV 48h	12	1.00874	0.961221	0	1	1
protein_phosphatase_type_2A_complex	C10-HDAC7 48h	12	0.598064	0.753829	0	1	1
protein_phosphatase_type_2A_complex	C10-MSCV 72h	12	0.879143	0.902627	0	1	1
protein_phosphatase_type_2A_complex	C10-HDAC7 72h	12	0.411239	0.630195	0	1	1
protein_serine/threonine_phosphatase_complex	C10-MSCV 48h	11	0.924681	0.920299	2	0.235064	0.756791
protein_serine/threonine_phosphatase_complex	C10-HDAC7 48h	11	0.548226	0.721736	1	0.430137	1
protein_serine/threonine_phosphatase_complex	C10-MSCV 72h	11	0.805882	0.8642	2	0.190395	0.638953
protein_serine/threonine_phosphatase_complex	C10-HDAC7 72h	11	0.376969	0.603366	0	1	1
proton-transporting_ATP_synthase_complex,_coupling_factor_F(o)	C10-MSCV 48h	8	0.672495	0.784834	0	1	1
proton-transporting_ATP_synthase_complex,_coupling_factor_F(o)	C10-HDAC7 48h	8	0.39871	0.615499	0	1	1
proton-transporting_ATP_synthase_complex,_coupling_factor_F(o)	C10-MSCV 72h	8	0.586096	0.736992	0	1	1
proton-transporting_ATP_synthase_complex,_coupling_factor_F(o)	C10-HDAC7 72h	8	0.27416	0.514552	0	1	1
proton-transporting_two-sector_ATPase_complex,_catalytic_domain	C10-MSCV 48h	8	0.672495	0.784834	0	1	1
proton-transporting_two-sector_ATPase_complex,_catalytic_domain	C10-HDAC7 48h	8	0.39871	0.615499	0	1	1
proton-transporting_two-sector_ATPase_complex,_catalytic_domain	C10-MSCV 72h	8	0.586096	0.736992	1	0.455929	1
proton-transporting_two-sector_ATPase_complex,_catalytic_domain	C10-HDAC7 72h	8	0.27416	0.514552	1	0.243436	0.973742
proton-transporting_two-sector_ATPase_complex,_proton-transporting_domain	C10-MSCV 48h	9	0.756557	0.832442	0	1	1
proton-transporting_two-sector_ATPase_complex,_proton-transporting_domain	C10-HDAC7 48h	9	0.448548	0.652835	0	1	1
proton-transporting_two-sector_ATPase_complex,_proton-transporting_domain	C10-MSCV 72h	9	0.659358	0.781698	0	1	1
proton-transporting_two-sector_ATPase_complex,_proton-transporting_domain	C10-HDAC7 72h	9	0.30843	0.545765	0	1	1
pseudopodium	C10-MSCV 48h	8	0.672495	0.784834	0	1	1
pseudopodium	C10-HDAC7 48h	8	0.39871	0.615499	0	1	1
pseudopodium	C10-MSCV 72h	8	0.586096	0.736992	0	1	1
pseudopodium	C10-HDAC7 72h	8	0.27416	0.514552	0	1	1
receptor_complex	C10-MSCV 48h	22	1.84936	1.3015	2	0.562548	1
receptor_complex	C10-HDAC7 48h	22	1.09645	1.02069	2	0.300513	1
receptor_complex	C10-MSCV 72h	22	1.61176	1.22216	2	0.486342	1
receptor_complex	C10-HDAC7 72h	22	0.753939	0.853289	2	0.173171	0.806775
recycling_endosome	C10-MSCV 48h	37	3.11029	1.68785	2	0.829361	1
recycling_endosome	C10-HDAC7 48h	37	1.84403	1.32368	1	0.849165	1
recycling_endosome	C10-MSCV 72h	37	2.71069	1.58496	2	0.764903	1
recycling_endosome	C10-HDAC7 72h	37	1.26799	1.10659	0	1	1
recycling_endosome_membrane	C10-MSCV 48h	21	1.7653	1.27158	4	0.0944565	0.385616
recycling_endosome_membrane	C10-HDAC7 48h	21	1.04661	0.997222	2	0.28175	1
recycling_endosome_membrane	C10-MSCV 72h	21	1.5385	1.19406	3	0.196174	0.652813
recycling_endosome_membrane	C10-HDAC7 72h	21	0.719669	0.83367	2	0.160892	0.767631
replication_fork	C10-MSCV 48h	13	1.0928	1.00047	9	1.0944897017225769E-7	2.5495171875420025E-6
replication_fork	C10-HDAC7 48h	13	0.647903	0.78461	4	0.0030668	0.0368016
replication_fork	C10-MSCV 72h	13	0.952405	0.939484	8	7.632174146323946E-7	1.5907057694443592E-5
replication_fork	C10-HDAC7 72h	13	0.445509	0.655928	1	0.364487	1
respiratory_chain	C10-MSCV 48h	45	3.78279	1.8614	4	0.53006	1
respiratory_chain	C10-HDAC7 48h	45	2.24274	1.45978	1	0.899797	1
respiratory_chain	C10-MSCV 72h	45	3.29679	1.74793	5	0.231759	0.740134
respiratory_chain	C10-HDAC7 72h	45	1.54215	1.22037	2	0.459297	1
ribonucleoprotein_complex	C10-MSCV 48h	283	23.7895	4.66795	78	3.204167466156869E-21	1.58606289574765E-19
ribonucleoprotein_complex	C10-HDAC7 48h	283	14.1044	3.66079	48	1.3969369554030089E-13	7.902671919137022E-12
ribonucleoprotein_complex	C10-MSCV 72h	283	20.7331	4.3834	71	3.06254923243291E-20	1.5159618700542905E-18
ribonucleoprotein_complex	C10-HDAC7 72h	283	9.6984	3.0604	36	2.0713594512339592E-11	1.6405166853772957E-9
ribosome	C10-MSCV 48h	157	13.1977	3.47682	34	2.6694469311027274E-7	5.563689393245685E-6
ribosome	C10-HDAC7 48h	157	7.82468	2.72667	18	8.953455263724201E-4	0.0131317
ribosome	C10-MSCV 72h	157	11.5021	3.26488	30	1.21046452445003E-6	2.282590246105771E-5
ribosome	C10-HDAC7 72h	157	5.38038	2.27947	14	0.00109303	0.022781
RNA-induced_silencing_complex	C10-MSCV 48h	8	0.672495	0.784834	0	1	1
RNA-induced_silencing_complex	C10-HDAC7 48h	8	0.39871	0.615499	0	1	1
RNA-induced_silencing_complex	C10-MSCV 72h	8	0.586096	0.736992	1	0.455929	1
RNA-induced_silencing_complex	C10-HDAC7 72h	8	0.27416	0.514552	0	1	1
rough_endoplasmic_reticulum	C10-MSCV 48h	37	3.11029	1.68785	4	0.378429	1
rough_endoplasmic_reticulum	C10-HDAC7 48h	37	1.84403	1.32368	4	0.110913	0.54224
rough_endoplasmic_reticulum	C10-MSCV 72h	37	2.71069	1.58496	4	0.285672	0.844225
rough_endoplasmic_reticulum	C10-HDAC7 72h	37	1.26799	1.10659	3	0.132637	0.664866
ruffle	C10-MSCV 48h	68	5.71621	2.28816	8	0.210388	0.712081
ruffle	C10-HDAC7 48h	68	3.38903	1.79447	3	0.66502	1
ruffle	C10-MSCV 72h	68	4.98181	2.14868	9	0.0595468	0.284103
ruffle	C10-HDAC7 72h	68	2.33036	1.50017	4	0.204412	0.889529
ruffle_membrane	C10-MSCV 48h	30	2.52186	1.51982	4	0.242337	0.767724
ruffle_membrane	C10-HDAC7 48h	30	1.49516	1.19191	2	0.444788	1
ruffle_membrane	C10-MSCV 72h	30	2.19786	1.42718	1	0.897974	1
ruffle_membrane	C10-HDAC7 72h	30	1.0281	0.996426	0	1	1
sarcolemma	C10-MSCV 48h	68	5.71621	2.28816	1	0.997448	1
sarcolemma	C10-HDAC7 48h	68	3.38903	1.79447	0	1	1
sarcolemma	C10-MSCV 72h	68	4.98181	2.14868	3	0.883267	1
sarcolemma	C10-HDAC7 72h	68	2.33036	1.50017	2	0.681336	1
sarcomere	C10-MSCV 48h	23	1.93342	1.33075	1	0.867285	1
sarcomere	C10-HDAC7 48h	23	1.14629	1.04363	0	1	1
sarcomere	C10-MSCV 72h	23	1.68503	1.24963	1	0.826216	1
sarcomere	C10-HDAC7 72h	23	0.788209	0.872466	0	1	1
sarcoplasmic_reticulum	C10-MSCV 48h	44	3.69872	1.8406	6	0.16133	0.597071
sarcoplasmic_reticulum	C10-HDAC7 48h	44	2.1929	1.44347	3	0.376669	1
sarcoplasmic_reticulum	C10-MSCV 72h	44	3.22353	1.7284	5	0.2181	0.702176
sarcoplasmic_reticulum	C10-HDAC7 72h	44	1.50788	1.20673	2	0.44776	1
sarcoplasmic_reticulum_membrane	C10-MSCV 48h	9	0.756557	0.832442	1	0.546272	1
sarcoplasmic_reticulum_membrane	C10-HDAC7 48h	9	0.448548	0.652835	0	1	1
sarcoplasmic_reticulum_membrane	C10-MSCV 72h	9	0.659358	0.781698	1	0.495788	1
sarcoplasmic_reticulum_membrane	C10-HDAC7 72h	9	0.30843	0.545765	0	1	1
SCF_ubiquitin_ligase_complex	C10-MSCV 48h	25	2.10155	1.3874	3	0.351852	0.995238
SCF_ubiquitin_ligase_complex	C10-HDAC7 48h	25	1.24597	1.08806	1	0.721431	1
SCF_ubiquitin_ligase_complex	C10-MSCV 72h	25	1.83155	1.30283	3	0.275944	0.827832
SCF_ubiquitin_ligase_complex	C10-HDAC7 72h	25	0.856749	0.909609	1	0.581791	1
Schmidt-Lanterman_incisure	C10-MSCV 48h	10	0.840619	0.877471	1	0.584414	1
Schmidt-Lanterman_incisure	C10-HDAC7 48h	10	0.498387	0.688148	1	0.400246	1
Schmidt-Lanterman_incisure	C10-MSCV 72h	10	0.73262	0.823982	1	0.532728	1
Schmidt-Lanterman_incisure	C10-HDAC7 72h	10	0.3427	0.575287	1	0.294402	0.963497
secretory_granule	C10-MSCV 48h	93	7.81776	2.67593	5	0.899687	1
secretory_granule	C10-HDAC7 48h	93	4.635	2.09857	4	0.686702	1
secretory_granule	C10-MSCV 72h	93	6.81336	2.51281	3	0.970342	1
secretory_granule	C10-HDAC7 72h	93	3.18711	1.75439	2	0.832091	1
secretory_granule_membrane	C10-MSCV 48h	13	1.0928	1.00047	1	0.680655	1
secretory_granule_membrane	C10-HDAC7 48h	13	0.647903	0.78461	1	0.485524	1
secretory_granule_membrane	C10-MSCV 72h	13	0.952405	0.939484	1	0.628087	1
secretory_granule_membrane	C10-HDAC7 72h	13	0.445509	0.655928	1	0.364487	1
septin_complex	C10-MSCV 48h	10	0.840619	0.877471	1	0.584414	1
septin_complex	C10-HDAC7 48h	10	0.498387	0.688148	1	0.400246	1
septin_complex	C10-MSCV 72h	10	0.73262	0.823982	3	0.0319234	0.175578
septin_complex	C10-HDAC7 72h	10	0.3427	0.575287	0	1	1
Set1C/COMPASS_complex	C10-MSCV 48h	10	0.840619	0.877471	2	0.203002	0.699032
Set1C/COMPASS_complex	C10-HDAC7 48h	10	0.498387	0.688148	0	1	1
Set1C/COMPASS_complex	C10-MSCV 72h	10	0.73262	0.823982	1	0.532728	1
Set1C/COMPASS_complex	C10-HDAC7 72h	10	0.3427	0.575287	0	1	1
signalosome	C10-MSCV 48h	11	0.924681	0.920299	2	0.235064	0.750688
signalosome	C10-HDAC7 48h	11	0.548226	0.721736	0	1	1
signalosome	C10-MSCV 72h	11	0.805882	0.8642	3	0.0415506	0.210949
signalosome	C10-HDAC7 72h	11	0.376969	0.603366	0	1	1
Sin3_complex	C10-MSCV 48h	8	0.672495	0.784834	1	0.504631	1
Sin3_complex	C10-HDAC7 48h	8	0.39871	0.615499	1	0.335678	1
Sin3_complex	C10-MSCV 72h	8	0.586096	0.736992	2	0.111842	0.456593
Sin3_complex	C10-HDAC7 72h	8	0.27416	0.514552	1	0.243436	0.945103
small_ribosomal_subunit	C10-MSCV 48h	28	2.35373	1.46829	6	0.0264847	0.151999
small_ribosomal_subunit	C10-HDAC7 48h	28	1.39548	1.15149	3	0.161567	0.727051
small_ribosomal_subunit	C10-MSCV 72h	28	2.05133	1.37879	3	0.337627	0.975913
small_ribosomal_subunit	C10-HDAC7 72h	28	0.959559	0.962639	2	0.249067	0.948372
smooth_endoplasmic_reticulum	C10-MSCV 48h	8	0.672495	0.784834	0	1	1
smooth_endoplasmic_reticulum	C10-HDAC7 48h	8	0.39871	0.615499	0	1	1
smooth_endoplasmic_reticulum	C10-MSCV 72h	8	0.586096	0.736992	0	1	1
smooth_endoplasmic_reticulum	C10-HDAC7 72h	8	0.27416	0.514552	0	1	1
SNARE_complex	C10-MSCV 48h	18	1.51311	1.17725	1	0.794131	1
SNARE_complex	C10-HDAC7 48h	18	0.897097	0.923248	1	0.60157	1
SNARE_complex	C10-MSCV 72h	18	1.31872	1.10549	1	0.745771	1
SNARE_complex	C10-HDAC7 72h	18	0.616859	0.771829	1	0.466169	1
soluble_fraction	C10-MSCV 48h	405	34.0451	5.58419	48	0.0104815	0.0669462
soluble_fraction	C10-HDAC7 48h	405	20.1847	4.37935	33	0.00433048	0.0439711
soluble_fraction	C10-MSCV 72h	405	29.6711	5.24379	51	1.252200602965463E-4	0.0016529
soluble_fraction	C10-HDAC7 72h	405	13.8793	3.6611	31	3.540302485751398E-5	0.0011683
specific_granule	C10-MSCV 48h	13	1.0928	1.00047	0	1	1
specific_granule	C10-HDAC7 48h	13	0.647903	0.78461	0	1	1
specific_granule	C10-MSCV 72h	13	0.952405	0.939484	0	1	1
specific_granule	C10-HDAC7 72h	13	0.445509	0.655928	0	1	1
spherical_high-density_lipoprotein_particle	C10-MSCV 48h	8	0.672495	0.784834	0	1	1
spherical_high-density_lipoprotein_particle	C10-HDAC7 48h	8	0.39871	0.615499	0	1	1
spherical_high-density_lipoprotein_particle	C10-MSCV 72h	8	0.586096	0.736992	0	1	1
spherical_high-density_lipoprotein_particle	C10-HDAC7 72h	8	0.27416	0.514552	0	1	1
spindle	C10-MSCV 48h	56	4.70747	2.07647	17	2.072726132440594E-6	3.9085692783165486E-5
spindle	C10-HDAC7 48h	56	2.79097	1.62846	15	6.698847974591965E-8	2.6527437979384185E-6
spindle	C10-MSCV 72h	56	4.10267	1.9499	17	3.059959098844588E-7	7.127904724367393E-6
spindle	C10-HDAC7 72h	56	1.91912	1.36138	7	0.00295305	0.0508439
spindle_microtubule	C10-MSCV 48h	33	2.77404	1.594	10	2.6615434744959964E-4	0.00277361
spindle_microtubule	C10-HDAC7 48h	33	1.64468	1.25008	7	0.00103535	0.0146428
spindle_microtubule	C10-MSCV 72h	33	2.41764	1.49684	11	1.3806695301675832E-5	1.9526611926655817E-4
spindle_microtubule	C10-HDAC7 72h	33	1.13091	1.04506	3	0.102706	0.53515
spindle_midzone	C10-MSCV 48h	11	0.924681	0.920299	3	0.0587217	0.273574
spindle_midzone	C10-HDAC7 48h	11	0.548226	0.721736	2	0.101336	0.521156
spindle_midzone	C10-MSCV 72h	11	0.805882	0.8642	3	0.0415506	0.216501
spindle_midzone	C10-HDAC7 72h	11	0.376969	0.603366	1	0.318583	1
spindle_pole	C10-MSCV 48h	49	4.11903	1.94236	16	1.3917616763161053E-6	2.7556881191058884E-5
spindle_pole	C10-HDAC7 48h	49	2.4421	1.52328	8	0.00274409	0.0339581
spindle_pole	C10-MSCV 72h	49	3.58984	1.82396	15	1.3353159281425278E-6	2.4035686706565502E-5
spindle_pole	C10-HDAC7 72h	49	1.67923	1.27345	4	0.0866844	0.504809
spliceosomal_complex	C10-MSCV 48h	127	10.6759	3.12705	43	6.530555416778456E-16	2.5860999450442688E-14
spliceosomal_complex	C10-HDAC7 48h	127	6.32952	2.45236	19	1.8568109938558412E-5	4.0849841864828507E-4
spliceosomal_complex	C10-MSCV 72h	127	9.30427	2.93643	41	1.8394265095021908E-16	8.09347664180964E-15
spliceosomal_complex	C10-HDAC7 72h	127	4.35228	2.05015	21	2.628518345134384E-9	1.7348221077886933E-7
STAGA_complex	C10-MSCV 48h	13	1.0928	1.00047	3	0.0898385	0.382538
STAGA_complex	C10-HDAC7 48h	13	0.647903	0.78461	3	0.0243012	0.181571
STAGA_complex	C10-MSCV 72h	13	0.952405	0.939484	4	0.0120323	0.0807593
STAGA_complex	C10-HDAC7 72h	13	0.445509	0.655928	2	0.0713124	0.495434
stereocilium	C10-MSCV 48h	17	1.42905	1.14408	2	0.424561	1
stereocilium	C10-HDAC7 48h	17	0.847258	0.897236	2	0.206756	0.844076
stereocilium	C10-MSCV 72h	17	1.24545	1.07434	1	0.725673	1
stereocilium	C10-HDAC7 72h	17	0.582589	0.750083	0	1	1
stereocilium_bundle	C10-MSCV 48h	8	0.672495	0.784834	2	0.140923	0.541803
stereocilium_bundle	C10-HDAC7 48h	8	0.39871	0.615499	2	0.056913	0.363509
stereocilium_bundle	C10-MSCV 72h	8	0.586096	0.736992	1	0.455929	1
stereocilium_bundle	C10-HDAC7 72h	8	0.27416	0.514552	0	1	1
stress_fiber	C10-MSCV 48h	54	4.53934	2.03906	0	1	1
stress_fiber	C10-HDAC7 48h	54	2.69129	1.59911	0	1	1
stress_fiber	C10-MSCV 72h	54	3.95615	1.91476	3	0.766477	1
stress_fiber	C10-HDAC7 72h	54	1.85058	1.33685	0	1	1
SWI/SNF_complex	C10-MSCV 48h	13	1.0928	1.00047	3	0.0898385	0.374485
SWI/SNF_complex	C10-HDAC7 48h	13	0.647903	0.78461	0	1	1
SWI/SNF_complex	C10-MSCV 72h	13	0.952405	0.939484	4	0.0120323	0.0794133
SWI/SNF_complex	C10-HDAC7 72h	13	0.445509	0.655928	1	0.364487	1
synapse	C10-MSCV 48h	327	27.4882	5.01772	16	0.994698	1
synapse	C10-HDAC7 48h	327	16.2973	3.9351	12	0.893113	1
synapse	C10-MSCV 72h	327	23.9567	4.71185	18	0.919609	1
synapse	C10-HDAC7 72h	327	11.2063	3.28972	8	0.873994	1
synaptic_vesicle	C10-MSCV 48h	94	7.90182	2.69027	3	0.987912	1
synaptic_vesicle	C10-HDAC7 48h	94	4.68484	2.10982	3	0.853049	1
synaptic_vesicle	C10-MSCV 72h	94	6.88662	2.52628	4	0.920121	1
synaptic_vesicle	C10-HDAC7 72h	94	3.22138	1.7638	2	0.836507	1
synaptic_vesicle_membrane	C10-MSCV 48h	26	2.18561	1.41488	1	0.898019	1
synaptic_vesicle_membrane	C10-HDAC7 48h	26	1.29581	1.10961	1	0.735314	1
synaptic_vesicle_membrane	C10-MSCV 72h	26	1.90481	1.32863	1	0.861681	1
synaptic_vesicle_membrane	C10-HDAC7 72h	26	0.891019	0.927623	1	0.596123	1
synaptonemal_complex	C10-MSCV 48h	24	2.01749	1.35937	5	0.0462616	0.223409
synaptonemal_complex	C10-HDAC7 48h	24	1.19613	1.06607	3	0.115112	0.555906
synaptonemal_complex	C10-MSCV 72h	24	1.75829	1.27651	4	0.094549	0.411444
synaptonemal_complex	C10-HDAC7 72h	24	0.822479	0.891231	0	1	1
synaptosome	C10-MSCV 48h	155	13.0296	3.45461	11	0.762203	1
synaptosome	C10-HDAC7 48h	155	7.725	2.70924	9	0.368107	1
synaptosome	C10-MSCV 72h	155	11.3556	3.24402	12	0.464685	1
synaptosome	C10-HDAC7 72h	155	5.31184	2.26491	7	0.282808	0.957195
terminal_button	C10-MSCV 48h	53	4.45528	2.02009	2	0.944139	1
terminal_button	C10-HDAC7 48h	53	2.64145	1.58424	2	0.748377	1
terminal_button	C10-MSCV 72h	53	3.88288	1.89695	2	0.907982	1
terminal_button	C10-HDAC7 72h	53	1.81631	1.32441	1	0.842473	1
tight_junction	C10-MSCV 48h	95	7.98588	2.70455	9	0.405303	1
tight_junction	C10-HDAC7 48h	95	4.73468	2.12102	7	0.195613	0.82407
tight_junction	C10-MSCV 72h	95	6.95989	2.53968	5	0.833658	1
tight_junction	C10-HDAC7 72h	95	3.25565	1.77315	2	0.840818	1
transcriptional_repressor_complex	C10-MSCV 48h	42	3.5306	1.79828	5	0.276213	0.834966
transcriptional_repressor_complex	C10-HDAC7 48h	42	2.09323	1.41028	2	0.625848	1
transcriptional_repressor_complex	C10-MSCV 72h	42	3.077	1.68866	3	0.602797	1
transcriptional_repressor_complex	C10-HDAC7 72h	42	1.43934	1.17899	1	0.768825	1
transcription_elongation_factor_complex	C10-MSCV 48h	12	1.00874	0.961221	5	0.00200654	0.0176576
transcription_elongation_factor_complex	C10-HDAC7 48h	12	0.598064	0.753829	1	0.458538	1
transcription_elongation_factor_complex	C10-MSCV 72h	12	0.879143	0.902627	3	0.0524553	0.259654
transcription_elongation_factor_complex	C10-HDAC7 72h	12	0.411239	0.630195	2	0.0617091	0.436372
transcription_factor_complex	C10-MSCV 48h	282	23.7055	4.65969	36	0.00819687	0.0579636
transcription_factor_complex	C10-HDAC7 48h	282	14.0545	3.65432	21	0.0451089	0.297719
transcription_factor_complex	C10-MSCV 72h	282	20.6599	4.37565	33	0.00550946	0.043635
transcription_factor_complex	C10-HDAC7 72h	282	9.66413	3.05499	16	0.0353662	0.350125
transcription_factor_TFIID_complex	C10-MSCV 48h	16	1.34499	1.10992	4	0.0400103	0.200558
transcription_factor_TFIID_complex	C10-HDAC7 48h	16	0.797419	0.870446	2	0.188297	0.80178
transcription_factor_TFIID_complex	C10-MSCV 72h	16	1.17219	1.04226	1	0.703986	1
transcription_factor_TFIID_complex	C10-HDAC7 72h	16	0.548319	0.727687	1	0.42761	1
transcription_factor_TFTC_complex	C10-MSCV 48h	14	1.17687	1.03824	5	0.00439756	0.0355395
transcription_factor_TFTC_complex	C10-HDAC7 48h	14	0.697742	0.814228	3	0.0298037	0.207058
transcription_factor_TFTC_complex	C10-MSCV 72h	14	1.02567	0.974949	4	0.0158822	0.0998311
transcription_factor_TFTC_complex	C10-HDAC7 72h	14	0.479779	0.680689	2	0.0813595	0.480871
trans-Golgi_network	C10-MSCV 48h	99	8.32213	2.7609	3	0.991452	1
trans-Golgi_network	C10-HDAC7 48h	99	4.93403	2.16521	0	1	1
trans-Golgi_network	C10-MSCV 72h	99	7.25293	2.5926	3	0.97904	1
trans-Golgi_network	C10-HDAC7 72h	99	3.39273	1.8101	1	0.968325	1
trans-Golgi_network_transport_vesicle	C10-MSCV 48h	12	1.00874	0.961221	0	1	1
trans-Golgi_network_transport_vesicle	C10-HDAC7 48h	12	0.598064	0.753829	0	1	1
trans-Golgi_network_transport_vesicle	C10-MSCV 72h	12	0.879143	0.902627	0	1	1
trans-Golgi_network_transport_vesicle	C10-HDAC7 72h	12	0.411239	0.630195	0	1	1
transport_vesicle	C10-MSCV 48h	31	2.60592	1.54495	1	0.934257	1
transport_vesicle	C10-HDAC7 48h	31	1.545	1.21161	1	0.795017	1
transport_vesicle	C10-MSCV 72h	31	2.27112	1.45077	1	0.905449	1
transport_vesicle	C10-HDAC7 72h	31	1.06237	1.0129	0	1	1
troponin_complex	C10-MSCV 48h	9	0.756557	0.832442	2	0.171497	0.623055
troponin_complex	C10-HDAC7 48h	9	0.448548	0.652835	1	0.368787	1
troponin_complex	C10-MSCV 72h	9	0.659358	0.781698	2	0.137051	0.532079
troponin_complex	C10-HDAC7 72h	9	0.30843	0.545765	1	0.269363	0.987664
T-tubule	C10-MSCV 48h	31	2.60592	1.54495	3	0.489717	1
T-tubule	C10-HDAC7 48h	31	1.545	1.21161	2	0.461707	1
T-tubule	C10-MSCV 72h	31	2.27112	1.45077	2	0.673736	1
T-tubule	C10-HDAC7 72h	31	1.06237	1.0129	0	1	1
U12-type_spliceosomal_complex	C10-MSCV 48h	26	2.18561	1.41488	8	9.75559482911531E-4	0.00878004
U12-type_spliceosomal_complex	C10-HDAC7 48h	26	1.29581	1.10961	2	0.374342	1
U12-type_spliceosomal_complex	C10-MSCV 72h	26	1.90481	1.32863	8	3.8962946205032075E-4	0.00482166
U12-type_spliceosomal_complex	C10-HDAC7 72h	26	0.891019	0.927623	3	0.0581999	0.434852
ubiquitin_ligase_complex	C10-MSCV 48h	41	3.44654	1.77674	9	0.00615265	0.0459708
ubiquitin_ligase_complex	C10-HDAC7 48h	41	2.04339	1.39339	7	0.00384728	0.0435292
ubiquitin_ligase_complex	C10-MSCV 72h	41	3.00374	1.66844	5	0.178786	0.610339
ubiquitin_ligase_complex	C10-HDAC7 72h	41	1.40507	1.16487	3	0.165162	0.778619
vacuolar_proton-transporting_V-type_ATPase_complex	C10-MSCV 48h	10	0.840619	0.877471	0	1	1
vacuolar_proton-transporting_V-type_ATPase_complex	C10-HDAC7 48h	10	0.498387	0.688148	0	1	1
vacuolar_proton-transporting_V-type_ATPase_complex	C10-MSCV 72h	10	0.73262	0.823982	0	1	1
vacuolar_proton-transporting_V-type_ATPase_complex	C10-HDAC7 72h	10	0.3427	0.575287	0	1	1
vacuole	C10-MSCV 48h	11	0.924681	0.920299	1	0.619349	1
vacuole	C10-HDAC7 48h	11	0.548226	0.721736	1	0.430137	1
vacuole	C10-MSCV 72h	11	0.805882	0.8642	1	0.566961	1
vacuole	C10-HDAC7 72h	11	0.376969	0.603366	0	1	1
very-low-density_lipoprotein_particle	C10-MSCV 48h	18	1.51311	1.17725	0	1	1
very-low-density_lipoprotein_particle	C10-HDAC7 48h	18	0.897097	0.923248	0	1	1
very-low-density_lipoprotein_particle	C10-MSCV 72h	18	1.31872	1.10549	0	1	1
very-low-density_lipoprotein_particle	C10-HDAC7 72h	18	0.616859	0.771829	0	1	1
vesicle	C10-MSCV 48h	35	2.94217	1.6416	2	0.805095	1
vesicle	C10-HDAC7 48h	35	1.74435	1.28741	2	0.526205	1
vesicle	C10-MSCV 72h	35	2.56417	1.54153	1	0.930258	1
vesicle	C10-HDAC7 72h	35	1.19945	1.07626	1	0.704912	1
vesicle_membrane	C10-MSCV 48h	23	1.93342	1.33075	0	1	1
vesicle_membrane	C10-HDAC7 48h	23	1.14629	1.04363	0	1	1
vesicle_membrane	C10-MSCV 72h	23	1.68503	1.24963	0	1	1
vesicle_membrane	C10-HDAC7 72h	23	0.788209	0.872466	0	1	1
vesicular_fraction	C10-MSCV 48h	10	0.840619	0.877471	0	1	1
vesicular_fraction	C10-HDAC7 48h	10	0.498387	0.688148	0	1	1
vesicular_fraction	C10-MSCV 72h	10	0.73262	0.823982	0	1	1
vesicular_fraction	C10-HDAC7 72h	10	0.3427	0.575287	0	1	1
voltage-gated_calcium_channel_complex	C10-MSCV 48h	17	1.42905	1.14408	1	0.775237	1
voltage-gated_calcium_channel_complex	C10-HDAC7 48h	17	0.847258	0.897236	1	0.580671	1
voltage-gated_calcium_channel_complex	C10-MSCV 72h	17	1.24545	1.07434	0	1	1
voltage-gated_calcium_channel_complex	C10-HDAC7 72h	17	0.582589	0.750083	0	1	1
voltage-gated_potassium_channel_complex	C10-MSCV 48h	64	5.37996	2.21985	2	0.975076	1
voltage-gated_potassium_channel_complex	C10-HDAC7 48h	64	3.18968	1.74089	2	0.834722	1
voltage-gated_potassium_channel_complex	C10-MSCV 72h	64	4.68877	2.08453	3	0.856741	1
voltage-gated_potassium_channel_complex	C10-HDAC7 72h	64	2.19328	1.45537	3	0.37637	1
voltage-gated_sodium_channel_complex	C10-MSCV 48h	10	0.840619	0.877471	0	1	1
voltage-gated_sodium_channel_complex	C10-HDAC7 48h	10	0.498387	0.688148	0	1	1
voltage-gated_sodium_channel_complex	C10-MSCV 72h	10	0.73262	0.823982	0	1	1
voltage-gated_sodium_channel_complex	C10-HDAC7 72h	10	0.3427	0.575287	0	1	1
XY_body	C10-MSCV 48h	11	0.924681	0.920299	4	0.0101694	0.0671177
XY_body	C10-HDAC7 48h	11	0.548226	0.721736	2	0.101336	0.514475
XY_body	C10-MSCV 72h	11	0.805882	0.8642	4	0.00625059	0.0467025
XY_body	C10-HDAC7 72h	11	0.376969	0.603366	1	0.318583	0.993376
Z_disc	C10-MSCV 48h	63	5.2959	2.20243	1	0.996041	1
Z_disc	C10-HDAC7 48h	63	3.13984	1.72724	1	0.960076	1
Z_disc	C10-MSCV 72h	63	4.6155	2.06818	0	1	1
Z_disc	C10-HDAC7 72h	63	2.15901	1.44396	0	1	1
zonula_adherens	C10-MSCV 48h	9	0.756557	0.832442	0	1	1
zonula_adherens	C10-HDAC7 48h	9	0.448548	0.652835	0	1	1
zonula_adherens	C10-MSCV 72h	9	0.659358	0.781698	0	1	1
zonula_adherens	C10-HDAC7 72h	9	0.30843	0.545765	0	1	1
zymogen_granule	C10-MSCV 48h	9	0.756557	0.832442	1	0.546272	1
zymogen_granule	C10-HDAC7 48h	9	0.448548	0.652835	1	0.368787	1
zymogen_granule	C10-MSCV 72h	9	0.659358	0.781698	1	0.495788	1
zymogen_granule	C10-HDAC7 72h	9	0.30843	0.545765	1	0.269363	0.969707
zymogen_granule_membrane	C10-MSCV 48h	13	1.0928	1.00047	0	1	1
zymogen_granule_membrane	C10-HDAC7 48h	13	0.647903	0.78461	0	1	1
zymogen_granule_membrane	C10-MSCV 72h	13	0.952405	0.939484	0	1	1
zymogen_granule_membrane	C10-HDAC7 72h	13	0.445509	0.655928	0	1	1

## Sheet: TableS2_GOMF
GO term	Condition	Number of genes with this GO term in this condition	Expected (by chance) number of genes with this GO term in this condition	Number of genes with the term	Number of genes in this condition	p-value	corrected p-value
nuclease_activity	C10-MSCV 72h	103	7.54598	2.64446	20	5.328749199810063E-5	0.00118653
exonuclease_activity	C10-MSCV 48h	45	3.78279	1.8614	13	5.786663984041277E-5	0.00124693
binding	C10-MSCV 48h	710	59.6839	7.3937	90	7.339369308629554E-5	0.00153209
DNA-directed_DNA_polymerase_activity	C10-MSCV 48h	29	2.4378	1.49428	10	7.874314089265589E-5	0.00159395
telomeric_DNA_binding	C10-MSCV 48h	11	0.924681	0.920299	6	1.123068125039549E-4	0.0022065
exonuclease_activity	C10-HDAC7 48h	45	2.24274	1.45978	10	6.0244835913815314E-5	0.00223575
ribonucleoprotein_complex_binding	C10-MSCV 72h	17	1.24545	1.07434	7	1.1397259366444463E-4	0.00245593
DNA_helicase_activity	C10-HDAC7 72h	13	0.445509	0.655928	5	4.8281832700708016E-5	0.00248094
damaged_DNA_binding	C10-HDAC7 48h	38	1.89387	1.34145	9	8.251172006813848E-5	0.00290094
nucleocytoplasmic_transporter_activity	C10-MSCV 48h	8	0.672495	0.784834	5	1.8913542402708924E-4	0.00350951
ligase_activity,_forming_aminoacyl-tRNA_and_related_compounds	C10-MSCV 48h	8	0.672495	0.784834	5	1.8913542402708924E-4	0.00360978
Hsp70_protein_binding	C10-MSCV 48h	17	1.42905	1.14408	7	2.699579158419671E-4	0.00474558
ribonucleoprotein_complex_binding	C10-MSCV 48h	17	1.42905	1.14408	7	2.699579158419671E-4	0.00487383
structural_constituent_of_ribosome	C10-MSCV 72h	123	9.01122	2.88982	21	2.3809350263126746E-4	0.0049702
microtubule_motor_activity	C10-HDAC7 48h	50	2.49194	1.53875	10	1.544504564680125E-4	0.00515865
kinase_activity	C10-MSCV 48h	701	58.9274	7.34669	86	3.063239125141702E-4	0.00524678
iron-sulfur_cluster_binding	C10-HDAC7 48h	51	2.54177	1.55406	10	1.8357378175091056E-4	0.00533162
helicase_activity	C10-HDAC7 48h	137	6.8279	2.54708	18	1.6952089570475957E-4	0.00539238
pseudouridine_synthase_activity	C10-HDAC7 48h	12	0.598064	0.753829	5	1.811747086346233E-4	0.00550112
methylated_histone_residue_binding	C10-MSCV 72h	31	2.27112	1.45077	9	2.767601994033981E-4	0.0056023
exonuclease_activity	C10-MSCV 72h	45	3.29679	1.74793	11	3.187356469026977E-4	0.00626222
ribonuclease_P_activity	C10-MSCV 48h	9	0.756557	0.832442	5	3.95939250979258E-4	0.00661219
ATP-dependent_helicase_activity	C10-HDAC7 72h	71	2.43317	1.5329	10	1.5224730450067673E-4	0.00726437
chaperone_binding	C10-HDAC7 48h	44	2.1929	1.44347	9	2.737499610901127E-4	0.00761937
nucleotidyltransferase_activity	C10-HDAC7 48h	75	3.7379	1.88457	12	3.25498252709096E-4	0.00869731
protein_binding	C10-HDAC7 48h	3125	155.746	12.1649	199	3.5029509563328344E-4	0.00899989
Hsp70_protein_binding	C10-HDAC7 72h	17	0.582589	0.750083	5	2.0693803403581376E-4	0.00921564
protein_C-terminus_binding	C10-HDAC7 48h	184	9.17032	2.95183	21	3.7469163867036157E-4	0.00927015
kinase_activity	C10-HDAC7 72h	701	24.0232	4.81663	43	2.328905692900359E-4	0.00972318
catalytic_activity	C10-MSCV 48h	717	60.2724	7.43006	86	6.209328643768934E-4	0.00987579
endonuclease_activity	C10-MSCV 48h	70	5.88433	2.32157	15	6.142373623702353E-4	0.0100076
hydrolase_activity,_acting_on_acid_anhydrides	C10-MSCV 72h	21	1.5385	1.19406	7	5.247138854464464E-4	0.0100145
protein_kinase_binding	C10-HDAC7 72h	296	10.1439	3.1299	23	2.702636931461488E-4	0.0106198
methyltransferase_activity	C10-HDAC7 72h	155	5.31184	2.26491	15	3.122489886849908E-4	0.0115879
repressing_transcription_factor_binding	C10-MSCV 72h	28	2.05133	1.37879	8	6.791630269382392E-4	0.0126022
2_iron,_2_sulfur_cluster_binding	C10-HDAC7 72h	19	0.651129	0.792979	5	3.672025869102827E-4	0.0129101
kinase_activity	C10-MSCV 72h	701	51.3566	6.89885	75	7.423540033717421E-4	0.0134025
magnesium_ion_binding	C10-MSCV 72h	162	11.8684	3.31646	24	7.8197007255551E-4	0.0137462
double-stranded_DNA_binding	C10-MSCV 48h	127	10.6759	3.12705	22	9.064633520634039E-4	0.0137618
heat_shock_protein_binding	C10-HDAC7 48h	69	3.43887	1.80762	11	5.878969056421033E-4	0.0140255
ATP-dependent_DNA_helicase_activity	C10-MSCV 48h	15	1.26093	1.07468	6	9.05183699905433E-4	0.0140619
microtubule_motor_activity	C10-MSCV 72h	50	3.6631	1.84248	11	8.349731692042905E-4	0.0143016
Hsp70_protein_binding	C10-MSCV 72h	17	1.24545	1.07434	6	9.426362678315428E-4	0.015742
methylated_histone_residue_binding	C10-HDAC7 48h	31	1.545	1.21161	7	6.954963111160889E-4	0.0160204
hydrolase_activity,_acting_on_acid_anhydrides	C10-MSCV 48h	21	1.7653	1.27158	7	0.00119496	0.0177385
histone_methyltransferase_activity	C10-MSCV 48h	11	0.924681	0.920299	5	0.00125738	0.0182594
methylated_histone_residue_binding	C10-HDAC7 72h	31	1.06237	1.0129	6	5.693962557823015E-4	0.0190178
ATPase_activity	C10-MSCV 72h	111	8.13208	2.74523	18	0.0011887	0.0193671
chromatin_binding	C10-HDAC7 48h	252	12.5594	3.45448	25	9.204421011721854E-4	0.0204952
protein_C-terminus_binding	C10-MSCV 48h	184	15.4674	3.76393	28	0.00163068	0.0226936
heat_shock_protein_binding	C10-MSCV 48h	69	5.80027	2.30493	14	0.00160989	0.0228811
nucleocytoplasmic_transporter_activity	C10-MSCV 72h	8	0.586096	0.736992	4	0.00158532	0.0246277
Hsp70_protein_binding	C10-HDAC7 48h	17	0.847258	0.897236	5	0.00114788	0.0247349
ligase_activity,_forming_aminoacyl-tRNA_and_related_compounds	C10-MSCV 72h	8	0.586096	0.736992	4	0.00158532	0.0252141
transaminase_activity	C10-MSCV 72h	25	1.83155	1.30283	7	0.00167257	0.0253927
peptidyl-prolyl_cis-trans_isomerase_activity	C10-HDAC7 72h	33	1.13091	1.04506	6	8.077883394051133E-4	0.0256954
hydrolase_activity,_acting_on_acid_anhydrides,_in_phosphorus-containing_anhydrides	C10-MSCV 72h	19	1.39198	1.13578	6	0.00181932	0.0270068
3'-5'_exonuclease_activity	C10-MSCV 48h	12	1.00874	0.961221	5	0.00200654	0.0273545
DNA-dependent_ATPase_activity	C10-MSCV 48h	23	1.93342	1.33075	7	0.00216926	0.0289813
catalytic_activity	C10-MSCV 72h	717	52.5288	6.97714	74	0.002076	0.0301471
protein_transporter_activity	C10-MSCV 48h	64	5.37996	2.21985	13	0.00230288	0.0301632
peptidyl-prolyl_cis-trans_isomerase_activity	C10-MSCV 72h	33	2.41764	1.49684	8	0.00218289	0.0310249
phosphoprotein_phosphatase_activity	C10-MSCV 72h	136	9.96363	3.0387	20	0.00223248	0.0310687
microtubule_motor_activity	C10-MSCV 48h	50	4.2031	1.96208	11	0.00252795	0.0324745
binding	C10-MSCV 72h	710	52.016	6.943	73	0.00243241	0.0331602
transcription_factor_binding	C10-MSCV 72h	279	20.4401	4.35231	34	0.00258856	0.0345832
ribonuclease_P_activity	C10-MSCV 72h	9	0.659358	0.781698	4	0.00268809	0.0352087
nuclease_activity	C10-HDAC7 48h	103	5.13339	2.20852	13	0.00186582	0.0377688
amino_acid_transmembrane_transporter_activity	C10-HDAC7 48h	27	1.34564	1.13074	6	0.0018303	0.0382074
transaminase_activity	C10-HDAC7 72h	25	0.856749	0.909609	5	0.00141368	0.0429246
amino_acid_binding	C10-MSCV 72h	28	2.05133	1.37879	7	0.00339318	0.0435893
protein_serine/threonine_kinase_activity	C10-MSCV 48h	391	32.8682	5.48682	49	0.00346177	0.0436314
hydrolase_activity,_acting_on_acid_anhydrides,_in_phosphorus-containing_anhydrides	C10-MSCV 48h	19	1.59718	1.20951	6	0.00365896	0.0452627
lyase_activity	C10-MSCV 48h	133	11.1802	3.20006	21	0.00374498	0.0454844
nucleoside-triphosphatase_activity	C10-HDAC7 72h	128	4.38655	2.05821	12	0.00157181	0.0456507
endonuclease_activity	C10-HDAC7 48h	70	3.48871	1.82067	10	0.0024121	0.0473907
iron-sulfur_cluster_binding	C10-HDAC7 72h	51	1.74777	1.29918	7	0.00170984	0.0475904
histone_deacetylase_binding	C10-HDAC7 72h	67	2.29609	1.48909	8	0.00204709	0.0506465
ligase_activity,_forming_aminoacyl-tRNA_and_related_compounds	C10-HDAC7 72h	8	0.27416	0.514552	3	0.00197965	0.0508619
DNA-directed_DNA_polymerase_activity	C10-HDAC7 48h	29	1.44532	1.17187	6	0.0026968	0.0514704
Ran_GTPase_binding	C10-MSCV 48h	9	0.756557	0.832442	4	0.00445194	0.0521736
protein_methyltransferase_activity	C10-MSCV 48h	14	1.17687	1.03824	5	0.00439756	0.0524566
protein_binding	C10-HDAC7 72h	3125	107.094	10.1697	138	0.00197503	0.0527728
enzyme_binding	C10-HDAC7 48h	216	10.7652	3.19822	21	0.00286288	0.0531224
mRNA_3'-UTR_binding	C10-HDAC7 72h	28	0.959559	0.962639	5	0.00240128	0.0553124
poly(A)_RNA_binding	C10-HDAC7 48h	13	0.647903	0.78461	4	0.0030668	0.0553682
p53_binding	C10-MSCV 48h	47	3.95091	1.90231	10	0.00503105	0.0569617
histone_binding	C10-HDAC7 72h	54	1.85058	1.33685	7	0.00239273	0.0570837
GTP_binding	C10-MSCV 48h	340	28.581	5.11649	43	0.00496826	0.0572207
phosphoprotein_phosphatase_activity	C10-HDAC7 48h	136	6.77806	2.53777	15	0.00334729	0.0573331
unfolded_protein_binding	C10-HDAC7 48h	85	4.23629	2.00628	11	0.00332276	0.0584106
translation_initiation_factor_activity	C10-MSCV 48h	55	4.6234	2.05785	11	0.00549138	0.0591652
microtubule_binding	C10-MSCV 48h	103	8.65838	2.81612	17	0.00544535	0.059631
metal_ion_binding	C10-MSCV 48h	2733	229.741	14.5062	268	0.00536074	0.0596829
ribosome_binding	C10-HDAC7 48h	31	1.545	1.21161	6	0.00383873	0.0641069
SH3/SH2_adaptor_activity	C10-HDAC7 48h	22	1.09645	1.02069	5	0.00396711	0.0646349
single-stranded_RNA_binding	C10-MSCV 72h	23	1.68503	1.24963	6	0.00525312	0.0662091
protein_serine/threonine_kinase_activity	C10-MSCV 72h	391	28.6454	5.15236	43	0.00542412	0.0670984
protein_serine/threonine_phosphatase_activity	C10-MSCV 72h	38	2.78395	1.60624	8	0.00554295	0.0673217
isomerase_activity	C10-MSCV 72h	118	8.64491	2.83047	17	0.00564403	0.0673252
protein_serine/threonine_kinase_activity	C10-HDAC7 48h	391	19.4869	4.30299	32	0.00459249	0.0713438
double-stranded_DNA_binding	C10-HDAC7 48h	127	6.32952	2.45236	14	0.0045137	0.0717893
telomeric_DNA_binding	C10-MSCV 72h	11	0.805882	0.8642	4	0.00625059	0.0719896
GTP_binding	C10-MSCV 72h	340	24.9091	4.8046	38	0.00658692	0.0721321
single-stranded_RNA_binding	C10-HDAC7 48h	23	1.14629	1.04363	5	0.0048633	0.072193
metal_ion_binding	C10-HDAC7 48h	2733	136.209	11.3763	167	0.00480372	0.0729292
protein_transporter_activity	C10-MSCV 72h	64	4.68877	2.08453	11	0.00646378	0.0731831
translation_elongation_factor_activity	C10-MSCV 72h	24	1.75829	1.27651	6	0.00657584	0.0732111
histone_methyltransferase_activity	C10-MSCV 72h	11	0.805882	0.8642	4	0.00625059	0.0732525
mismatched_DNA_binding	C10-MSCV 48h	10	0.840619	0.877471	4	0.00692864	0.0734655
mRNA_3'-UTR_binding	C10-MSCV 48h	28	2.35373	1.46829	7	0.00722309	0.0742312
repressing_transcription_factor_binding	C10-MSCV 48h	28	2.35373	1.46829	7	0.00722309	0.075391
nucleocytoplasmic_transporter_activity	C10-HDAC7 48h	8	0.39871	0.615499	3	0.00573594	0.0766322
DNA-directed_RNA_polymerase_activity	C10-HDAC7 48h	33	1.64468	1.25008	6	0.00530408	0.0770245
ATPase_activator_activity	C10-HDAC7 48h	8	0.39871	0.615499	3	0.00573594	0.0781961
ligase_activity,_forming_aminoacyl-tRNA_and_related_compounds	C10-HDAC7 48h	8	0.39871	0.615499	3	0.00573594	0.0798252
DNA_binding,_bending	C10-MSCV 48h	50	4.2031	1.96208	10	0.00792684	0.0802292
AU-rich_element_binding	C10-MSCV 48h	16	1.34499	1.10992	5	0.00832475	0.0805933
SH3/SH2_adaptor_activity	C10-MSCV 48h	22	1.84936	1.3015	6	0.0080867	0.0806256
N-acetyltransferase_activity	C10-HDAC7 48h	34	1.69452	1.26888	6	0.00617322	0.0808571
ubiquitin-ubiquitin_ligase_activity	C10-HDAC7 48h	8	0.39871	0.615499	3	0.00573594	0.0815236
protein_serine/threonine/tyrosine_kinase_activity	C10-MSCV 48h	16	1.34499	1.10992	5	0.00832475	0.0817785
catalytic_activity	C10-HDAC7 72h	717	24.5716	4.87129	39	0.00372831	0.0830171
identical_protein_binding	C10-MSCV 48h	322	27.0679	4.97921	40	0.00874156	0.0834195
4_iron,_4_sulfur_cluster_binding	C10-MSCV 72h	25	1.83155	1.30283	6	0.00812425	0.0847968
metal_ion_binding	C10-MSCV 72h	2733	200.225	13.6219	234	0.00831854	0.085489
identical_protein_binding	C10-MSCV 72h	322	23.5904	4.67569	36	0.00794924	0.0856466
histone_acetyltransferase_activity	C10-MSCV 72h	25	1.83155	1.30283	6	0.00812425	0.0861428
lyase_activity	C10-HDAC7 48h	133	6.62855	2.50962	14	0.00677101	0.0869814
protein_serine/threonine/tyrosine_kinase_activity	C10-HDAC7 48h	16	0.797419	0.870446	4	0.0069249	0.0872798
magnesium_ion_binding	C10-HDAC7 72h	162	5.55173	2.31549	13	0.0040583	0.0874498
ubiquitin_binding	C10-HDAC7 48h	35	1.74435	1.28741	6	0.00714142	0.0883421
3'-5'_exonuclease_activity	C10-MSCV 72h	12	0.879143	0.902627	4	0.00883674	0.0894385
histone_deacetylase_binding	C10-MSCV 72h	67	4.90855	2.13282	11	0.00913721	0.0910993
hydrolase_activity	C10-HDAC7 72h	1519	52.0561	7.09028	72	0.00439841	0.0918169
single-stranded_RNA_binding	C10-MSCV 48h	23	1.93342	1.33075	6	0.0101752	0.0944033
phosphoprotein_phosphatase_activity	C10-MSCV 48h	136	11.4324	3.23595	20	0.0100691	0.0947343
RNA_polymerase_II_transcription_cofactor_activity	C10-MSCV 48h	30	2.52186	1.51982	7	0.0107122	0.0980239
Ran_GTPase_binding	C10-HDAC7 48h	9	0.448548	0.652835	3	0.00828654	0.100644
2_iron,_2_sulfur_cluster_binding	C10-MSCV 72h	19	1.39198	1.13578	5	0.0102779	0.100965
ATPase_activity	C10-MSCV 48h	111	9.33087	2.92344	17	0.0114229	0.103115
transcription_factor_binding	C10-MSCV 48h	279	23.4533	4.63484	35	0.0116492	0.103756
translation_elongation_factor_activity	C10-MSCV 48h	24	2.01749	1.35937	6	0.0126195	0.110919
poly(A)_RNA_binding	C10-MSCV 72h	13	0.952405	0.939484	4	0.0120323	0.114823
amino_acid_transmembrane_transporter_activity	C10-MSCV 72h	27	1.97807	1.35394	6	0.011976	0.115942
binding	C10-HDAC7 48h	710	35.3855	5.79844	50	0.00999819	0.119264
ribonuclease_activity	C10-MSCV 48h	12	1.00874	0.961221	4	0.0142508	0.12363
pyridoxal_phosphate_binding	C10-HDAC7 48h	61	3.04016	1.6996	8	0.0105899	0.124106
enzyme_binding	C10-MSCV 48h	216	18.1574	4.07812	28	0.0148312	0.127016
NF-kappaB_binding	C10-MSCV 48h	25	2.10155	1.3874	6	0.0154475	0.127395
4_iron,_4_sulfur_cluster_binding	C10-MSCV 48h	25	2.10155	1.3874	6	0.0154475	0.128987
transaminase_activity	C10-MSCV 48h	25	2.10155	1.3874	6	0.0154475	0.13062
mRNA_3'-UTR_binding	C10-HDAC7 48h	28	1.39548	1.15149	5	0.0115568	0.133103
hydrolase_activity	C10-HDAC7 48h	1519	75.705	8.48127	96	0.0117916	0.133505
transcription_corepressor_activity	C10-MSCV 72h	110	8.05882	2.73284	15	0.0145053	0.136473
pseudouridine_synthase_activity	C10-HDAC7 72h	12	0.411239	0.630195	3	0.00701653	0.142032
single-stranded_RNA_binding	C10-HDAC7 72h	23	0.788209	0.872466	4	0.00724437	0.142331
isomerase_activity	C10-HDAC7 72h	118	4.04385	1.97618	10	0.00756749	0.144431
peptidyl-prolyl_cis-trans_isomerase_activity	C10-MSCV 48h	33	2.77404	1.594	7	0.0180259	0.145076
carboxy-lyase_activity	C10-MSCV 48h	19	1.59718	1.20951	5	0.0179356	0.14611
protein_methyltransferase_activity	C10-MSCV 72h	14	1.02567	0.974949	4	0.0158822	0.147352
phosphatidylinositol-3-phosphatase_activity	C10-MSCV 72h	8	0.586096	0.736992	3	0.0166378	0.148187
ubiquitin-ubiquitin_ligase_activity	C10-MSCV 72h	8	0.586096	0.736992	3	0.0166378	0.15019
P-P-bond-hydrolysis-driven_protein_transmembrane_transporter_activity	C10-MSCV 72h	8	0.586096	0.736992	3	0.0166378	0.152247
poly(A)_RNA_binding	C10-MSCV 48h	13	1.0928	1.00047	4	0.0192352	0.152965
tubulin-tyrosine_ligase_activity	C10-HDAC7 72h	13	0.445509	0.655928	3	0.00889085	0.156292
translation_initiation_factor_activity	C10-MSCV 72h	55	4.02941	1.93241	9	0.0178277	0.156696
translation_elongation_factor_activity	C10-HDAC7 72h	24	0.822479	0.891231	4	0.00846052	0.15699
microtubule_binding	C10-MSCV 72h	103	7.54598	2.64446	14	0.0182438	0.158271
unfolded_protein_binding	C10-HDAC7 72h	85	2.91295	1.67724	8	0.0088104	0.159063
SH3/SH2_adaptor_activity	C10-MSCV 72h	22	1.61176	1.22216	5	0.0193829	0.165997
p53_binding	C10-MSCV 72h	47	3.44331	1.78635	8	0.0198827	0.168122
metalloexopeptidase_activity	C10-HDAC7 48h	11	0.548226	0.721736	3	0.0151032	0.168149
ATP-dependent_DNA_helicase_activity	C10-MSCV 72h	15	1.09893	1.00917	4	0.0204231	0.170533
protein_N-terminus_binding	C10-MSCV 48h	101	8.49025	2.78865	15	0.0217093	0.17061
ATPase_activator_activity	C10-MSCV 48h	8	0.672495	0.784834	3	0.0240938	0.17122
amino_acid_transmembrane_transporter_activity	C10-MSCV 48h	27	2.26967	1.44183	6	0.0223572	0.171662
ubiquitin_binding	C10-MSCV 48h	35	2.94217	1.6416	7	0.0245076	0.172327
ubiquitin-ubiquitin_ligase_activity	C10-MSCV 48h	8	0.672495	0.784834	3	0.0240938	0.173061
protein_domain_specific_binding	C10-MSCV 48h	243	20.427	4.32549	30	0.0223241	0.173401
NADPH_binding	C10-MSCV 48h	8	0.672495	0.784834	3	0.0240938	0.174942
histone_deacetylase_binding	C10-MSCV 48h	67	5.63215	2.27128	11	0.0234107	0.175712
adenosine_deaminase_activity	C10-MSCV 48h	8	0.672495	0.784834	3	0.0240938	0.176864
ubiquitin_protein_ligase_binding	C10-MSCV 48h	120	10.0874	3.03965	17	0.023338	0.177156
protein_kinase_A_regulatory_subunit_binding	C10-MSCV 48h	8	0.672495	0.784834	3	0.0240938	0.178829
transcription_coactivator_activity	C10-MSCV 48h	140	11.7687	3.2832	19	0.025912	0.180304
amino_acid_binding	C10-MSCV 48h	28	2.35373	1.46829	6	0.0264847	0.182389
S-adenosylmethionine-dependent_methyltransferase_activity	C10-MSCV 72h	9	0.659358	0.781698	3	0.0236127	0.18341
ubiquitin_protein_ligase_binding	C10-HDAC7 48h	120	5.98064	2.38382	12	0.0169146	0.185228
Ran_GTPase_binding	C10-MSCV 72h	9	0.659358	0.781698	3	0.0236127	0.185568
cofactor_binding	C10-MSCV 72h	23	1.68503	1.24963	5	0.0233078	0.187586
protein_deacetylase_activity	C10-MSCV 72h	9	0.659358	0.781698	3	0.0236127	0.187777
mitogen-activated_protein_kinase_binding	C10-HDAC7 72h	14	0.479779	0.680689	3	0.01103	0.188925
DNA-dependent_ATPase_activity	C10-MSCV 72h	23	1.68503	1.24963	5	0.0233078	0.189874
protein_C-terminus_binding	C10-HDAC7 72h	184	6.30567	2.46771	13	0.0113849	0.190128
ribosome_binding	C10-MSCV 72h	31	2.27112	1.45077	6	0.0232037	0.191359
amino_acid_transmembrane_transporter_activity	C10-HDAC7 72h	27	0.925289	0.945293	4	0.0128839	0.195601
transcription_regulatory_region_DNA_binding	C10-HDAC7 72h	166	5.68881	2.3439	12	0.0124078	0.197342
metal_ion_binding	C10-HDAC7 72h	2733	93.6598	9.51052	116	0.0127564	0.198169
polyubiquitin_binding	C10-HDAC7 72h	15	0.514049	0.70458	3	0.0134402	0.199513
protein_kinase_activity	C10-HDAC7 72h	492	16.8608	4.03522	27	0.0123814	0.201726
3'-5'_exonuclease_activity	C10-HDAC7 48h	12	0.598064	0.753829	3	0.0194009	0.202497
repressing_transcription_factor_binding	C10-HDAC7 72h	28	0.959559	0.962639	4	0.014631	0.203615
translation_initiation_factor_activity	C10-HDAC7 48h	55	2.74113	1.61385	7	0.019014	0.20486
C2H2_zinc_finger_domain_binding	C10-HDAC7 48h	12	0.598064	0.753829	3	0.0194009	0.205712
structural_constituent_of_ribosome	C10-HDAC7 48h	123	6.13016	2.41343	12	0.0201646	0.207231
amino_acid_binding	C10-HDAC7 72h	28	0.959559	0.962639	4	0.014631	0.207947
nucleotidyltransferase_activity	C10-HDAC7 72h	75	2.57025	1.57549	7	0.0144516	0.209863
protein_kinase_activity	C10-MSCV 72h	492	36.0449	5.77963	48	0.0274419	0.210704
enzyme_binding	C10-MSCV 72h	216	15.8246	3.82952	24	0.0278151	0.211142
heat_shock_protein_binding	C10-MSCV 72h	69	5.05508	2.16442	10	0.0283581	0.212845
polyubiquitin_binding	C10-MSCV 48h	15	1.26093	1.07468	4	0.0320889	0.218729
identical_protein_binding	C10-HDAC7 72h	322	11.0349	3.26447	19	0.0164458	0.219715
antioxidant_activity	C10-HDAC7 72h	16	0.548319	0.727687	3	0.0161259	0.219839
four-way_junction_DNA_binding	C10-MSCV 48h	9	0.756557	0.832442	3	0.0339147	0.222108
S-adenosylmethionine-dependent_methyltransferase_activity	C10-MSCV 48h	9	0.756557	0.832442	3	0.0339147	0.224307
NAD_binding	C10-HDAC7 72h	45	1.54215	1.22037	5	0.0185024	0.22472
protein_serine/threonine_kinase_activity	C10-HDAC7 72h	391	13.3996	3.59727	22	0.017229	0.225666
adenylate_kinase_activity	C10-MSCV 48h	9	0.756557	0.832442	3	0.0339147	0.22655
pyridoxal_phosphate_binding	C10-HDAC7 72h	61	2.09047	1.42085	6	0.018006	0.226943
enzyme_binding	C10-HDAC7 72h	216	7.40231	2.67369	14	0.0177079	0.227478
phosphoprotein_phosphatase_activity	C10-HDAC7 72h	136	4.66071	2.12155	10	0.019121	0.228086
cyclin-dependent_protein_kinase_regulator_activity	C10-MSCV 48h	9	0.756557	0.832442	3	0.0339147	0.228839
non-membrane_spanning_protein_tyrosine_kinase_activity	C10-HDAC7 72h	45	1.54215	1.22037	5	0.0185024	0.228882
nucleoside-diphosphatase_activity	C10-MSCV 72h	10	0.73262	0.823982	3	0.0319234	0.229299
NF-kappaB_binding	C10-MSCV 72h	25	1.83155	1.30283	5	0.0326077	0.231723
transition_metal_ion_binding	C10-MSCV 72h	10	0.73262	0.823982	3	0.0319234	0.231791
protein_N-terminus_binding	C10-MSCV 72h	101	7.39946	2.61866	13	0.0332492	0.233795
prenyltransferase_activity	C10-MSCV 72h	10	0.73262	0.823982	3	0.0319234	0.234339
mismatched_DNA_binding	C10-MSCV 72h	10	0.73262	0.823982	3	0.0319234	0.236942
protein_domain_specific_binding	C10-MSCV 72h	243	17.8027	4.06182	26	0.0343228	0.23883
protein_serine/threonine_phosphatase_activity	C10-MSCV 48h	38	3.19435	1.71051	7	0.0369607	0.239707
N-acetyltransferase_activity	C10-MSCV 72h	34	2.49091	1.51935	6	0.0351884	0.242328
ribosome_binding	C10-HDAC7 72h	31	1.06237	1.0129	4	0.0207403	0.243062
tubulin-tyrosine_ligase_activity	C10-HDAC7 48h	13	0.647903	0.78461	3	0.0243012	0.245957
transcription_regulatory_region_DNA_binding	C10-MSCV 48h	166	13.9543	3.57509	21	0.0393981	0.253057
cofactor_binding	C10-HDAC7 48h	23	1.14629	1.04363	4	0.0255459	0.254696
binding	C10-HDAC7 72h	710	24.3317	4.84746	35	0.022373	0.257675
double-stranded_RNA_binding	C10-MSCV 48h	39	3.27841	1.73287	7	0.0418916	0.259108
GDP_binding	C10-MSCV 48h	31	2.60592	1.54495	6	0.0417794	0.260828
transcription_cofactor_activity	C10-MSCV 48h	31	2.60592	1.54495	6	0.0417794	0.263289
ribosome_binding	C10-MSCV 48h	31	2.60592	1.54495	6	0.0417794	0.265796
ubiquitin_binding	C10-MSCV 72h	35	2.56417	1.54153	6	0.039925	0.272142
metalloexopeptidase_activity	C10-MSCV 72h	11	0.805882	0.8642	3	0.0415506	0.280362
thyroid_hormone_receptor_binding	C10-MSCV 48h	24	2.01749	1.35937	5	0.0462616	0.283511
structural_constituent_of_ribosome	C10-HDAC7 72h	123	4.2152	2.01761	9	0.0261122	0.290716
NAD_binding	C10-MSCV 72h	45	3.29679	1.74793	7	0.044042	0.291288
gamma-tubulin_binding	C10-HDAC7 72h	19	0.651129	0.792979	3	0.025859	0.292777
histone-lysine_N-methyltransferase_activity	C10-MSCV 72h	27	1.97807	1.35394	5	0.0439268	0.293431
double-stranded_DNA_binding	C10-MSCV 72h	127	9.30427	2.93643	15	0.0455116	0.298057
methyl-CpG_binding	C10-HDAC7 72h	8	0.27416	0.514552	2	0.0286556	0.299093
beta-catenin_binding	C10-MSCV 72h	65	4.76203	2.10075	9	0.0468466	0.303821
phosphatidylinositol-3-phosphatase_activity	C10-HDAC7 72h	8	0.27416	0.514552	2	0.0286556	0.30384
microtubule_motor_activity	C10-HDAC7 72h	50	1.7135	1.28638	5	0.0279219	0.305768
ubiquitin-ubiquitin_ligase_activity	C10-HDAC7 72h	8	0.27416	0.514552	2	0.0286556	0.308741
transferase_activity,_transferring_phosphorus-containing_groups	C10-HDAC7 48h	504	25.1187	4.88537	35	0.0320945	0.315281
NF-kappaB_binding	C10-HDAC7 48h	25	1.24597	1.08806	4	0.0337442	0.317481
ubiquitin_binding	C10-HDAC7 72h	35	1.19945	1.07626	4	0.031008	0.318667
microtubule_binding	C10-HDAC7 48h	103	5.13339	2.20852	10	0.0330237	0.319708
mRNA_3'-UTR_binding	C10-MSCV 72h	28	2.05133	1.37879	5	0.0503638	0.320409
transaminase_activity	C10-HDAC7 48h	25	1.24597	1.08806	4	0.0337442	0.322016
protein_C-terminus_binding	C10-MSCV 72h	184	13.4802	3.53449	20	0.0503121	0.323158
protein_kinase_activity	C10-MSCV 48h	492	41.3585	6.15482	52	0.0532832	0.323574
ribonuclease_activity	C10-MSCV 72h	12	0.879143	0.902627	3	0.0524553	0.324446
histone_acetyltransferase_activity	C10-MSCV 48h	25	2.10155	1.3874	5	0.0539651	0.324763
ligand-dependent_nuclear_receptor_transcription_coactivator_activity	C10-MSCV 48h	33	2.77404	1.594	6	0.0545308	0.325237
C2H2_zinc_finger_domain_binding	C10-MSCV 72h	12	0.879143	0.902627	3	0.0524553	0.327478
transcription_factor_binding	C10-HDAC7 72h	279	9.56132	3.03869	16	0.0325629	0.329576
carboxylic_acid_binding	C10-MSCV 72h	12	0.879143	0.902627	3	0.0524553	0.330567
protein_kinase_activity	C10-HDAC7 48h	492	24.5206	4.82686	34	0.0362506	0.331717
polyubiquitin_binding	C10-HDAC7 48h	15	0.747581	0.842806	3	0.0359035	0.333104
core_promoter_binding	C10-MSCV 48h	18	1.51311	1.17725	4	0.0588721	0.34497
metalloexopeptidase_activity	C10-MSCV 48h	11	0.924681	0.920299	3	0.0587217	0.347134
neutral_amino_acid_transmembrane_transporter_activity	C10-HDAC7 72h	9	0.30843	0.545765	2	0.0360161	0.348677
protein_transporter_activity	C10-HDAC7 48h	64	3.18968	1.74089	7	0.0397108	0.353691
peroxiredoxin_activity	C10-HDAC7 72h	9	0.30843	0.545765	2	0.0360161	0.353805
protein_serine/threonine_phosphatase_activity	C10-HDAC7 48h	38	1.89387	1.34145	5	0.0392627	0.354426
N-acetyltransferase_activity	C10-MSCV 48h	34	2.8581	1.61798	6	0.0616957	0.358371
ubiquitin_thiolesterase_activity	C10-MSCV 48h	60	5.04371	2.14936	9	0.0623373	0.358977
protein_deacetylase_activity	C10-HDAC7 72h	9	0.30843	0.545765	2	0.0360161	0.359086
SH3/SH2_adaptor_activity	C10-HDAC7 72h	22	0.753939	0.853289	3	0.038103	0.363611
damaged_DNA_binding	C10-HDAC7 72h	38	1.30226	1.12144	4	0.0403563	0.364297
protein_serine/threonine_phosphatase_activity	C10-HDAC7 72h	38	1.30226	1.12144	4	0.0403563	0.369288
lyase_activity	C10-HDAC7 72h	133	4.5579	2.09802	9	0.0401205	0.372229
transferase_activity,_transferring_phosphorus-containing_groups	C10-HDAC7 72h	504	17.2721	4.08413	25	0.0442327	0.374018
protein_domain_specific_binding	C10-HDAC7 72h	243	8.3276	2.83588	14	0.0420096	0.374166
folic_acid_binding	C10-HDAC7 48h	16	0.797419	0.870446	3	0.0425908	0.374351
cofactor_binding	C10-HDAC7 72h	23	0.788209	0.872466	3	0.0427318	0.37559
translation_initiation_factor_activity	C10-HDAC7 72h	55	1.88485	1.34917	5	0.0399256	0.375638
nucleoside-diphosphatase_activity	C10-HDAC7 72h	10	0.3427	0.575287	2	0.0440129	0.376931
transcription_regulatory_region_DNA_binding	C10-MSCV 72h	166	12.1615	3.35716	18	0.0619251	0.379504
double-stranded_RNA_binding	C10-MSCV 72h	39	2.85722	1.62723	6	0.0627659	0.38116
tubulin-tyrosine_ligase_activity	C10-MSCV 72h	13	0.952405	0.939484	3	0.0645822	0.381778
transition_metal_ion_binding	C10-HDAC7 72h	10	0.3427	0.575287	2	0.0440129	0.381826
histone_deacetylase_activity	C10-MSCV 72h	13	0.952405	0.939484	3	0.0645822	0.385187
pyridoxal_phosphate_binding	C10-MSCV 48h	61	5.12778	2.16719	9	0.0679148	0.387753
2_iron,_2_sulfur_cluster_binding	C10-MSCV 48h	19	1.59718	1.20951	4	0.0697885	0.388489
DNA-(apurinic_or_apyrimidinic_site)_lyase_activity	C10-MSCV 72h	13	0.952405	0.939484	3	0.0645822	0.388657
histone-lysine_N-methyltransferase_activity	C10-MSCV 48h	27	2.26967	1.44183	5	0.0714577	0.39126
cyclin_binding	C10-MSCV 48h	19	1.59718	1.20951	4	0.0697885	0.391754
E-box_binding	C10-MSCV 48h	27	2.26967	1.44183	5	0.0714577	0.394494
gamma-tubulin_binding	C10-MSCV 48h	19	1.59718	1.20951	4	0.0697885	0.395074
C2H2_zinc_finger_domain_binding	C10-MSCV 48h	12	1.00874	0.961221	3	0.0735454	0.399417
hydrolase_activity,_acting_on_ester_bonds	C10-MSCV 48h	36	3.02623	1.66488	6	0.0776116	0.414757
DNA_binding,_bending	C10-MSCV 72h	50	3.6631	1.84248	7	0.0709233	0.415585
repressing_transcription_factor_binding	C10-HDAC7 48h	28	1.39548	1.15149	4	0.0485931	0.416156
ubiquitin-specific_protease_activity	C10-MSCV 48h	36	3.02623	1.66488	6	0.0776116	0.418101
NF-kappaB_binding	C10-HDAC7 72h	25	0.856749	0.909609	3	0.0527856	0.419771
amino_acid_binding	C10-HDAC7 48h	28	1.39548	1.15149	4	0.0485931	0.421561
protein_disulfide_oxidoreductase_activity	C10-HDAC7 72h	25	0.856749	0.909609	3	0.0527856	0.424829
NAD_binding	C10-MSCV 48h	45	3.78279	1.8614	7	0.0802111	0.425246
cyclin-dependent_protein_kinase_activity	C10-MSCV 48h	28	2.35373	1.46829	5	0.0812344	0.42728
tubulin_binding	C10-HDAC7 72h	25	0.856749	0.909609	3	0.0527856	0.430009
phosphatase_activity	C10-MSCV 72h	103	7.54598	2.64446	12	0.0741363	0.430635
telomeric_DNA_binding	C10-HDAC7 72h	11	0.376969	0.603366	2	0.0525937	0.433736
FK506_binding	C10-MSCV 72h	14	1.02567	0.974949	3	0.077864	0.437085
pyridoxal_phosphate_binding	C10-MSCV 72h	61	4.46898	2.03509	8	0.0762427	0.439053
metalloexopeptidase_activity	C10-HDAC7 72h	11	0.376969	0.603366	2	0.0525937	0.439157
MAP_kinase_tyrosine/serine/threonine_phosphatase_activity	C10-MSCV 72h	14	1.02567	0.974949	3	0.077864	0.440789
mitogen-activated_protein_kinase_binding	C10-MSCV 72h	14	1.02567	0.974949	3	0.077864	0.444557
tubulin-tyrosine_ligase_activity	C10-MSCV 48h	13	1.0928	1.00047	3	0.0898385	0.458108
kinase_binding	C10-MSCV 72h	52	3.80962	1.87897	7	0.0839016	0.459395
protein_tyrosine_phosphatase_activity	C10-MSCV 72h	94	6.88662	2.52628	11	0.08267	0.460196
rRNA_binding	C10-MSCV 72h	23	1.68503	1.24963	4	0.0834094	0.460475
DNA-(apurinic_or_apyrimidinic_site)_lyase_activity	C10-MSCV 48h	13	1.0928	1.00047	3	0.0898385	0.461631
methyl-CpG_binding	C10-HDAC7 48h	8	0.39871	0.615499	2	0.056913	0.463633
microtubule_plus-end_binding	C10-MSCV 48h	13	1.0928	1.00047	3	0.0898385	0.46521
cysteine-type_endopeptidase_activator_activity_involved_in_apoptotic_process	C10-MSCV 48h	13	1.0928	1.00047	3	0.0898385	0.468844
NADPH_binding	C10-HDAC7 48h	8	0.39871	0.615499	2	0.056913	0.469357
ion_channel_binding	C10-HDAC7 72h	12	0.411239	0.630195	2	0.0617091	0.473812
adenosine_deaminase_activity	C10-HDAC7 48h	8	0.39871	0.615499	2	0.056913	0.475224
oxidoreductase_activity,_acting_on_the_CH-OH_group_of_donors,_NAD_or_NADP_as_acceptor	C10-HDAC7 48h	42	2.09323	1.41028	5	0.0566373	0.478908
C2H2_zinc_finger_domain_binding	C10-HDAC7 72h	12	0.411239	0.630195	2	0.0617091	0.479322
acid-amino_acid_ligase_activity	C10-HDAC7 72h	62	2.12474	1.43245	5	0.0612832	0.481614
E-box_binding	C10-HDAC7 72h	27	0.925289	0.945293	3	0.0638644	0.484789
ligand-dependent_nuclear_receptor_transcription_coactivator_activity	C10-MSCV 72h	33	2.41764	1.49684	5	0.0903337	0.490593
neutral_amino_acid_transmembrane_transporter_activity	C10-HDAC7 48h	9	0.448548	0.652835	2	0.0708063	0.492694
NAD_binding	C10-HDAC7 48h	45	2.24274	1.45978	5	0.0721384	0.496788
polyubiquitin_binding	C10-MSCV 72h	15	1.09893	1.00917	3	0.0922242	0.496821
four-way_junction_DNA_binding	C10-HDAC7 48h	9	0.448548	0.652835	2	0.0708063	0.49788
protein_domain_specific_binding	C10-HDAC7 48h	243	12.1108	3.39223	18	0.0623429	0.501748
ribonuclease_P_activity	C10-HDAC7 48h	9	0.448548	0.652835	2	0.0708063	0.503177
ATP-dependent_helicase_activity	C10-HDAC7 48h	71	3.53855	1.83363	7	0.0633204	0.503548
GDP_binding	C10-HDAC7 48h	31	1.545	1.21161	4	0.0664904	0.504722
carboxy-lyase_activity	C10-HDAC7 48h	19	0.946935	0.948547	3	0.0660314	0.507
transcription_factor_binding	C10-HDAC7 48h	279	13.905	3.63483	20	0.0675884	0.507293
proteasome_binding	C10-HDAC7 48h	9	0.448548	0.652835	2	0.0708063	0.508587
2_iron,_2_sulfur_cluster_binding	C10-HDAC7 48h	19	0.946935	0.948547	3	0.0660314	0.512895
phosphotransferase_activity,_for_other_substituted_phosphate_groups	C10-HDAC7 48h	9	0.448548	0.652835	2	0.0708063	0.514115
double-stranded_DNA_binding	C10-HDAC7 72h	127	4.35228	2.05015	8	0.0714323	0.518661
protein_heterodimerization_activity	C10-MSCV 72h	319	23.3706	4.65386	30	0.0970575	0.518675
gamma-tubulin_binding	C10-HDAC7 48h	19	0.946935	0.948547	3	0.0660314	0.518929
cyclin-dependent_protein_kinase_regulator_activity	C10-HDAC7 48h	9	0.448548	0.652835	2	0.0708063	0.519765
histone_deacetylase_activity	C10-HDAC7 72h	13	0.445509	0.655928	2	0.0713124	0.52348
peroxiredoxin_activity	C10-HDAC7 48h	9	0.448548	0.652835	2	0.0708063	0.52554
poly(A)_RNA_binding	C10-HDAC7 72h	13	0.445509	0.655928	2	0.0713124	0.529297
metal_ion_transmembrane_transporter_activity	C10-HDAC7 72h	13	0.445509	0.655928	2	0.0713124	0.535244
ubiquitin_protein_ligase_binding	C10-MSCV 72h	120	8.79143	2.85436	13	0.101293	0.537012
RNA_polymerase_II_transcription_factor_binding	C10-MSCV 48h	22	1.84936	1.3015	4	0.108129	0.53903
beta-tubulin_binding	C10-MSCV 48h	22	1.84936	1.3015	4	0.108129	0.543083
FK506_binding	C10-MSCV 48h	14	1.17687	1.03824	3	0.107475	0.54389
peptidyl-prolyl_cis-trans_isomerase_activity	C10-HDAC7 48h	33	1.64468	1.25008	4	0.0800656	0.545754
lyase_activity	C10-MSCV 72h	133	9.74384	3.00499	14	0.109216	0.548544
antioxidant_activity	C10-MSCV 72h	16	1.17219	1.04226	3	0.10758	0.548575
methyl-CpG_binding	C10-MSCV 72h	8	0.586096	0.736992	2	0.111842	0.549343
non-membrane_spanning_protein_tyrosine_kinase_activity	C10-MSCV 72h	45	3.29679	1.74793	6	0.108829	0.550741
p53_binding	C10-HDAC7 72h	47	1.61069	1.24719	4	0.0768953	0.552323
folic_acid_binding	C10-MSCV 72h	16	1.17219	1.04226	3	0.10758	0.552794
ATPase_activator_activity	C10-MSCV 72h	8	0.586096	0.736992	2	0.111842	0.553412
protein_disulfide_oxidoreductase_activity	C10-MSCV 72h	25	1.83155	1.30283	4	0.106347	0.555
protein_serine/threonine/tyrosine_kinase_activity	C10-MSCV 72h	16	1.17219	1.04226	3	0.10758	0.55708
endodeoxyribonuclease_activity	C10-MSCV 72h	8	0.586096	0.736992	2	0.111842	0.557542
tubulin_binding	C10-MSCV 72h	25	1.83155	1.30283	4	0.106347	0.55937
FK506_binding	C10-HDAC7 72h	14	0.479779	0.680689	2	0.0813595	0.56029
transforming_growth_factor_beta_binding	C10-HDAC7 48h	10	0.498387	0.688148	2	0.0856573	0.560971
p53_binding	C10-HDAC7 48h	47	2.34242	1.49187	5	0.0836322	0.564306
MAP_kinase_tyrosine/serine/threonine_phosphatase_activity	C10-HDAC7 72h	14	0.479779	0.680689	2	0.0813595	0.566126
1-phosphatidylinositol-3-kinase_activity	C10-HDAC7 48h	10	0.498387	0.688148	2	0.0856573	0.566525
GTP_binding	C10-HDAC7 72h	340	11.6518	3.35447	17	0.0798505	0.567448
protein_homodimerization_activity	C10-HDAC7 48h	551	27.4611	5.10808	35	0.0875942	0.568086
protein_heterodimerization_activity	C10-HDAC7 72h	319	10.9321	3.24923	16	0.0853421	0.570085
protein_methyltransferase_activity	C10-HDAC7 72h	14	0.479779	0.680689	2	0.0813595	0.572086
mismatched_DNA_binding	C10-HDAC7 48h	10	0.498387	0.688148	2	0.0856573	0.572191
protein_tyrosine_kinase_activity	C10-HDAC7 72h	132	4.52363	2.09012	8	0.084936	0.573104
transcription_corepressor_activity	C10-HDAC7 72h	110	3.76969	1.90801	7	0.0844979	0.575965
coenzyme_binding	C10-MSCV 72h	26	1.90481	1.32863	4	0.118772	0.579124
heat_shock_protein_binding	C10-HDAC7 72h	69	2.36463	1.51116	5	0.0879705	0.581825
hydrolase_activity,_acting_on_ester_bonds	C10-MSCV 72h	36	2.63743	1.5634	5	0.120276	0.582207
cofactor_binding	C10-MSCV 48h	23	1.93342	1.33075	4	0.122629	0.593595
isomerase_activity	C10-MSCV 48h	118	9.9193	3.01421	14	0.120019	0.593873
rRNA_binding	C10-MSCV 48h	23	1.93342	1.33075	4	0.122629	0.597928
cysteine-type_endopeptidase_inhibitor_activity_involved_in_apoptotic_process	C10-HDAC7 48h	22	1.09645	1.02069	3	0.0941212	0.59879
ATP-dependent_DNA_helicase_activity	C10-HDAC7 72h	15	0.514049	0.70458	2	0.0918086	0.601256
unmethylated_CpG_binding	C10-MSCV 72h	9	0.659358	0.781698	2	0.137051	0.602302
protein_complex_scaffold	C10-MSCV 48h	23	1.93342	1.33075	4	0.122629	0.602324
neurotransmitter:sodium_symporter_activity	C10-HDAC7 48h	22	1.09645	1.02069	3	0.0941212	0.604548
neutral_amino_acid_transmembrane_transporter_activity	C10-MSCV 72h	9	0.659358	0.781698	2	0.137051	0.60629
transferase_activity,_transferring_phosphorus-containing_groups	C10-MSCV 48h	504	42.3672	6.22942	50	0.127274	0.60728
RNA_polymerase_II_transcription_coactivator_activity	C10-MSCV 72h	18	1.31872	1.10549	3	0.140925	0.607341
four-way_junction_DNA_binding	C10-MSCV 72h	9	0.659358	0.781698	2	0.137051	0.610332
protein_heterodimerization_activity	C10-MSCV 48h	319	26.8157	4.95596	33	0.127117	0.610893
core_promoter_binding	C10-MSCV 72h	18	1.31872	1.10549	3	0.140925	0.611285
NAD-dependent_histone_deacetylase_activity_(H4-K16_specific)	C10-MSCV 72h	9	0.659358	0.781698	2	0.137051	0.614428
transferase_activity,_transferring_nitrogenous_groups	C10-MSCV 72h	18	1.31872	1.10549	3	0.140925	0.61528
NAD-dependent_histone_deacetylase_activity_(H3-K14_specific)	C10-MSCV 72h	9	0.659358	0.781698	2	0.137051	0.61858
cyclin-dependent_protein_kinase_activity	C10-MSCV 72h	28	2.05133	1.37879	4	0.14536	0.622438
proteasome_binding	C10-MSCV 72h	9	0.659358	0.781698	2	0.137051	0.622788
transcription_coactivator_activity	C10-MSCV 72h	140	10.2567	3.08306	14	0.146677	0.624079
histone_deacetylase_activity_(H3-K16_specific)	C10-MSCV 72h	9	0.659358	0.781698	2	0.137051	0.627054
E-box_binding	C10-MSCV 72h	27	1.97807	1.35394	4	0.131789	0.628822
cyclin-dependent_protein_kinase_regulator_activity	C10-MSCV 72h	9	0.659358	0.781698	2	0.137051	0.631378
transferase_activity,_transferring_phosphorus-containing_groups	C10-MSCV 72h	504	36.924	5.84969	44	0.131539	0.632144
protein_complex_binding	C10-HDAC7 72h	229	7.84782	2.75298	12	0.097508	0.632382
DNA-directed_RNA_polymerase_activity	C10-HDAC7 72h	33	1.13091	1.04506	3	0.102706	0.635253
histone_deacetylase_activity_(H3-K9_specific)	C10-MSCV 72h	9	0.659358	0.781698	2	0.137051	0.635763
ATPase_activity	C10-HDAC7 48h	111	5.5321	2.29268	9	0.102927	0.63662
telomeric_DNA_binding	C10-HDAC7 48h	11	0.548226	0.721736	2	0.101336	0.638608
protein_tyrosine_phosphatase_activity	C10-HDAC7 72h	94	3.22138	1.7638	6	0.104258	0.63894
DNA-dependent_ATPase_activity	C10-HDAC7 48h	23	1.14629	1.04363	3	0.104407	0.639855
peroxiredoxin_activity	C10-MSCV 72h	9	0.659358	0.781698	2	0.137051	0.640209
DNA_binding,_bending	C10-HDAC7 48h	50	2.49194	1.53875	5	0.102558	0.640266
methyl-CpG_binding	C10-MSCV 48h	8	0.672495	0.784834	2	0.140923	0.640387
monosaccharide_binding	C10-HDAC7 72h	16	0.548319	0.727687	2	0.10262	0.640658
oxidoreductase_activity,_acting_on_the_CH-OH_group_of_donors,_NAD_or_NADP_as_acceptor	C10-MSCV 48h	42	3.5306	1.79828	6	0.137601	0.642779
dipeptidyl-peptidase_activity	C10-MSCV 72h	9	0.659358	0.781698	2	0.137051	0.644717
phosphatidylinositol-3-phosphatase_activity	C10-MSCV 48h	8	0.672495	0.784834	2	0.140923	0.644773
zinc_ion_binding	C10-MSCV 48h	1337	112.391	10.1461	124	0.13728	0.645796
NAD+_ADP-ribosyltransferase_activity	C10-HDAC7 72h	16	0.548319	0.727687	2	0.10262	0.646702
gamma-catenin_binding	C10-MSCV 48h	16	1.34499	1.10992	3	0.14624	0.646942
magnesium_ion_binding	C10-MSCV 48h	162	13.618	3.53175	18	0.136923	0.648686
P-P-bond-hydrolysis-driven_protein_transmembrane_transporter_activity	C10-MSCV 48h	8	0.672495	0.784834	2	0.140923	0.64922
histone_deacetylase_activity_(H3-K14_specific)	C10-MSCV 72h	9	0.659358	0.781698	2	0.137051	0.64929
transforming_growth_factor_beta_binding	C10-MSCV 72h	10	0.73262	0.823982	2	0.163332	0.649441
antioxidant_activity	C10-MSCV 48h	16	1.34499	1.10992	3	0.14624	0.651255
carbonate_dehydratase_activity	C10-HDAC7 72h	16	0.548319	0.727687	2	0.10262	0.652861
oxidoreductase_activity,_acting_on_NADH_or_NADPH	C10-MSCV 72h	10	0.73262	0.823982	2	0.163332	0.65333
endodeoxyribonuclease_activity	C10-MSCV 48h	8	0.672495	0.784834	2	0.140923	0.653728
carbonate_dehydratase_activity	C10-MSCV 48h	16	1.34499	1.10992	3	0.14624	0.655626
tropomyosin_binding	C10-MSCV 72h	10	0.73262	0.823982	2	0.163332	0.657266
protein_serine/threonine/tyrosine_kinase_activity	C10-HDAC7 72h	16	0.548319	0.727687	2	0.10262	0.659139
folic_acid_binding	C10-MSCV 48h	16	1.34499	1.10992	3	0.14624	0.660056
dynein_binding	C10-MSCV 72h	10	0.73262	0.823982	2	0.163332	0.661249
cyclin_binding	C10-MSCV 72h	19	1.39198	1.13578	3	0.158734	0.662714
zinc_ion_binding	C10-HDAC7 48h	1337	66.6343	7.95697	77	0.109168	0.662951
5'-nucleotidase_activity	C10-MSCV 72h	10	0.73262	0.823982	2	0.163332	0.665281
gamma-tubulin_binding	C10-MSCV 72h	19	1.39198	1.13578	3	0.158734	0.666882
protein_homodimerization_activity	C10-MSCV 72h	551	40.3673	6.11637	47	0.157847	0.667353
1-phosphatidylinositol-3-kinase_activity	C10-MSCV 72h	10	0.73262	0.823982	2	0.163332	0.669363
magnesium_ion_binding	C10-HDAC7 48h	162	8.07387	2.76974	12	0.111757	0.672556
protein_tyrosine_kinase_activity	C10-MSCV 72h	132	9.67058	2.99368	13	0.170353	0.673349
JUN_kinase_binding	C10-MSCV 72h	10	0.73262	0.823982	2	0.163332	0.673494
acid_phosphatase_activity	C10-MSCV 72h	10	0.73262	0.823982	2	0.163332	0.677678
RNA_polymerase_II_transcription_cofactor_activity	C10-MSCV 72h	30	2.19786	1.42718	4	0.174006	0.68374
ribonuclease_activity	C10-HDAC7 48h	12	0.598064	0.753829	2	0.117723	0.683817
translation_elongation_factor_activity	C10-HDAC7 48h	24	1.19613	1.06607	3	0.115112	0.68656
glucocorticoid_receptor_binding	C10-HDAC7 48h	12	0.598064	0.753829	2	0.117723	0.689815
ubiquitin-protein_ligase_activity	C10-HDAC7 48h	198	9.86806	3.06207	14	0.120477	0.693783
phosphatidylserine_binding	C10-HDAC7 48h	12	0.598064	0.753829	2	0.117723	0.69592
unmethylated_CpG_binding	C10-MSCV 48h	9	0.756557	0.832442	2	0.171497	0.711554
tubulin_binding	C10-HDAC7 48h	25	1.24597	1.08806	3	0.126208	0.714463
neutral_amino_acid_transmembrane_transporter_activity	C10-MSCV 48h	9	0.756557	0.832442	2	0.171497	0.716002
non-membrane_spanning_protein_tyrosine_kinase_activity	C10-MSCV 48h	45	3.78279	1.8614	6	0.17381	0.716696
proteasome_binding	C10-MSCV 48h	9	0.756557	0.832442	2	0.171497	0.720505
histone_acetyltransferase_activity	C10-HDAC7 48h	25	1.24597	1.08806	3	0.126208	0.720569
phosphate_ion_binding	C10-MSCV 72h	11	0.805882	0.8642	2	0.190395	0.722636
phosphotransferase_activity,_for_other_substituted_phosphate_groups	C10-MSCV 48h	9	0.756557	0.832442	2	0.171497	0.725065
PDZ_domain_binding	C10-HDAC7 48h	117	5.83113	2.35383	9	0.130381	0.725788
protein_N-terminus_binding	C10-HDAC7 48h	101	5.03371	2.18697	8	0.13154	0.72619
armadillo_repeat_domain_binding	C10-MSCV 72h	11	0.805882	0.8642	2	0.190395	0.726765
GTP_binding	C10-HDAC7 48h	340	16.9452	4.01256	22	0.129734	0.728254
peroxiredoxin_activity	C10-MSCV 48h	9	0.756557	0.832442	2	0.171497	0.729683
phosphatidylinositol_binding	C10-MSCV 72h	64	4.68877	2.08453	7	0.186919	0.730187
estradiol_17-beta-dehydrogenase_activity	C10-MSCV 72h	11	0.805882	0.8642	2	0.190395	0.730942
GDP_binding	C10-MSCV 72h	31	2.27112	1.45077	4	0.188998	0.734017
transforming_growth_factor_beta_receptor_binding	C10-MSCV 48h	17	1.42905	1.14408	3	0.16709	0.734316
inositol-polyphosphate_5-phosphatase_activity	C10-MSCV 48h	9	0.756557	0.832442	2	0.171497	0.734361
NAD-dependent_histone_deacetylase_activity_(H3-K9_specific)	C10-MSCV 72h	11	0.805882	0.8642	2	0.190395	0.735167
microtubule_plus-end_binding	C10-HDAC7 48h	13	0.647903	0.78461	2	0.134709	0.737585
phosphoric_ester_hydrolase_activity	C10-MSCV 48h	9	0.756557	0.832442	2	0.171497	0.739098
RNA_polymerase_II_regulatory_region_sequence-specific_DNA_binding	C10-MSCV 72h	21	1.5385	1.19406	3	0.196174	0.740362
coenzyme_binding	C10-HDAC7 48h	26	1.29581	1.10961	3	0.137667	0.741625
protein_deacetylase_activity	C10-MSCV 48h	9	0.756557	0.832442	2	0.171497	0.743898
coenzyme_binding	C10-MSCV 48h	26	2.18561	1.41488	4	0.170531	0.744543
protein_phosphatase_inhibitor_activity	C10-HDAC7 48h	26	1.29581	1.10961	3	0.137667	0.747654
syntaxin-1_binding	C10-HDAC7 72h	18	0.616859	0.771829	2	0.125186	0.75337
transferase_activity,_transferring_nitrogenous_groups	C10-HDAC7 72h	18	0.616859	0.771829	2	0.125186	0.760219
oxidoreductase_activity	C10-MSCV 48h	589	49.5125	6.73427	56	0.185718	0.761102
proline-rich_region_binding	C10-MSCV 48h	18	1.51311	1.17725	3	0.188733	0.764084
RNA_polymerase_II_transcription_coactivator_activity	C10-MSCV 48h	18	1.51311	1.17725	3	0.188733	0.768743
transforming_growth_factor_beta_binding	C10-MSCV 48h	10	0.840619	0.877471	2	0.203002	0.77934
FK506_binding	C10-HDAC7 48h	14	0.697742	0.814228	2	0.152193	0.782037
nucleobase-containing_compound_kinase_activity	C10-MSCV 48h	10	0.840619	0.877471	2	0.203002	0.783845
AMP_binding	C10-HDAC7 48h	14	0.697742	0.814228	2	0.152193	0.7881
nucleoside-diphosphatase_activity	C10-MSCV 48h	10	0.840619	0.877471	2	0.203002	0.788402
oxidoreductase_activity,_acting_on_NADH_or_NADPH	C10-MSCV 48h	10	0.840619	0.877471	2	0.203002	0.793013
MAP_kinase_tyrosine/serine/threonine_phosphatase_activity	C10-HDAC7 48h	14	0.697742	0.814228	2	0.152193	0.794257
ion_channel_binding	C10-MSCV 72h	12	0.879143	0.902627	2	0.217983	0.795698
cysteine-type_endopeptidase_inhibitor_activity_involved_in_apoptotic_process	C10-MSCV 72h	22	1.61176	1.22216	3	0.215629	0.795802
transition_metal_ion_binding	C10-MSCV 48h	10	0.840619	0.877471	2	0.203002	0.797677
protein_N-terminus_binding	C10-HDAC7 72h	101	3.46127	1.82829	6	0.13379	0.797964
E-box_binding	C10-HDAC7 48h	27	1.34564	1.13074	3	0.149462	0.798727
glucocorticoid_receptor_binding	C10-MSCV 72h	12	0.879143	0.902627	2	0.217983	0.80007
beta-tubulin_binding	C10-MSCV 72h	22	1.61176	1.22216	3	0.215629	0.800223
protein_methyltransferase_activity	C10-HDAC7 48h	14	0.697742	0.814228	2	0.152193	0.800511
tropomyosin_binding	C10-MSCV 48h	10	0.840619	0.877471	2	0.203002	0.802397
RNA_polymerase_II_activating_transcription_factor_binding	C10-MSCV 72h	22	1.61176	1.22216	3	0.215629	0.804694
protein_homodimerization_activity	C10-MSCV 48h	551	46.3181	6.51341	52	0.210818	0.804722
mitogen-activated_protein_kinase_binding	C10-HDAC7 48h	14	0.697742	0.814228	2	0.152193	0.806864
dynein_binding	C10-MSCV 48h	10	0.840619	0.877471	2	0.203002	0.807173
cyclin_binding	C10-HDAC7 72h	19	0.651129	0.792979	2	0.136871	0.809115
neurotransmitter:sodium_symporter_activity	C10-MSCV 72h	22	1.61176	1.22216	3	0.215629	0.809215
1-phosphatidylinositol-3-kinase_activity	C10-MSCV 48h	10	0.840619	0.877471	2	0.203002	0.812007
prenyltransferase_activity	C10-MSCV 48h	10	0.840619	0.877471	2	0.203002	0.816898
transcription_coactivator_activity	C10-HDAC7 48h	140	6.97742	2.57482	10	0.161951	0.825827
nuclease_activity	C10-HDAC7 72h	103	3.52981	1.8463	6	0.142885	0.829976
phosphatase_activity	C10-HDAC7 72h	103	3.52981	1.8463	6	0.142885	0.837257
protein_phosphatase_binding	C10-MSCV 48h	49	4.11903	1.94236	6	0.227278	0.848166
receptor_tyrosine_kinase_binding	C10-MSCV 48h	29	2.4378	1.49428	4	0.22373	0.849156
sequence-specific_DNA_binding_transcription_factor_activity	C10-MSCV 48h	702	59.0115	7.35193	65	0.225128	0.849637
SNARE_binding	C10-MSCV 72h	23	1.68503	1.24963	3	0.235462	0.850209
ubiquitin-protein_ligase_activity	C10-MSCV 48h	198	16.6443	3.9045	20	0.227152	0.852458
ATP-dependent_DNA_helicase_activity	C10-HDAC7 48h	15	0.747581	0.842806	2	0.170084	0.854254
oxidoreductase_activity,_acting_on_the_aldehyde_or_oxo_group_of_donors,_NAD_or_NADP_as_acceptor	C10-MSCV 72h	23	1.68503	1.24963	3	0.235462	0.854829
Rab_GTPase_activator_activity	C10-HDAC7 72h	39	1.33653	1.1361	3	0.14861	0.85579
protein_kinase_inhibitor_activity	C10-HDAC7 48h	15	0.747581	0.842806	2	0.170084	0.860726
mRNA_binding	C10-MSCV 48h	70	5.88433	2.32157	8	0.233421	0.866252
armadillo_repeat_domain_binding	C10-MSCV 48h	11	0.924681	0.920299	2	0.235064	0.867529
metal_ion_transmembrane_transporter_activity	C10-MSCV 72h	13	0.952405	0.939484	2	0.245874	0.869015
oxidoreductase_activity	C10-MSCV 72h	589	43.1513	6.32376	48	0.242089	0.869439
protein_heterodimerization_activity	C10-HDAC7 48h	319	15.8985	3.88667	20	0.175244	0.873603
nuclear_hormone_receptor_binding	C10-MSCV 72h	13	0.952405	0.939484	2	0.245874	0.873638
cysteine-type_endopeptidase_activator_activity_involved_in_apoptotic_process	C10-MSCV 72h	13	0.952405	0.939484	2	0.245874	0.87831
gamma-catenin_binding	C10-HDAC7 48h	16	0.797419	0.870446	2	0.188297	0.879596
GTPase_activity	C10-MSCV 48h	167	14.0383	3.58584	17	0.239724	0.879865
ubiquitin_thiolesterase_activity	C10-HDAC7 48h	60	2.99032	1.68561	5	0.178699	0.884229
antioxidant_activity	C10-HDAC7 48h	16	0.797419	0.870446	2	0.188297	0.885791
transferase_activity,_transferring_acyl_groups	C10-HDAC7 48h	161	8.02403	2.76118	11	0.181398	0.890984
carbonate_dehydratase_activity	C10-HDAC7 48h	16	0.797419	0.870446	2	0.188297	0.892073
protein_kinase_C_binding	C10-HDAC7 48h	45	2.24274	1.45978	4	0.185152	0.896241
antiporter_activity	C10-HDAC7 48h	30	1.49516	1.19191	3	0.186593	0.896719
AU-rich_element_binding	C10-HDAC7 48h	16	0.797419	0.870446	2	0.188297	0.898445
non-membrane_spanning_protein_tyrosine_kinase_activity	C10-HDAC7 48h	45	2.24274	1.45978	4	0.185152	0.902783
acid-amino_acid_ligase_activity	C10-HDAC7 48h	62	3.09	1.71348	5	0.195967	0.90907
chromatin_binding	C10-HDAC7 72h	252	8.63603	2.88792	12	0.159491	0.9106
Rho_GTPase_binding	C10-HDAC7 48h	31	1.545	1.21161	3	0.199461	0.918896
cysteine-type_peptidase_activity	C10-MSCV 48h	125	10.5077	3.10233	13	0.251863	0.91937
oxidoreductase_activity	C10-HDAC7 72h	589	20.185	4.41512	25	0.163412	0.925078
phosphoprotein_binding	C10-HDAC7 72h	41	1.40507	1.16487	3	0.165162	0.927125
RNA_polymerase_II_regulatory_region_sequence-specific_DNA_binding	C10-MSCV 48h	21	1.7653	1.27158	3	0.257101	0.933389
transcription_regulatory_region_DNA_binding	C10-HDAC7 48h	166	8.27322	2.80373	11	0.207394	0.942442
dipeptidase_activity	C10-MSCV 72h	14	1.02567	0.974949	2	0.273876	0.943036
ubiquitin-specific_protease_activity	C10-MSCV 72h	36	2.63743	1.5634	4	0.268969	0.945639
ribonucleoprotein_complex_binding	C10-HDAC7 48h	17	0.847258	0.897236	2	0.206756	0.94598
FMN_binding	C10-MSCV 72h	14	1.02567	0.974949	2	0.273876	0.947923
regulatory_region_DNA_binding	C10-MSCV 48h	12	1.00874	0.961221	2	0.267368	0.950008
oxidoreductase_activity,_acting_on_the_CH-OH_group_of_donors,_NAD_or_NADP_as_acceptor	C10-HDAC7 72h	42	1.43934	1.17899	3	0.173632	0.950709
AMP_binding	C10-MSCV 72h	14	1.02567	0.974949	2	0.273876	0.95286
acid-amino_acid_ligase_activity	C10-MSCV 48h	62	5.21184	2.18488	7	0.263929	0.952998
glucocorticoid_receptor_binding	C10-MSCV 48h	12	1.00874	0.961221	2	0.267368	0.955089
beta-tubulin_binding	C10-HDAC7 72h	22	0.753939	0.853289	2	0.173171	0.956021
zinc_ion_transmembrane_transporter_activity	C10-MSCV 72h	14	1.02567	0.974949	2	0.273876	0.957848
phosphatidylserine_binding	C10-MSCV 48h	12	1.00874	0.961221	2	0.267368	0.960224
protein_tyrosine_kinase_activity	C10-HDAC7 48h	132	6.57871	2.50017	9	0.213394	0.963157
neurotransmitter:sodium_symporter_activity	C10-HDAC7 72h	22	0.753939	0.853289	2	0.173171	0.963987
rRNA_binding	C10-HDAC7 72h	23	0.788209	0.872466	2	0.185594	0.96857
SNARE_binding	C10-HDAC7 72h	23	0.788209	0.872466	2	0.185594	0.976196
ligand-dependent_nuclear_receptor_transcription_coactivator_activity	C10-HDAC7 48h	33	1.64468	1.25008	3	0.225777	0.979346
cysteine-type_endopeptidase_inhibitor_activity_involved_in_apoptotic_process	C10-MSCV 48h	22	1.84936	1.3015	3	0.280623	0.981446
oxidoreductase_activity,_acting_on_the_aldehyde_or_oxo_group_of_donors,_NAD_or_NADP_as_acceptor	C10-HDAC7 72h	23	0.788209	0.872466	2	0.185594	0.983944
proline-rich_region_binding	C10-HDAC7 48h	18	0.897097	0.923248	2	0.225391	0.984062
RNA_polymerase_II_activating_transcription_factor_binding	C10-MSCV 48h	22	1.84936	1.3015	3	0.280623	0.986611
beta-catenin_binding	C10-HDAC7 72h	65	2.22755	1.4667	4	0.18337	0.987831
ATPase_activity	C10-HDAC7 72h	111	3.80396	1.91666	6	0.181906	0.987914
core_promoter_binding	C10-HDAC7 48h	18	0.897097	0.923248	2	0.225391	0.990536
GTPase_binding	C10-HDAC7 72h	23	0.788209	0.872466	2	0.185594	0.991816
neurotransmitter:sodium_symporter_activity	C10-MSCV 48h	22	1.84936	1.3015	3	0.280623	0.991832
cation_transmembrane_transporter_activity	C10-HDAC7 48h	18	0.897097	0.923248	2	0.225391	0.997096
14-3-3_protein_binding	C10-MSCV 48h	13	1.0928	1.00047	0	1	1
14-3-3_protein_binding	C10-HDAC7 48h	13	0.647903	0.78461	0	1	1
14-3-3_protein_binding	C10-MSCV 72h	13	0.952405	0.939484	0	1	1
14-3-3_protein_binding	C10-HDAC7 72h	13	0.445509	0.655928	0	1	1
1-phosphatidylinositol-3-kinase_activity	C10-HDAC7 72h	10	0.3427	0.575287	0	1	1
1-phosphatidylinositol-4-phosphate_5-kinase_activity	C10-MSCV 48h	8	0.672495	0.784834	0	1	1
1-phosphatidylinositol-4-phosphate_5-kinase_activity	C10-HDAC7 48h	8	0.39871	0.615499	0	1	1
1-phosphatidylinositol-4-phosphate_5-kinase_activity	C10-MSCV 72h	8	0.586096	0.736992	0	1	1
1-phosphatidylinositol-4-phosphate_5-kinase_activity	C10-HDAC7 72h	8	0.27416	0.514552	0	1	1
1-phosphatidylinositol_binding	C10-MSCV 48h	16	1.34499	1.10992	0	1	1
1-phosphatidylinositol_binding	C10-HDAC7 48h	16	0.797419	0.870446	0	1	1
1-phosphatidylinositol_binding	C10-MSCV 72h	16	1.17219	1.04226	0	1	1
1-phosphatidylinositol_binding	C10-HDAC7 72h	16	0.548319	0.727687	0	1	1
3',5'-cyclic-AMP_phosphodiesterase_activity	C10-MSCV 48h	12	1.00874	0.961221	0	1	1
3',5'-cyclic-AMP_phosphodiesterase_activity	C10-HDAC7 48h	12	0.598064	0.753829	0	1	1
3',5'-cyclic-AMP_phosphodiesterase_activity	C10-MSCV 72h	12	0.879143	0.902627	0	1	1
3',5'-cyclic-AMP_phosphodiesterase_activity	C10-HDAC7 72h	12	0.411239	0.630195	0	1	1
3',5'-cyclic-GMP_phosphodiesterase_activity	C10-MSCV 48h	10	0.840619	0.877471	0	1	1
3',5'-cyclic-GMP_phosphodiesterase_activity	C10-HDAC7 48h	10	0.498387	0.688148	0	1	1
3',5'-cyclic-GMP_phosphodiesterase_activity	C10-MSCV 72h	10	0.73262	0.823982	0	1	1
3',5'-cyclic-GMP_phosphodiesterase_activity	C10-HDAC7 72h	10	0.3427	0.575287	0	1	1
3',5'-cyclic-nucleotide_phosphodiesterase_activity	C10-MSCV 48h	23	1.93342	1.33075	1	0.867285	1
3',5'-cyclic-nucleotide_phosphodiesterase_activity	C10-HDAC7 48h	23	1.14629	1.04363	1	0.691441	1
3',5'-cyclic-nucleotide_phosphodiesterase_activity	C10-MSCV 72h	23	1.68503	1.24963	1	0.826216	1
3',5'-cyclic-nucleotide_phosphodiesterase_activity	C10-HDAC7 72h	23	0.788209	0.872466	1	0.551583	1
3'-5'_exonuclease_activity	C10-HDAC7 72h	12	0.411239	0.630195	1	0.341935	1
4_iron,_4_sulfur_cluster_binding	C10-HDAC7 48h	25	1.24597	1.08806	2	0.356136	1
4_iron,_4_sulfur_cluster_binding	C10-HDAC7 72h	25	0.856749	0.909609	1	0.581791	1
5'-nucleotidase_activity	C10-MSCV 48h	10	0.840619	0.877471	1	0.584414	1
5'-nucleotidase_activity	C10-HDAC7 48h	10	0.498387	0.688148	0	1	1
5'-nucleotidase_activity	C10-HDAC7 72h	10	0.3427	0.575287	1	0.294402	1
acetylcholine-activated_cation-selective_channel_activity	C10-MSCV 48h	15	1.26093	1.07468	0	1	1
acetylcholine-activated_cation-selective_channel_activity	C10-HDAC7 48h	15	0.747581	0.842806	0	1	1
acetylcholine-activated_cation-selective_channel_activity	C10-MSCV 72h	15	1.09893	1.00917	0	1	1
acetylcholine-activated_cation-selective_channel_activity	C10-HDAC7 72h	15	0.514049	0.70458	0	1	1
acetylcholine_binding	C10-MSCV 48h	13	1.0928	1.00047	0	1	1
acetylcholine_binding	C10-HDAC7 48h	13	0.647903	0.78461	0	1	1
acetylcholine_binding	C10-MSCV 72h	13	0.952405	0.939484	0	1	1
acetylcholine_binding	C10-HDAC7 72h	13	0.445509	0.655928	0	1	1
acetylcholine_receptor_activity	C10-MSCV 48h	10	0.840619	0.877471	0	1	1
acetylcholine_receptor_activity	C10-HDAC7 48h	10	0.498387	0.688148	0	1	1
acetylcholine_receptor_activity	C10-MSCV 72h	10	0.73262	0.823982	0	1	1
acetylcholine_receptor_activity	C10-HDAC7 72h	10	0.3427	0.575287	0	1	1
acetylglucosaminyltransferase_activity	C10-MSCV 48h	11	0.924681	0.920299	0	1	1
acetylglucosaminyltransferase_activity	C10-HDAC7 48h	11	0.548226	0.721736	0	1	1
acetylglucosaminyltransferase_activity	C10-MSCV 72h	11	0.805882	0.8642	1	0.566961	1
acetylglucosaminyltransferase_activity	C10-HDAC7 72h	11	0.376969	0.603366	1	0.318583	1
acetyltransferase_activity	C10-MSCV 48h	11	0.924681	0.920299	0	1	1
acetyltransferase_activity	C10-HDAC7 48h	11	0.548226	0.721736	0	1	1
acetyltransferase_activity	C10-MSCV 72h	11	0.805882	0.8642	0	1	1
acetyltransferase_activity	C10-HDAC7 72h	11	0.376969	0.603366	0	1	1
acid-amino_acid_ligase_activity	C10-MSCV 72h	62	4.54224	2.0517	6	0.301166	1
acid_phosphatase_activity	C10-MSCV 48h	10	0.840619	0.877471	1	0.584414	1
acid_phosphatase_activity	C10-HDAC7 48h	10	0.498387	0.688148	1	0.400246	1
acid_phosphatase_activity	C10-HDAC7 72h	10	0.3427	0.575287	1	0.294402	1
actin_binding	C10-MSCV 48h	300	25.2186	4.80611	11	0.999667	1
actin_binding	C10-HDAC7 48h	300	14.9516	3.76914	9	0.965026	1
actin_binding	C10-MSCV 72h	300	21.9786	4.51314	11	0.997253	1
actin_binding	C10-HDAC7 72h	300	10.281	3.15098	4	0.992352	1
actin-dependent_ATPase_activity	C10-MSCV 48h	11	0.924681	0.920299	0	1	1
actin-dependent_ATPase_activity	C10-HDAC7 48h	11	0.548226	0.721736	0	1	1
actin-dependent_ATPase_activity	C10-MSCV 72h	11	0.805882	0.8642	0	1	1
actin-dependent_ATPase_activity	C10-HDAC7 72h	11	0.376969	0.603366	0	1	1
actin_filament_binding	C10-MSCV 48h	67	5.63215	2.27128	3	0.92819	1
actin_filament_binding	C10-HDAC7 48h	67	3.33919	1.78123	1	0.96746	1
actin_filament_binding	C10-MSCV 72h	67	4.90855	2.13282	1	0.993889	1
actin_filament_binding	C10-HDAC7 72h	67	2.29609	1.48909	1	0.90332	1
actin_monomer_binding	C10-MSCV 48h	14	1.17687	1.03824	0	1	1
actin_monomer_binding	C10-HDAC7 48h	14	0.697742	0.814228	0	1	1
actin_monomer_binding	C10-MSCV 72h	14	1.02567	0.974949	0	1	1
actin_monomer_binding	C10-HDAC7 72h	14	0.479779	0.680689	0	1	1
activating_transcription_factor_binding	C10-MSCV 48h	21	1.7653	1.27158	2	0.536918	1
activating_transcription_factor_binding	C10-HDAC7 48h	21	1.04661	0.997222	1	0.658222	1
activating_transcription_factor_binding	C10-MSCV 72h	21	1.5385	1.19406	2	0.461732	1
activating_transcription_factor_binding	C10-HDAC7 72h	21	0.719669	0.83367	1	0.519193	1
activin_binding	C10-MSCV 48h	13	1.0928	1.00047	0	1	1
activin_binding	C10-HDAC7 48h	13	0.647903	0.78461	0	1	1
activin_binding	C10-MSCV 72h	13	0.952405	0.939484	0	1	1
activin_binding	C10-HDAC7 72h	13	0.445509	0.655928	0	1	1
acyl-CoA_dehydrogenase_activity	C10-MSCV 48h	15	1.26093	1.07468	1	0.732088	1
acyl-CoA_dehydrogenase_activity	C10-HDAC7 48h	15	0.747581	0.842806	0	1	1
acyl-CoA_dehydrogenase_activity	C10-MSCV 72h	15	1.09893	1.00917	1	0.680585	1
acyl-CoA_dehydrogenase_activity	C10-HDAC7 72h	15	0.514049	0.70458	0	1	1
acyl-CoA_hydrolase_activity	C10-MSCV 48h	12	1.00874	0.961221	0	1	1
acyl-CoA_hydrolase_activity	C10-HDAC7 48h	12	0.598064	0.753829	0	1	1
acyl-CoA_hydrolase_activity	C10-MSCV 72h	12	0.879143	0.902627	0	1	1
acyl-CoA_hydrolase_activity	C10-HDAC7 72h	12	0.411239	0.630195	0	1	1
acylglycerol_lipase_activity	C10-MSCV 48h	11	0.924681	0.920299	0	1	1
acylglycerol_lipase_activity	C10-HDAC7 48h	11	0.548226	0.721736	0	1	1
acylglycerol_lipase_activity	C10-MSCV 72h	11	0.805882	0.8642	0	1	1
acylglycerol_lipase_activity	C10-HDAC7 72h	11	0.376969	0.603366	0	1	1
adenosine_deaminase_activity	C10-MSCV 72h	8	0.586096	0.736992	1	0.455929	1
adenosine_deaminase_activity	C10-HDAC7 72h	8	0.27416	0.514552	0	1	1
adenylate_cyclase_activity	C10-MSCV 48h	11	0.924681	0.920299	0	1	1
adenylate_cyclase_activity	C10-HDAC7 48h	11	0.548226	0.721736	0	1	1
adenylate_cyclase_activity	C10-MSCV 72h	11	0.805882	0.8642	0	1	1
adenylate_cyclase_activity	C10-HDAC7 72h	11	0.376969	0.603366	0	1	1
adenylate_kinase_activity	C10-HDAC7 48h	9	0.448548	0.652835	1	0.368787	1
adenylate_kinase_activity	C10-MSCV 72h	9	0.659358	0.781698	1	0.495788	1
adenylate_kinase_activity	C10-HDAC7 72h	9	0.30843	0.545765	1	0.269363	1
ADP_binding	C10-MSCV 48h	26	2.18561	1.41488	2	0.654672	1
ADP_binding	C10-HDAC7 48h	26	1.29581	1.10961	2	0.374342	1
ADP_binding	C10-MSCV 72h	26	1.90481	1.32863	2	0.577381	1
ADP_binding	C10-HDAC7 72h	26	0.891019	0.927623	2	0.223491	1
aldehyde_dehydrogenase_(NAD)_activity	C10-MSCV 48h	10	0.840619	0.877471	0	1	1
aldehyde_dehydrogenase_(NAD)_activity	C10-HDAC7 48h	10	0.498387	0.688148	0	1	1
aldehyde_dehydrogenase_(NAD)_activity	C10-MSCV 72h	10	0.73262	0.823982	1	0.532728	1
aldehyde_dehydrogenase_(NAD)_activity	C10-HDAC7 72h	10	0.3427	0.575287	0	1	1
alpha-tubulin_binding	C10-MSCV 48h	19	1.59718	1.20951	2	0.482629	1
alpha-tubulin_binding	C10-HDAC7 48h	19	0.946935	0.948547	1	0.621427	1
alpha-tubulin_binding	C10-MSCV 72h	19	1.39198	1.13578	2	0.410514	1
alpha-tubulin_binding	C10-HDAC7 72h	19	0.651129	0.792979	1	0.484464	1
aminopeptidase_activity	C10-MSCV 48h	29	2.4378	1.49428	2	0.713067	1
aminopeptidase_activity	C10-HDAC7 48h	29	1.44532	1.17187	2	0.427575	1
aminopeptidase_activity	C10-MSCV 72h	29	2.1246	1.40319	3	0.358186	1
aminopeptidase_activity	C10-HDAC7 72h	29	0.993829	0.979679	1	0.636239	1
AMP_binding	C10-MSCV 48h	14	1.17687	1.03824	2	0.331674	1
AMP_binding	C10-HDAC7 72h	14	0.479779	0.680689	1	0.386266	1
androgen_receptor_binding	C10-MSCV 48h	24	2.01749	1.35937	2	0.61069	1
androgen_receptor_binding	C10-HDAC7 48h	24	1.19613	1.06607	1	0.706819	1
androgen_receptor_binding	C10-MSCV 72h	24	1.75829	1.27651	2	0.533385	1
androgen_receptor_binding	C10-HDAC7 72h	24	0.822479	0.891231	0	1	1
anion:anion_antiporter_activity	C10-MSCV 48h	12	1.00874	0.961221	1	0.651347	1
anion:anion_antiporter_activity	C10-HDAC7 48h	12	0.598064	0.753829	1	0.458538	1
anion:anion_antiporter_activity	C10-MSCV 72h	12	0.879143	0.902627	1	0.598686	1
anion:anion_antiporter_activity	C10-HDAC7 72h	12	0.411239	0.630195	0	1	1
anion_transmembrane_transporter_activity	C10-MSCV 48h	11	0.924681	0.920299	1	0.619349	1
anion_transmembrane_transporter_activity	C10-HDAC7 48h	11	0.548226	0.721736	1	0.430137	1
anion_transmembrane_transporter_activity	C10-MSCV 72h	11	0.805882	0.8642	1	0.566961	1
anion_transmembrane_transporter_activity	C10-HDAC7 72h	11	0.376969	0.603366	0	1	1
ankyrin_binding	C10-MSCV 48h	9	0.756557	0.832442	0	1	1
ankyrin_binding	C10-HDAC7 48h	9	0.448548	0.652835	0	1	1
ankyrin_binding	C10-MSCV 72h	9	0.659358	0.781698	0	1	1
ankyrin_binding	C10-HDAC7 72h	9	0.30843	0.545765	0	1	1
antigen_binding	C10-MSCV 48h	11	0.924681	0.920299	0	1	1
antigen_binding	C10-HDAC7 48h	11	0.548226	0.721736	0	1	1
antigen_binding	C10-MSCV 72h	11	0.805882	0.8642	0	1	1
antigen_binding	C10-HDAC7 72h	11	0.376969	0.603366	0	1	1
antiporter_activity	C10-MSCV 48h	30	2.52186	1.51982	3	0.46761	1
antiporter_activity	C10-MSCV 72h	30	2.19786	1.42718	2	0.656009	1
antiporter_activity	C10-HDAC7 72h	30	1.0281	0.996426	0	1	1
apolipoprotein_binding	C10-MSCV 48h	10	0.840619	0.877471	0	1	1
apolipoprotein_binding	C10-HDAC7 48h	10	0.498387	0.688148	0	1	1
apolipoprotein_binding	C10-MSCV 72h	10	0.73262	0.823982	0	1	1
apolipoprotein_binding	C10-HDAC7 72h	10	0.3427	0.575287	0	1	1
ARF_GTPase_activator_activity	C10-MSCV 48h	20	1.68124	1.24093	0	1	1
ARF_GTPase_activator_activity	C10-HDAC7 48h	20	0.996774	0.973189	0	1	1
ARF_GTPase_activator_activity	C10-MSCV 72h	20	1.46524	1.16529	0	1	1
ARF_GTPase_activator_activity	C10-HDAC7 72h	20	0.685399	0.813579	0	1	1
ARF_guanyl-nucleotide_exchange_factor_activity	C10-MSCV 48h	18	1.51311	1.17725	0	1	1
ARF_guanyl-nucleotide_exchange_factor_activity	C10-HDAC7 48h	18	0.897097	0.923248	0	1	1
ARF_guanyl-nucleotide_exchange_factor_activity	C10-MSCV 72h	18	1.31872	1.10549	0	1	1
ARF_guanyl-nucleotide_exchange_factor_activity	C10-HDAC7 72h	18	0.616859	0.771829	0	1	1
armadillo_repeat_domain_binding	C10-HDAC7 48h	11	0.548226	0.721736	1	0.430137	1
armadillo_repeat_domain_binding	C10-HDAC7 72h	11	0.376969	0.603366	0	1	1
aromatase_activity	C10-MSCV 48h	29	2.4378	1.49428	0	1	1
aromatase_activity	C10-HDAC7 48h	29	1.44532	1.17187	0	1	1
aromatase_activity	C10-MSCV 72h	29	2.1246	1.40319	0	1	1
aromatase_activity	C10-HDAC7 72h	29	0.993829	0.979679	0	1	1
aspartic-type_endopeptidase_activity	C10-MSCV 48h	26	2.18561	1.41488	0	1	1
aspartic-type_endopeptidase_activity	C10-HDAC7 48h	26	1.29581	1.10961	0	1	1
aspartic-type_endopeptidase_activity	C10-MSCV 72h	26	1.90481	1.32863	1	0.861681	1
aspartic-type_endopeptidase_activity	C10-HDAC7 72h	26	0.891019	0.927623	1	0.596123	1
ATPase_activator_activity	C10-HDAC7 72h	8	0.27416	0.514552	1	0.243436	1
ATPase_activity,_coupled_to_transmembrane_movement_of_ions,_phosphorylative_mechanism	C10-MSCV 48h	29	2.4378	1.49428	2	0.713067	1
ATPase_activity,_coupled_to_transmembrane_movement_of_ions,_phosphorylative_mechanism	C10-HDAC7 48h	29	1.44532	1.17187	0	1	1
ATPase_activity,_coupled_to_transmembrane_movement_of_ions,_phosphorylative_mechanism	C10-MSCV 72h	29	2.1246	1.40319	1	0.889909	1
ATPase_activity,_coupled_to_transmembrane_movement_of_ions,_phosphorylative_mechanism	C10-HDAC7 72h	29	0.993829	0.979679	0	1	1
ATPase_activity,_coupled_to_transmembrane_movement_of_substances	C10-MSCV 48h	29	2.4378	1.49428	2	0.713067	1
ATPase_activity,_coupled_to_transmembrane_movement_of_substances	C10-HDAC7 48h	29	1.44532	1.17187	1	0.772949	1
ATPase_activity,_coupled_to_transmembrane_movement_of_substances	C10-MSCV 72h	29	2.1246	1.40319	2	0.637519	1
ATPase_activity,_coupled_to_transmembrane_movement_of_substances	C10-HDAC7 72h	29	0.993829	0.979679	1	0.636239	1
ATPase_binding	C10-MSCV 48h	24	2.01749	1.35937	2	0.61069	1
ATPase_binding	C10-HDAC7 48h	24	1.19613	1.06607	2	0.337742	1
ATPase_binding	C10-MSCV 72h	24	1.75829	1.27651	1	0.838947	1
ATPase_binding	C10-HDAC7 72h	24	0.822479	0.891231	1	0.56695	1
ATP-dependent_protein_binding	C10-MSCV 48h	9	0.756557	0.832442	1	0.546272	1
ATP-dependent_protein_binding	C10-HDAC7 48h	9	0.448548	0.652835	1	0.368787	1
ATP-dependent_protein_binding	C10-MSCV 72h	9	0.659358	0.781698	1	0.495788	1
ATP-dependent_protein_binding	C10-HDAC7 72h	9	0.30843	0.545765	0	1	1
AU-rich_element_binding	C10-MSCV 72h	16	1.17219	1.04226	2	0.329571	1
AU-rich_element_binding	C10-HDAC7 72h	16	0.548319	0.727687	0	1	1
axon_guidance_receptor_activity	C10-MSCV 48h	8	0.672495	0.784834	0	1	1
axon_guidance_receptor_activity	C10-HDAC7 48h	8	0.39871	0.615499	0	1	1
axon_guidance_receptor_activity	C10-MSCV 72h	8	0.586096	0.736992	0	1	1
axon_guidance_receptor_activity	C10-HDAC7 72h	8	0.27416	0.514552	0	1	1
beta-amyloid_binding	C10-MSCV 48h	25	2.10155	1.3874	2	0.633198	1
beta-amyloid_binding	C10-HDAC7 48h	25	1.24597	1.08806	2	0.356136	1
beta-amyloid_binding	C10-MSCV 72h	25	1.83155	1.30283	2	0.555771	1
beta-amyloid_binding	C10-HDAC7 72h	25	0.856749	0.909609	2	0.210776	1
beta-catenin_binding	C10-MSCV 48h	65	5.46402	2.23712	6	0.46838	1
beta-catenin_binding	C10-HDAC7 48h	65	3.23952	1.75444	4	0.407597	1
beta-tubulin_binding	C10-HDAC7 48h	22	1.09645	1.02069	2	0.300513	1
bHLH_transcription_factor_binding	C10-MSCV 48h	24	2.01749	1.35937	1	0.878441	1
bHLH_transcription_factor_binding	C10-HDAC7 48h	24	1.19613	1.06607	1	0.706819	1
bHLH_transcription_factor_binding	C10-MSCV 72h	24	1.75829	1.27651	1	0.838947	1
bHLH_transcription_factor_binding	C10-HDAC7 72h	24	0.822479	0.891231	0	1	1
cadherin_binding	C10-MSCV 48h	23	1.93342	1.33075	1	0.867285	1
cadherin_binding	C10-HDAC7 48h	23	1.14629	1.04363	0	1	1
cadherin_binding	C10-MSCV 72h	23	1.68503	1.24963	0	1	1
cadherin_binding	C10-HDAC7 72h	23	0.788209	0.872466	0	1	1
calcium-activated_potassium_channel_activity	C10-MSCV 48h	14	1.17687	1.03824	0	1	1
calcium-activated_potassium_channel_activity	C10-HDAC7 48h	14	0.697742	0.814228	0	1	1
calcium-activated_potassium_channel_activity	C10-MSCV 72h	14	1.02567	0.974949	0	1	1
calcium-activated_potassium_channel_activity	C10-HDAC7 72h	14	0.479779	0.680689	0	1	1
calcium_channel_activity	C10-MSCV 48h	67	5.63215	2.27128	3	0.92819	1
calcium_channel_activity	C10-HDAC7 48h	67	3.33919	1.78123	3	0.655155	1
calcium_channel_activity	C10-MSCV 72h	67	4.90855	2.13282	1	0.993889	1
calcium_channel_activity	C10-HDAC7 72h	67	2.29609	1.48909	0	1	1
calcium_channel_regulator_activity	C10-MSCV 48h	14	1.17687	1.03824	0	1	1
calcium_channel_regulator_activity	C10-HDAC7 48h	14	0.697742	0.814228	0	1	1
calcium_channel_regulator_activity	C10-MSCV 72h	14	1.02567	0.974949	0	1	1
calcium_channel_regulator_activity	C10-HDAC7 72h	14	0.479779	0.680689	0	1	1
calcium-dependent_cysteine-type_endopeptidase_activity	C10-MSCV 48h	15	1.26093	1.07468	1	0.732088	1
calcium-dependent_cysteine-type_endopeptidase_activity	C10-HDAC7 48h	15	0.747581	0.842806	1	0.535527	1
calcium-dependent_cysteine-type_endopeptidase_activity	C10-MSCV 72h	15	1.09893	1.00917	0	1	1
calcium-dependent_cysteine-type_endopeptidase_activity	C10-HDAC7 72h	15	0.514049	0.70458	0	1	1
calcium-dependent_phospholipid_binding	C10-MSCV 48h	26	2.18561	1.41488	0	1	1
calcium-dependent_phospholipid_binding	C10-HDAC7 48h	26	1.29581	1.10961	0	1	1
calcium-dependent_phospholipid_binding	C10-MSCV 72h	26	1.90481	1.32863	1	0.861681	1
calcium-dependent_phospholipid_binding	C10-HDAC7 72h	26	0.891019	0.927623	0	1	1
calcium-dependent_protein_binding	C10-MSCV 48h	45	3.78279	1.8614	1	0.98077	1
calcium-dependent_protein_binding	C10-HDAC7 48h	45	2.24274	1.45978	1	0.899797	1
calcium-dependent_protein_binding	C10-MSCV 72h	45	3.29679	1.74793	1	0.967411	1
calcium-dependent_protein_binding	C10-HDAC7 72h	45	1.54215	1.22037	1	0.791787	1
calcium_ion_binding	C10-MSCV 48h	511	42.9556	6.27254	22	0.999905	1
calcium_ion_binding	C10-HDAC7 48h	511	25.4676	4.91918	11	0.99966	1
calcium_ion_binding	C10-MSCV 72h	511	37.4369	5.89018	21	0.999034	1
calcium_ion_binding	C10-HDAC7 72h	511	17.5119	4.1124	14	0.835378	1
calmodulin_binding	C10-MSCV 48h	127	10.6759	3.12705	6	0.960864	1
calmodulin_binding	C10-HDAC7 48h	127	6.32952	2.45236	5	0.763719	1
calmodulin_binding	C10-MSCV 72h	127	9.30427	2.93643	6	0.910033	1
calmodulin_binding	C10-HDAC7 72h	127	4.35228	2.05015	4	0.636349	1
calmodulin-dependent_protein_kinase_activity	C10-MSCV 48h	13	1.0928	1.00047	1	0.680655	1
calmodulin-dependent_protein_kinase_activity	C10-HDAC7 48h	13	0.647903	0.78461	1	0.485524	1
calmodulin-dependent_protein_kinase_activity	C10-MSCV 72h	13	0.952405	0.939484	1	0.628087	1
calmodulin-dependent_protein_kinase_activity	C10-HDAC7 72h	13	0.445509	0.655928	1	0.364487	1
cAMP_binding	C10-MSCV 48h	20	1.68124	1.24093	2	0.510269	1
cAMP_binding	C10-HDAC7 48h	20	0.996774	0.973189	2	0.262943	1
cAMP_binding	C10-MSCV 72h	20	1.46524	1.16529	2	0.43644	1
cAMP_binding	C10-HDAC7 72h	20	0.685399	0.813579	1	0.502131	1
cAMP-dependent_protein_kinase_regulator_activity	C10-MSCV 48h	17	1.42905	1.14408	1	0.775237	1
cAMP-dependent_protein_kinase_regulator_activity	C10-HDAC7 48h	17	0.847258	0.897236	1	0.580671	1
cAMP-dependent_protein_kinase_regulator_activity	C10-MSCV 72h	17	1.24545	1.07434	1	0.725673	1
cAMP-dependent_protein_kinase_regulator_activity	C10-HDAC7 72h	17	0.582589	0.750083	0	1	1
cAMP_response_element_binding	C10-MSCV 48h	9	0.756557	0.832442	1	0.546272	1
cAMP_response_element_binding	C10-HDAC7 48h	9	0.448548	0.652835	1	0.368787	1
cAMP_response_element_binding	C10-MSCV 72h	9	0.659358	0.781698	1	0.495788	1
cAMP_response_element_binding	C10-HDAC7 72h	9	0.30843	0.545765	1	0.269363	1
carbohydrate_binding	C10-MSCV 48h	26	2.18561	1.41488	2	0.654672	1
carbohydrate_binding	C10-HDAC7 48h	26	1.29581	1.10961	2	0.374342	1
carbohydrate_binding	C10-MSCV 72h	26	1.90481	1.32863	2	0.577381	1
carbohydrate_binding	C10-HDAC7 72h	26	0.891019	0.927623	2	0.223491	1
carbonate_dehydratase_activity	C10-MSCV 72h	16	1.17219	1.04226	2	0.329571	1
carboxylesterase_activity	C10-MSCV 48h	47	3.95091	1.90231	0	1	1
carboxylesterase_activity	C10-HDAC7 48h	47	2.34242	1.49187	0	1	1
carboxylesterase_activity	C10-MSCV 72h	47	3.44331	1.78635	0	1	1
carboxylesterase_activity	C10-HDAC7 72h	47	1.61069	1.24719	0	1	1
carboxylic_acid_binding	C10-MSCV 48h	12	1.00874	0.961221	1	0.651347	1
carboxylic_acid_binding	C10-HDAC7 48h	12	0.598064	0.753829	1	0.458538	1
carboxylic_acid_binding	C10-HDAC7 72h	12	0.411239	0.630195	1	0.341935	1
carboxy-lyase_activity	C10-MSCV 72h	19	1.39198	1.13578	2	0.410514	1
carboxy-lyase_activity	C10-HDAC7 72h	19	0.651129	0.792979	1	0.484464	1
carboxypeptidase_activity	C10-MSCV 48h	33	2.77404	1.594	2	0.777802	1
carboxypeptidase_activity	C10-HDAC7 48h	33	1.64468	1.25008	2	0.494612	1
carboxypeptidase_activity	C10-MSCV 72h	33	2.41764	1.49684	1	0.918795	1
carboxypeptidase_activity	C10-HDAC7 72h	33	1.13091	1.04506	1	0.683598	1
cation_binding	C10-MSCV 48h	36	3.02623	1.66488	0	1	1
cation_binding	C10-HDAC7 48h	36	1.79419	1.30567	0	1	1
cation_binding	C10-MSCV 72h	36	2.63743	1.5634	0	1	1
cation_binding	C10-HDAC7 72h	36	1.23372	1.09153	0	1	1
cation_channel_activity	C10-MSCV 48h	26	2.18561	1.41488	0	1	1
cation_channel_activity	C10-HDAC7 48h	26	1.29581	1.10961	0	1	1
cation_channel_activity	C10-MSCV 72h	26	1.90481	1.32863	0	1	1
cation_channel_activity	C10-HDAC7 72h	26	0.891019	0.927623	0	1	1
cation_transmembrane_transporter_activity	C10-MSCV 48h	18	1.51311	1.17725	2	0.45404	1
cation_transmembrane_transporter_activity	C10-MSCV 72h	18	1.31872	1.10549	2	0.384011	1
cation_transmembrane_transporter_activity	C10-HDAC7 72h	18	0.616859	0.771829	1	0.466169	1
C-C_chemokine_binding	C10-MSCV 48h	8	0.672495	0.784834	0	1	1
C-C_chemokine_binding	C10-HDAC7 48h	8	0.39871	0.615499	0	1	1
C-C_chemokine_binding	C10-MSCV 72h	8	0.586096	0.736992	0	1	1
C-C_chemokine_binding	C10-HDAC7 72h	8	0.27416	0.514552	0	1	1
C-C_chemokine_receptor_activity	C10-MSCV 48h	14	1.17687	1.03824	0	1	1
C-C_chemokine_receptor_activity	C10-HDAC7 48h	14	0.697742	0.814228	0	1	1
C-C_chemokine_receptor_activity	C10-MSCV 72h	14	1.02567	0.974949	0	1	1
C-C_chemokine_receptor_activity	C10-HDAC7 72h	14	0.479779	0.680689	0	1	1
cell_adhesion_molecule_binding	C10-MSCV 48h	37	3.11029	1.68785	1	0.961181	1
cell_adhesion_molecule_binding	C10-HDAC7 48h	37	1.84403	1.32368	0	1	1
cell_adhesion_molecule_binding	C10-MSCV 72h	37	2.71069	1.58496	0	1	1
cell_adhesion_molecule_binding	C10-HDAC7 72h	37	1.26799	1.10659	0	1	1
cell_surface_binding	C10-MSCV 48h	17	1.42905	1.14408	1	0.775237	1
cell_surface_binding	C10-HDAC7 48h	17	0.847258	0.897236	1	0.580671	1
cell_surface_binding	C10-MSCV 72h	17	1.24545	1.07434	1	0.725673	1
cell_surface_binding	C10-HDAC7 72h	17	0.582589	0.750083	1	0.447226	1
cGMP_binding	C10-MSCV 48h	11	0.924681	0.920299	1	0.619349	1
cGMP_binding	C10-HDAC7 48h	11	0.548226	0.721736	1	0.430137	1
cGMP_binding	C10-MSCV 72h	11	0.805882	0.8642	1	0.566961	1
cGMP_binding	C10-HDAC7 72h	11	0.376969	0.603366	1	0.318583	1
channel_activity	C10-MSCV 48h	8	0.672495	0.784834	1	0.504631	1
channel_activity	C10-HDAC7 48h	8	0.39871	0.615499	1	0.335678	1
channel_activity	C10-MSCV 72h	8	0.586096	0.736992	1	0.455929	1
channel_activity	C10-HDAC7 72h	8	0.27416	0.514552	0	1	1
chemoattractant_activity	C10-MSCV 48h	17	1.42905	1.14408	2	0.424561	1
chemoattractant_activity	C10-HDAC7 48h	17	0.847258	0.897236	0	1	1
chemoattractant_activity	C10-MSCV 72h	17	1.24545	1.07434	1	0.725673	1
chemoattractant_activity	C10-HDAC7 72h	17	0.582589	0.750083	0	1	1
chemokine_activity	C10-MSCV 48h	33	2.77404	1.594	0	1	1
chemokine_activity	C10-HDAC7 48h	33	1.64468	1.25008	0	1	1
chemokine_activity	C10-MSCV 72h	33	2.41764	1.49684	0	1	1
chemokine_activity	C10-HDAC7 72h	33	1.13091	1.04506	0	1	1
chemokine_receptor_activity	C10-MSCV 48h	21	1.7653	1.27158	1	0.841807	1
chemokine_receptor_activity	C10-HDAC7 48h	21	1.04661	0.997222	1	0.658222	1
chemokine_receptor_activity	C10-MSCV 72h	21	1.5385	1.19406	0	1	1
chemokine_receptor_activity	C10-HDAC7 72h	21	0.719669	0.83367	0	1	1
chitinase_activity	C10-MSCV 48h	8	0.672495	0.784834	0	1	1
chitinase_activity	C10-HDAC7 48h	8	0.39871	0.615499	0	1	1
chitinase_activity	C10-MSCV 72h	8	0.586096	0.736992	0	1	1
chitinase_activity	C10-HDAC7 72h	8	0.27416	0.514552	0	1	1
chloride_channel_activity	C10-MSCV 48h	57	4.79153	2.09493	1	0.993295	1
chloride_channel_activity	C10-HDAC7 48h	57	2.84081	1.64293	1	0.945744	1
chloride_channel_activity	C10-MSCV 72h	57	4.17593	1.96723	1	0.986922	1
chloride_channel_activity	C10-HDAC7 72h	57	1.95339	1.37348	1	0.862982	1
cholesterol_binding	C10-MSCV 48h	20	1.68124	1.24093	2	0.510269	1
cholesterol_binding	C10-HDAC7 48h	20	0.996774	0.973189	2	0.262943	1
cholesterol_binding	C10-MSCV 72h	20	1.46524	1.16529	2	0.43644	1
cholesterol_binding	C10-HDAC7 72h	20	0.685399	0.813579	1	0.502131	1
cholesterol_transporter_activity	C10-MSCV 48h	13	1.0928	1.00047	0	1	1
cholesterol_transporter_activity	C10-HDAC7 48h	13	0.647903	0.78461	0	1	1
cholesterol_transporter_activity	C10-MSCV 72h	13	0.952405	0.939484	0	1	1
cholesterol_transporter_activity	C10-HDAC7 72h	13	0.445509	0.655928	0	1	1
chromatin_DNA_binding	C10-MSCV 48h	23	1.93342	1.33075	2	0.58714	1
chromatin_DNA_binding	C10-HDAC7 48h	23	1.14629	1.04363	2	0.31919	1
chromatin_DNA_binding	C10-MSCV 72h	23	1.68503	1.24963	2	0.510235	1
chromatin_DNA_binding	C10-HDAC7 72h	23	0.788209	0.872466	1	0.551583	1
clathrin_binding	C10-MSCV 48h	15	1.26093	1.07468	0	1	1
clathrin_binding	C10-HDAC7 48h	15	0.747581	0.842806	0	1	1
clathrin_binding	C10-MSCV 72h	15	1.09893	1.00917	1	0.680585	1
clathrin_binding	C10-HDAC7 72h	15	0.514049	0.70458	0	1	1
cobalamin_binding	C10-MSCV 48h	8	0.672495	0.784834	1	0.504631	1
cobalamin_binding	C10-HDAC7 48h	8	0.39871	0.615499	1	0.335678	1
cobalamin_binding	C10-MSCV 72h	8	0.586096	0.736992	1	0.455929	1
cobalamin_binding	C10-HDAC7 72h	8	0.27416	0.514552	1	0.243436	1
coenzyme_binding	C10-HDAC7 72h	26	0.891019	0.927623	1	0.596123	1
collagen_binding	C10-MSCV 48h	41	3.44654	1.77674	1	0.972678	1
collagen_binding	C10-HDAC7 48h	41	2.04339	1.39339	0	1	1
collagen_binding	C10-MSCV 72h	41	3.00374	1.66844	2	0.812619	1
collagen_binding	C10-HDAC7 72h	41	1.40507	1.16487	1	0.760621	1
copper_ion_binding	C10-MSCV 48h	53	4.45528	2.02009	4	0.661068	1
copper_ion_binding	C10-HDAC7 48h	53	2.64145	1.58424	0	1	1
copper_ion_binding	C10-MSCV 72h	53	3.88288	1.89695	4	0.550088	1
copper_ion_binding	C10-HDAC7 72h	53	1.81631	1.32441	3	0.272853	1
coreceptor_activity	C10-MSCV 48h	11	0.924681	0.920299	1	0.619349	1
coreceptor_activity	C10-HDAC7 48h	11	0.548226	0.721736	1	0.430137	1
coreceptor_activity	C10-MSCV 72h	11	0.805882	0.8642	1	0.566961	1
coreceptor_activity	C10-HDAC7 72h	11	0.376969	0.603366	1	0.318583	1
core_promoter_binding	C10-HDAC7 72h	18	0.616859	0.771829	0	1	1
core_promoter_proximal_region_sequence-specific_DNA_binding	C10-MSCV 48h	12	1.00874	0.961221	1	0.651347	1
core_promoter_proximal_region_sequence-specific_DNA_binding	C10-HDAC7 48h	12	0.598064	0.753829	1	0.458538	1
core_promoter_proximal_region_sequence-specific_DNA_binding	C10-MSCV 72h	12	0.879143	0.902627	1	0.598686	1
core_promoter_proximal_region_sequence-specific_DNA_binding	C10-HDAC7 72h	12	0.411239	0.630195	1	0.341935	1
core_promoter_sequence-specific_DNA_binding	C10-MSCV 48h	9	0.756557	0.832442	1	0.546272	1
core_promoter_sequence-specific_DNA_binding	C10-HDAC7 48h	9	0.448548	0.652835	1	0.368787	1
core_promoter_sequence-specific_DNA_binding	C10-MSCV 72h	9	0.659358	0.781698	1	0.495788	1
core_promoter_sequence-specific_DNA_binding	C10-HDAC7 72h	9	0.30843	0.545765	1	0.269363	1
co-SMAD_binding	C10-MSCV 48h	9	0.756557	0.832442	0	1	1
co-SMAD_binding	C10-HDAC7 48h	9	0.448548	0.652835	0	1	1
co-SMAD_binding	C10-MSCV 72h	9	0.659358	0.781698	0	1	1
co-SMAD_binding	C10-HDAC7 72h	9	0.30843	0.545765	0	1	1
C-X-C_chemokine_receptor_activity	C10-MSCV 48h	10	0.840619	0.877471	1	0.584414	1
C-X-C_chemokine_receptor_activity	C10-HDAC7 48h	10	0.498387	0.688148	1	0.400246	1
C-X-C_chemokine_receptor_activity	C10-MSCV 72h	10	0.73262	0.823982	0	1	1
C-X-C_chemokine_receptor_activity	C10-HDAC7 72h	10	0.3427	0.575287	0	1	1
cyclic-nucleotide_phosphodiesterase_activity	C10-MSCV 48h	8	0.672495	0.784834	1	0.504631	1
cyclic-nucleotide_phosphodiesterase_activity	C10-HDAC7 48h	8	0.39871	0.615499	1	0.335678	1
cyclic-nucleotide_phosphodiesterase_activity	C10-MSCV 72h	8	0.586096	0.736992	1	0.455929	1
cyclic-nucleotide_phosphodiesterase_activity	C10-HDAC7 72h	8	0.27416	0.514552	1	0.243436	1
cyclin_binding	C10-HDAC7 48h	19	0.946935	0.948547	1	0.621427	1
cyclin-dependent_protein_kinase_activity	C10-HDAC7 48h	28	1.39548	1.15149	2	0.410084	1
cyclin-dependent_protein_kinase_activity	C10-HDAC7 72h	28	0.959559	0.962639	2	0.249067	1
cyclin-dependent_protein_kinase_inhibitor_activity	C10-MSCV 48h	12	1.00874	0.961221	0	1	1
cyclin-dependent_protein_kinase_inhibitor_activity	C10-HDAC7 48h	12	0.598064	0.753829	0	1	1
cyclin-dependent_protein_kinase_inhibitor_activity	C10-MSCV 72h	12	0.879143	0.902627	0	1	1
cyclin-dependent_protein_kinase_inhibitor_activity	C10-HDAC7 72h	12	0.411239	0.630195	0	1	1
cyclin-dependent_protein_kinase_regulator_activity	C10-HDAC7 72h	9	0.30843	0.545765	1	0.269363	1
cysteine-type_endopeptidase_activator_activity_involved_in_apoptotic_process	C10-HDAC7 48h	13	0.647903	0.78461	0	1	1
cysteine-type_endopeptidase_activator_activity_involved_in_apoptotic_process	C10-HDAC7 72h	13	0.445509	0.655928	1	0.364487	1
cysteine-type_endopeptidase_activity	C10-MSCV 48h	54	4.53934	2.03906	2	0.948034	1
cysteine-type_endopeptidase_activity	C10-HDAC7 48h	54	2.69129	1.59911	0	1	1
cysteine-type_endopeptidase_activity	C10-MSCV 72h	54	3.95615	1.91476	0	1	1
cysteine-type_endopeptidase_activity	C10-HDAC7 72h	54	1.85058	1.33685	0	1	1
cysteine-type_endopeptidase_inhibitor_activity	C10-MSCV 48h	27	2.26967	1.44183	2	0.675128	1
cysteine-type_endopeptidase_inhibitor_activity	C10-HDAC7 48h	27	1.34564	1.13074	2	0.392333	1
cysteine-type_endopeptidase_inhibitor_activity	C10-MSCV 72h	27	1.97807	1.35394	3	0.317027	1
cysteine-type_endopeptidase_inhibitor_activity	C10-HDAC7 72h	27	0.925289	0.945293	1	0.609964	1
cysteine-type_endopeptidase_inhibitor_activity_involved_in_apoptotic_process	C10-HDAC7 72h	22	0.753939	0.853289	1	0.53567	1
cysteine-type_peptidase_activity	C10-HDAC7 48h	125	6.22984	2.43297	7	0.431479	1
cysteine-type_peptidase_activity	C10-MSCV 72h	125	9.15774	2.91322	6	0.902312	1
cysteine-type_peptidase_activity	C10-HDAC7 72h	125	4.28374	2.03395	3	0.805612	1
cytochrome-c_oxidase_activity	C10-MSCV 48h	19	1.59718	1.20951	0	1	1
cytochrome-c_oxidase_activity	C10-HDAC7 48h	19	0.946935	0.948547	0	1	1
cytochrome-c_oxidase_activity	C10-MSCV 72h	19	1.39198	1.13578	0	1	1
cytochrome-c_oxidase_activity	C10-HDAC7 72h	19	0.651129	0.792979	0	1	1
cytokine_activity	C10-MSCV 48h	163	13.7021	3.54264	4	0.999589	1
cytokine_activity	C10-HDAC7 48h	163	8.12371	2.77828	2	0.997704	1
cytokine_activity	C10-MSCV 72h	163	11.9417	3.32668	6	0.982172	1
cytokine_activity	C10-HDAC7 72h	163	5.586	2.32262	3	0.920404	1
cytokine_binding	C10-MSCV 48h	15	1.26093	1.07468	0	1	1
cytokine_binding	C10-HDAC7 48h	15	0.747581	0.842806	0	1	1
cytokine_binding	C10-MSCV 72h	15	1.09893	1.00917	0	1	1
cytokine_binding	C10-HDAC7 72h	15	0.514049	0.70458	0	1	1
cytokine_receptor_activity	C10-MSCV 48h	35	2.94217	1.6416	0	1	1
cytokine_receptor_activity	C10-HDAC7 48h	35	1.74435	1.28741	0	1	1
cytokine_receptor_activity	C10-MSCV 72h	35	2.56417	1.54153	0	1	1
cytokine_receptor_activity	C10-HDAC7 72h	35	1.19945	1.07626	0	1	1
cytokine_receptor_binding	C10-MSCV 48h	13	1.0928	1.00047	0	1	1
cytokine_receptor_binding	C10-HDAC7 48h	13	0.647903	0.78461	0	1	1
cytokine_receptor_binding	C10-MSCV 72h	13	0.952405	0.939484	0	1	1
cytokine_receptor_binding	C10-HDAC7 72h	13	0.445509	0.655928	0	1	1
cytoskeletal_adaptor_activity	C10-MSCV 48h	16	1.34499	1.10992	1	0.754609	1
cytoskeletal_adaptor_activity	C10-HDAC7 48h	16	0.797419	0.870446	1	0.558676	1
cytoskeletal_adaptor_activity	C10-MSCV 72h	16	1.17219	1.04226	1	0.703986	1
cytoskeletal_adaptor_activity	C10-HDAC7 72h	16	0.548319	0.727687	1	0.42761	1
cytoskeletal_protein_binding	C10-MSCV 48h	45	3.78279	1.8614	3	0.740999	1
cytoskeletal_protein_binding	C10-HDAC7 48h	45	2.24274	1.45978	1	0.899797	1
cytoskeletal_protein_binding	C10-MSCV 72h	45	3.29679	1.74793	3	0.649856	1
cytoskeletal_protein_binding	C10-HDAC7 72h	45	1.54215	1.22037	1	0.791787	1
deacetylase_activity	C10-MSCV 48h	9	0.756557	0.832442	0	1	1
deacetylase_activity	C10-HDAC7 48h	9	0.448548	0.652835	0	1	1
deacetylase_activity	C10-MSCV 72h	9	0.659358	0.781698	0	1	1
deacetylase_activity	C10-HDAC7 72h	9	0.30843	0.545765	0	1	1
diacylglycerol_kinase_activity	C10-MSCV 48h	14	1.17687	1.03824	1	0.7075	1
diacylglycerol_kinase_activity	C10-HDAC7 48h	14	0.697742	0.814228	1	0.511165	1
diacylglycerol_kinase_activity	C10-MSCV 72h	14	1.02567	0.974949	1	0.655334	1
diacylglycerol_kinase_activity	C10-HDAC7 72h	14	0.479779	0.680689	1	0.386266	1
dipeptidase_activity	C10-MSCV 48h	14	1.17687	1.03824	2	0.331674	1
dipeptidase_activity	C10-HDAC7 48h	14	0.697742	0.814228	1	0.511165	1
dipeptidase_activity	C10-HDAC7 72h	14	0.479779	0.680689	1	0.386266	1
dipeptidyl-peptidase_activity	C10-MSCV 48h	9	0.756557	0.832442	1	0.546272	1
dipeptidyl-peptidase_activity	C10-HDAC7 48h	9	0.448548	0.652835	1	0.368787	1
dipeptidyl-peptidase_activity	C10-HDAC7 72h	9	0.30843	0.545765	1	0.269363	1
DNA-(apurinic_or_apyrimidinic_site)_lyase_activity	C10-HDAC7 48h	13	0.647903	0.78461	1	0.485524	1
DNA-(apurinic_or_apyrimidinic_site)_lyase_activity	C10-HDAC7 72h	13	0.445509	0.655928	1	0.364487	1
DNA_binding,_bending	C10-HDAC7 72h	50	1.7135	1.28638	2	0.514777	1
DNA-dependent_ATPase_activity	C10-HDAC7 72h	23	0.788209	0.872466	0	1	1
DNA-directed_DNA_polymerase_activity	C10-HDAC7 72h	29	0.993829	0.979679	2	0.261893	1
dolichyl-diphosphooligosaccharide-protein_glycotransferase_activity	C10-MSCV 48h	8	0.672495	0.784834	0	1	1
dolichyl-diphosphooligosaccharide-protein_glycotransferase_activity	C10-HDAC7 48h	8	0.39871	0.615499	0	1	1
dolichyl-diphosphooligosaccharide-protein_glycotransferase_activity	C10-MSCV 72h	8	0.586096	0.736992	0	1	1
dolichyl-diphosphooligosaccharide-protein_glycotransferase_activity	C10-HDAC7 72h	8	0.27416	0.514552	0	1	1
dopamine_binding	C10-MSCV 48h	9	0.756557	0.832442	0	1	1
dopamine_binding	C10-HDAC7 48h	9	0.448548	0.652835	0	1	1
dopamine_binding	C10-MSCV 72h	9	0.659358	0.781698	0	1	1
dopamine_binding	C10-HDAC7 72h	9	0.30843	0.545765	0	1	1
double-stranded_RNA_binding	C10-HDAC7 48h	39	1.94371	1.35898	2	0.585258	1
double-stranded_RNA_binding	C10-HDAC7 72h	39	1.33653	1.1361	2	0.388111	1
drug_binding	C10-MSCV 48h	78	6.55683	2.45064	4	0.902145	1
drug_binding	C10-HDAC7 48h	78	3.88742	1.92189	3	0.752379	1
drug_binding	C10-MSCV 72h	78	5.71443	2.30126	5	0.684481	1
drug_binding	C10-HDAC7 72h	78	2.67306	1.60669	4	0.278688	1
drug_transmembrane_transporter_activity	C10-MSCV 48h	13	1.0928	1.00047	0	1	1
drug_transmembrane_transporter_activity	C10-HDAC7 48h	13	0.647903	0.78461	0	1	1
drug_transmembrane_transporter_activity	C10-MSCV 72h	13	0.952405	0.939484	0	1	1
drug_transmembrane_transporter_activity	C10-HDAC7 72h	13	0.445509	0.655928	0	1	1
dynein_binding	C10-HDAC7 48h	10	0.498387	0.688148	1	0.400246	1
dynein_binding	C10-HDAC7 72h	10	0.3427	0.575287	1	0.294402	1
electron_carrier_activity	C10-MSCV 48h	123	10.3396	3.07741	7	0.900067	1
electron_carrier_activity	C10-HDAC7 48h	123	6.13016	2.41343	4	0.866648	1
electron_carrier_activity	C10-MSCV 72h	123	9.01122	2.88982	7	0.804579	1
electron_carrier_activity	C10-HDAC7 72h	123	4.2152	2.01761	5	0.413844	1
endodeoxyribonuclease_activity	C10-HDAC7 48h	8	0.39871	0.615499	1	0.335678	1
endodeoxyribonuclease_activity	C10-HDAC7 72h	8	0.27416	0.514552	0	1	1
endonuclease_activity	C10-HDAC7 72h	70	2.3989	1.52207	4	0.218812	1
endopeptidase_activity	C10-MSCV 48h	65	5.46402	2.23712	2	0.976866	1
endopeptidase_activity	C10-HDAC7 48h	65	3.23952	1.75444	2	0.841068	1
endopeptidase_activity	C10-MSCV 72h	65	4.76203	2.10075	1	0.992885	1
endopeptidase_activity	C10-HDAC7 72h	65	2.22755	1.4667	1	0.896337	1
endopeptidase_inhibitor_activity	C10-MSCV 48h	22	1.84936	1.3015	1	0.855105	1
endopeptidase_inhibitor_activity	C10-HDAC7 48h	22	1.09645	1.02069	1	0.675256	1
endopeptidase_inhibitor_activity	C10-MSCV 72h	22	1.61176	1.22216	1	0.812477	1
endopeptidase_inhibitor_activity	C10-HDAC7 72h	22	0.753939	0.853289	0	1	1
enhancer_sequence-specific_DNA_binding	C10-MSCV 48h	14	1.17687	1.03824	0	1	1
enhancer_sequence-specific_DNA_binding	C10-HDAC7 48h	14	0.697742	0.814228	0	1	1
enhancer_sequence-specific_DNA_binding	C10-MSCV 72h	14	1.02567	0.974949	0	1	1
enhancer_sequence-specific_DNA_binding	C10-HDAC7 72h	14	0.479779	0.680689	0	1	1
enzyme_activator_activity	C10-MSCV 48h	22	1.84936	1.3015	1	0.855105	1
enzyme_activator_activity	C10-HDAC7 48h	22	1.09645	1.02069	1	0.675256	1
enzyme_activator_activity	C10-MSCV 72h	22	1.61176	1.22216	1	0.812477	1
enzyme_activator_activity	C10-HDAC7 72h	22	0.753939	0.853289	0	1	1
enzyme_inhibitor_activity	C10-MSCV 48h	30	2.52186	1.51982	0	1	1
enzyme_inhibitor_activity	C10-HDAC7 48h	30	1.49516	1.19191	0	1	1
enzyme_inhibitor_activity	C10-MSCV 72h	30	2.19786	1.42718	1	0.897974	1
enzyme_inhibitor_activity	C10-HDAC7 72h	30	1.0281	0.996426	1	0.648705	1
enzyme_regulator_activity	C10-MSCV 48h	15	1.26093	1.07468	0	1	1
enzyme_regulator_activity	C10-HDAC7 48h	15	0.747581	0.842806	0	1	1
enzyme_regulator_activity	C10-MSCV 72h	15	1.09893	1.00917	0	1	1
enzyme_regulator_activity	C10-HDAC7 72h	15	0.514049	0.70458	0	1	1
ephrin_receptor_activity	C10-MSCV 48h	14	1.17687	1.03824	1	0.7075	1
ephrin_receptor_activity	C10-HDAC7 48h	14	0.697742	0.814228	1	0.511165	1
ephrin_receptor_activity	C10-MSCV 72h	14	1.02567	0.974949	1	0.655334	1
ephrin_receptor_activity	C10-HDAC7 72h	14	0.479779	0.680689	1	0.386266	1
ephrin_receptor_binding	C10-MSCV 48h	30	2.52186	1.51982	0	1	1
ephrin_receptor_binding	C10-HDAC7 48h	30	1.49516	1.19191	0	1	1
ephrin_receptor_binding	C10-MSCV 72h	30	2.19786	1.42718	1	0.897974	1
ephrin_receptor_binding	C10-HDAC7 72h	30	1.0281	0.996426	1	0.648705	1
epidermal_growth_factor_receptor_binding	C10-MSCV 48h	26	2.18561	1.41488	0	1	1
epidermal_growth_factor_receptor_binding	C10-HDAC7 48h	26	1.29581	1.10961	0	1	1
epidermal_growth_factor_receptor_binding	C10-MSCV 72h	26	1.90481	1.32863	0	1	1
epidermal_growth_factor_receptor_binding	C10-HDAC7 72h	26	0.891019	0.927623	0	1	1
estradiol_17-beta-dehydrogenase_activity	C10-MSCV 48h	11	0.924681	0.920299	1	0.619349	1
estradiol_17-beta-dehydrogenase_activity	C10-HDAC7 48h	11	0.548226	0.721736	0	1	1
estradiol_17-beta-dehydrogenase_activity	C10-HDAC7 72h	11	0.376969	0.603366	1	0.318583	1
estrogen_receptor_binding	C10-MSCV 48h	28	2.35373	1.46829	3	0.422184	1
estrogen_receptor_binding	C10-HDAC7 48h	28	1.39548	1.15149	2	0.410084	1
estrogen_receptor_binding	C10-MSCV 72h	28	2.05133	1.37879	3	0.337627	1
estrogen_receptor_binding	C10-HDAC7 72h	28	0.959559	0.962639	1	0.62333	1
eukaryotic_cell_surface_binding	C10-MSCV 48h	26	2.18561	1.41488	1	0.898019	1
eukaryotic_cell_surface_binding	C10-HDAC7 48h	26	1.29581	1.10961	1	0.735314	1
eukaryotic_cell_surface_binding	C10-MSCV 72h	26	1.90481	1.32863	2	0.577381	1
eukaryotic_cell_surface_binding	C10-HDAC7 72h	26	0.891019	0.927623	2	0.223491	1
exonuclease_activity	C10-HDAC7 72h	45	1.54215	1.22037	3	0.199724	1
extracellular-glutamate-gated_ion_channel_activity	C10-MSCV 48h	16	1.34499	1.10992	0	1	1
extracellular-glutamate-gated_ion_channel_activity	C10-HDAC7 48h	16	0.797419	0.870446	0	1	1
extracellular-glutamate-gated_ion_channel_activity	C10-MSCV 72h	16	1.17219	1.04226	0	1	1
extracellular-glutamate-gated_ion_channel_activity	C10-HDAC7 72h	16	0.548319	0.727687	0	1	1
extracellular_ligand-gated_ion_channel_activity	C10-MSCV 48h	34	2.8581	1.61798	0	1	1
extracellular_ligand-gated_ion_channel_activity	C10-HDAC7 48h	34	1.69452	1.26888	0	1	1
extracellular_ligand-gated_ion_channel_activity	C10-MSCV 72h	34	2.49091	1.51935	0	1	1
extracellular_ligand-gated_ion_channel_activity	C10-HDAC7 72h	34	1.16518	1.06078	0	1	1
extracellular_matrix_binding	C10-MSCV 48h	18	1.51311	1.17725	0	1	1
extracellular_matrix_binding	C10-HDAC7 48h	18	0.897097	0.923248	0	1	1
extracellular_matrix_binding	C10-MSCV 72h	18	1.31872	1.10549	0	1	1
extracellular_matrix_binding	C10-HDAC7 72h	18	0.616859	0.771829	0	1	1
extracellular_matrix_structural_constituent	C10-MSCV 48h	27	2.26967	1.44183	1	0.906592	1
extracellular_matrix_structural_constituent	C10-HDAC7 48h	27	1.34564	1.13074	1	0.748506	1
extracellular_matrix_structural_constituent	C10-MSCV 72h	27	1.97807	1.35394	1	0.871815	1
extracellular_matrix_structural_constituent	C10-HDAC7 72h	27	0.925289	0.945293	1	0.609964	1
fatty_acid_binding	C10-MSCV 48h	21	1.7653	1.27158	1	0.841807	1
fatty_acid_binding	C10-HDAC7 48h	21	1.04661	0.997222	0	1	1
fatty_acid_binding	C10-MSCV 72h	21	1.5385	1.19406	1	0.797653	1
fatty_acid_binding	C10-HDAC7 72h	21	0.719669	0.83367	1	0.519193	1
fatty-acyl-CoA_binding	C10-MSCV 48h	23	1.93342	1.33075	2	0.58714	1
fatty-acyl-CoA_binding	C10-HDAC7 48h	23	1.14629	1.04363	2	0.31919	1
fatty-acyl-CoA_binding	C10-MSCV 72h	23	1.68503	1.24963	1	0.826216	1
fatty-acyl-CoA_binding	C10-HDAC7 72h	23	0.788209	0.872466	1	0.551583	1
ferric_iron_binding	C10-MSCV 48h	12	1.00874	0.961221	1	0.651347	1
ferric_iron_binding	C10-HDAC7 48h	12	0.598064	0.753829	1	0.458538	1
ferric_iron_binding	C10-MSCV 72h	12	0.879143	0.902627	1	0.598686	1
ferric_iron_binding	C10-HDAC7 72h	12	0.411239	0.630195	1	0.341935	1
ferrous_iron_binding	C10-MSCV 48h	14	1.17687	1.03824	2	0.331674	1
ferrous_iron_binding	C10-HDAC7 48h	14	0.697742	0.814228	1	0.511165	1
ferrous_iron_binding	C10-MSCV 72h	14	1.02567	0.974949	1	0.655334	1
ferrous_iron_binding	C10-HDAC7 72h	14	0.479779	0.680689	1	0.386266	1
fibroblast_growth_factor_binding	C10-MSCV 48h	15	1.26093	1.07468	1	0.732088	1
fibroblast_growth_factor_binding	C10-HDAC7 48h	15	0.747581	0.842806	1	0.535527	1
fibroblast_growth_factor_binding	C10-MSCV 72h	15	1.09893	1.00917	1	0.680585	1
fibroblast_growth_factor_binding	C10-HDAC7 72h	15	0.514049	0.70458	0	1	1
fibroblast_growth_factor_receptor_binding	C10-MSCV 48h	17	1.42905	1.14408	0	1	1
fibroblast_growth_factor_receptor_binding	C10-HDAC7 48h	17	0.847258	0.897236	0	1	1
fibroblast_growth_factor_receptor_binding	C10-MSCV 72h	17	1.24545	1.07434	0	1	1
fibroblast_growth_factor_receptor_binding	C10-HDAC7 72h	17	0.582589	0.750083	0	1	1
fibronectin_binding	C10-MSCV 48h	21	1.7653	1.27158	0	1	1
fibronectin_binding	C10-HDAC7 48h	21	1.04661	0.997222	0	1	1
fibronectin_binding	C10-MSCV 72h	21	1.5385	1.19406	0	1	1
fibronectin_binding	C10-HDAC7 72h	21	0.719669	0.83367	0	1	1
flavin_adenine_dinucleotide_binding	C10-MSCV 48h	70	5.88433	2.32157	4	0.849951	1
flavin_adenine_dinucleotide_binding	C10-HDAC7 48h	70	3.48871	1.82067	1	0.972087	1
flavin_adenine_dinucleotide_binding	C10-MSCV 72h	70	5.12834	2.18005	4	0.763271	1
flavin_adenine_dinucleotide_binding	C10-HDAC7 72h	70	2.3989	1.52207	1	0.912923	1
FMN_binding	C10-MSCV 48h	14	1.17687	1.03824	2	0.331674	1
FMN_binding	C10-HDAC7 48h	14	0.697742	0.814228	1	0.511165	1
FMN_binding	C10-HDAC7 72h	14	0.479779	0.680689	1	0.386266	1
folic_acid_binding	C10-HDAC7 72h	16	0.548319	0.727687	1	0.42761	1
folic_acid_transporter_activity	C10-MSCV 48h	8	0.672495	0.784834	0	1	1
folic_acid_transporter_activity	C10-HDAC7 48h	8	0.39871	0.615499	0	1	1
folic_acid_transporter_activity	C10-MSCV 72h	8	0.586096	0.736992	0	1	1
folic_acid_transporter_activity	C10-HDAC7 72h	8	0.27416	0.514552	0	1	1
four-way_junction_DNA_binding	C10-HDAC7 72h	9	0.30843	0.545765	0	1	1
frizzled_binding	C10-MSCV 48h	22	1.84936	1.3015	0	1	1
frizzled_binding	C10-HDAC7 48h	22	1.09645	1.02069	0	1	1
frizzled_binding	C10-MSCV 72h	22	1.61176	1.22216	0	1	1
frizzled_binding	C10-HDAC7 72h	22	0.753939	0.853289	0	1	1
fucosyltransferase_activity	C10-MSCV 48h	8	0.672495	0.784834	0	1	1
fucosyltransferase_activity	C10-HDAC7 48h	8	0.39871	0.615499	0	1	1
fucosyltransferase_activity	C10-MSCV 72h	8	0.586096	0.736992	0	1	1
fucosyltransferase_activity	C10-HDAC7 72h	8	0.27416	0.514552	0	1	1
GABA-A_receptor_activity	C10-MSCV 48h	18	1.51311	1.17725	0	1	1
GABA-A_receptor_activity	C10-HDAC7 48h	18	0.897097	0.923248	0	1	1
GABA-A_receptor_activity	C10-MSCV 72h	18	1.31872	1.10549	0	1	1
GABA-A_receptor_activity	C10-HDAC7 72h	18	0.616859	0.771829	0	1	1
galactosyltransferase_activity	C10-MSCV 48h	21	1.7653	1.27158	1	0.841807	1
galactosyltransferase_activity	C10-HDAC7 48h	21	1.04661	0.997222	0	1	1
galactosyltransferase_activity	C10-MSCV 72h	21	1.5385	1.19406	0	1	1
galactosyltransferase_activity	C10-HDAC7 72h	21	0.719669	0.83367	0	1	1
gamma-catenin_binding	C10-MSCV 72h	16	1.17219	1.04226	2	0.329571	1
gamma-catenin_binding	C10-HDAC7 72h	16	0.548319	0.727687	0	1	1
gap_junction_channel_activity	C10-MSCV 48h	10	0.840619	0.877471	0	1	1
gap_junction_channel_activity	C10-HDAC7 48h	10	0.498387	0.688148	0	1	1
gap_junction_channel_activity	C10-MSCV 72h	10	0.73262	0.823982	0	1	1
gap_junction_channel_activity	C10-HDAC7 72h	10	0.3427	0.575287	0	1	1
GDP_binding	C10-HDAC7 72h	31	1.06237	1.0129	2	0.287539	1
glucocorticoid_receptor_binding	C10-HDAC7 72h	12	0.411239	0.630195	1	0.341935	1
glucose_binding	C10-MSCV 48h	10	0.840619	0.877471	0	1	1
glucose_binding	C10-HDAC7 48h	10	0.498387	0.688148	0	1	1
glucose_binding	C10-MSCV 72h	10	0.73262	0.823982	0	1	1
glucose_binding	C10-HDAC7 72h	10	0.3427	0.575287	0	1	1
glucose_transmembrane_transporter_activity	C10-MSCV 48h	10	0.840619	0.877471	0	1	1
glucose_transmembrane_transporter_activity	C10-HDAC7 48h	10	0.498387	0.688148	0	1	1
glucose_transmembrane_transporter_activity	C10-MSCV 72h	10	0.73262	0.823982	0	1	1
glucose_transmembrane_transporter_activity	C10-HDAC7 72h	10	0.3427	0.575287	0	1	1
glucuronosyltransferase_activity	C10-MSCV 48h	15	1.26093	1.07468	0	1	1
glucuronosyltransferase_activity	C10-HDAC7 48h	15	0.747581	0.842806	0	1	1
glucuronosyltransferase_activity	C10-MSCV 72h	15	1.09893	1.00917	0	1	1
glucuronosyltransferase_activity	C10-HDAC7 72h	15	0.514049	0.70458	0	1	1
glutamate_binding	C10-MSCV 48h	11	0.924681	0.920299	0	1	1
glutamate_binding	C10-HDAC7 48h	11	0.548226	0.721736	0	1	1
glutamate_binding	C10-MSCV 72h	11	0.805882	0.8642	0	1	1
glutamate_binding	C10-HDAC7 72h	11	0.376969	0.603366	0	1	1
glutamate_receptor_binding	C10-MSCV 48h	13	1.0928	1.00047	1	0.680655	1
glutamate_receptor_binding	C10-HDAC7 48h	13	0.647903	0.78461	0	1	1
glutamate_receptor_binding	C10-MSCV 72h	13	0.952405	0.939484	0	1	1
glutamate_receptor_binding	C10-HDAC7 72h	13	0.445509	0.655928	0	1	1
glutathione_binding	C10-MSCV 48h	13	1.0928	1.00047	0	1	1
glutathione_binding	C10-HDAC7 48h	13	0.647903	0.78461	0	1	1
glutathione_binding	C10-MSCV 72h	13	0.952405	0.939484	0	1	1
glutathione_binding	C10-HDAC7 72h	13	0.445509	0.655928	0	1	1
glutathione_peroxidase_activity	C10-MSCV 48h	14	1.17687	1.03824	1	0.7075	1
glutathione_peroxidase_activity	C10-HDAC7 48h	14	0.697742	0.814228	1	0.511165	1
glutathione_peroxidase_activity	C10-MSCV 72h	14	1.02567	0.974949	0	1	1
glutathione_peroxidase_activity	C10-HDAC7 72h	14	0.479779	0.680689	0	1	1
glutathione_transferase_activity	C10-MSCV 48h	24	2.01749	1.35937	2	0.61069	1
glutathione_transferase_activity	C10-HDAC7 48h	24	1.19613	1.06607	2	0.337742	1
glutathione_transferase_activity	C10-MSCV 72h	24	1.75829	1.27651	0	1	1
glutathione_transferase_activity	C10-HDAC7 72h	24	0.822479	0.891231	0	1	1
glycine_binding	C10-MSCV 48h	15	1.26093	1.07468	0	1	1
glycine_binding	C10-HDAC7 48h	15	0.747581	0.842806	0	1	1
glycine_binding	C10-MSCV 72h	15	1.09893	1.00917	0	1	1
glycine_binding	C10-HDAC7 72h	15	0.514049	0.70458	0	1	1
glycoprotein_binding	C10-MSCV 48h	49	4.11903	1.94236	2	0.9256	1
glycoprotein_binding	C10-HDAC7 48h	49	2.4421	1.52328	1	0.918329	1
glycoprotein_binding	C10-MSCV 72h	49	3.58984	1.82396	3	0.706187	1
glycoprotein_binding	C10-HDAC7 72h	49	1.67923	1.27345	3	0.235788	1
glycosaminoglycan_binding	C10-MSCV 48h	21	1.7653	1.27158	0	1	1
glycosaminoglycan_binding	C10-HDAC7 48h	21	1.04661	0.997222	0	1	1
glycosaminoglycan_binding	C10-MSCV 72h	21	1.5385	1.19406	0	1	1
glycosaminoglycan_binding	C10-HDAC7 72h	21	0.719669	0.83367	0	1	1
glycosphingolipid_binding	C10-MSCV 48h	9	0.756557	0.832442	1	0.546272	1
glycosphingolipid_binding	C10-HDAC7 48h	9	0.448548	0.652835	1	0.368787	1
glycosphingolipid_binding	C10-MSCV 72h	9	0.659358	0.781698	1	0.495788	1
glycosphingolipid_binding	C10-HDAC7 72h	9	0.30843	0.545765	1	0.269363	1
G-protein_alpha-subunit_binding	C10-MSCV 48h	20	1.68124	1.24093	0	1	1
G-protein_alpha-subunit_binding	C10-HDAC7 48h	20	0.996774	0.973189	0	1	1
G-protein_alpha-subunit_binding	C10-MSCV 72h	20	1.46524	1.16529	0	1	1
G-protein_alpha-subunit_binding	C10-HDAC7 72h	20	0.685399	0.813579	0	1	1
G-protein_beta/gamma-subunit_complex_binding	C10-MSCV 48h	24	2.01749	1.35937	1	0.878441	1
G-protein_beta/gamma-subunit_complex_binding	C10-HDAC7 48h	24	1.19613	1.06607	0	1	1
G-protein_beta/gamma-subunit_complex_binding	C10-MSCV 72h	24	1.75829	1.27651	0	1	1
G-protein_beta/gamma-subunit_complex_binding	C10-HDAC7 72h	24	0.822479	0.891231	0	1	1
G-protein_coupled_purinergic_nucleotide_receptor_activity	C10-MSCV 48h	21	1.7653	1.27158	0	1	1
G-protein_coupled_purinergic_nucleotide_receptor_activity	C10-HDAC7 48h	21	1.04661	0.997222	0	1	1
G-protein_coupled_purinergic_nucleotide_receptor_activity	C10-MSCV 72h	21	1.5385	1.19406	0	1	1
G-protein_coupled_purinergic_nucleotide_receptor_activity	C10-HDAC7 72h	21	0.719669	0.83367	0	1	1
G-protein_coupled_receptor_activity	C10-MSCV 48h	381	32.0276	5.41621	11	0.999997	1
G-protein_coupled_receptor_activity	C10-HDAC7 48h	381	18.9885	4.24761	8	0.998757	1
G-protein_coupled_receptor_activity	C10-MSCV 72h	381	27.9128	5.08605	10	0.999981	1
G-protein_coupled_receptor_activity	C10-HDAC7 72h	381	13.0569	3.55097	6	0.990571	1
G-protein_coupled_receptor_binding	C10-MSCV 48h	47	3.95091	1.90231	2	0.914279	1
G-protein_coupled_receptor_binding	C10-HDAC7 48h	47	2.34242	1.49187	1	0.909536	1
G-protein_coupled_receptor_binding	C10-MSCV 72h	47	3.44331	1.78635	1	0.972012	1
G-protein_coupled_receptor_binding	C10-HDAC7 72h	47	1.61069	1.24719	1	0.805813	1
growth_factor_activity	C10-MSCV 48h	148	12.4412	3.3757	3	0.999759	1
growth_factor_activity	C10-HDAC7 48h	148	7.37613	2.64736	1	0.999482	1
growth_factor_activity	C10-MSCV 72h	148	10.8428	3.16992	6	0.963983	1
growth_factor_activity	C10-HDAC7 72h	148	5.07195	2.21317	4	0.749847	1
growth_factor_binding	C10-MSCV 48h	33	2.77404	1.594	1	0.944845	1
growth_factor_binding	C10-HDAC7 48h	33	1.64468	1.25008	1	0.81494	1
growth_factor_binding	C10-MSCV 72h	33	2.41764	1.49684	1	0.918795	1
growth_factor_binding	C10-HDAC7 72h	33	1.13091	1.04506	0	1	1
GTPase_activating_protein_binding	C10-MSCV 48h	8	0.672495	0.784834	0	1	1
GTPase_activating_protein_binding	C10-HDAC7 48h	8	0.39871	0.615499	0	1	1
GTPase_activating_protein_binding	C10-MSCV 72h	8	0.586096	0.736992	0	1	1
GTPase_activating_protein_binding	C10-HDAC7 72h	8	0.27416	0.514552	0	1	1
GTPase_activator_activity	C10-MSCV 48h	174	14.6268	3.66022	7	0.992426	1
GTPase_activator_activity	C10-HDAC7 48h	174	8.67193	2.87049	5	0.93762	1
GTPase_activator_activity	C10-MSCV 72h	174	12.7476	3.4371	8	0.945108	1
GTPase_activator_activity	C10-HDAC7 72h	174	5.96297	2.39971	5	0.714595	1
GTPase_activity	C10-HDAC7 48h	167	8.32306	2.81216	8	0.595682	1
GTPase_activity	C10-MSCV 72h	167	12.2347	3.36725	13	0.451846	1
GTPase_activity	C10-HDAC7 72h	167	5.72308	2.35095	6	0.510992	1
GTPase_binding	C10-MSCV 48h	23	1.93342	1.33075	2	0.58714	1
GTPase_binding	C10-HDAC7 48h	23	1.14629	1.04363	1	0.691441	1
GTPase_binding	C10-MSCV 72h	23	1.68503	1.24963	2	0.510235	1
GTP-dependent_protein_binding	C10-MSCV 48h	14	1.17687	1.03824	1	0.7075	1
GTP-dependent_protein_binding	C10-HDAC7 48h	14	0.697742	0.814228	1	0.511165	1
GTP-dependent_protein_binding	C10-MSCV 72h	14	1.02567	0.974949	1	0.655334	1
GTP-dependent_protein_binding	C10-HDAC7 72h	14	0.479779	0.680689	0	1	1
GTP-Rho_binding	C10-MSCV 48h	9	0.756557	0.832442	0	1	1
GTP-Rho_binding	C10-HDAC7 48h	9	0.448548	0.652835	0	1	1
GTP-Rho_binding	C10-MSCV 72h	9	0.659358	0.781698	1	0.495788	1
GTP-Rho_binding	C10-HDAC7 72h	9	0.30843	0.545765	1	0.269363	1
guanylate_cyclase_activity	C10-MSCV 48h	10	0.840619	0.877471	0	1	1
guanylate_cyclase_activity	C10-HDAC7 48h	10	0.498387	0.688148	0	1	1
guanylate_cyclase_activity	C10-MSCV 72h	10	0.73262	0.823982	0	1	1
guanylate_cyclase_activity	C10-HDAC7 72h	10	0.3427	0.575287	0	1	1
guanyl_nucleotide_binding	C10-MSCV 48h	19	1.59718	1.20951	0	1	1
guanyl_nucleotide_binding	C10-HDAC7 48h	19	0.946935	0.948547	0	1	1
guanyl_nucleotide_binding	C10-MSCV 72h	19	1.39198	1.13578	0	1	1
guanyl_nucleotide_binding	C10-HDAC7 72h	19	0.651129	0.792979	0	1	1
guanyl-nucleotide_exchange_factor_activity	C10-MSCV 48h	130	10.928	3.16377	8	0.863364	1
guanyl-nucleotide_exchange_factor_activity	C10-HDAC7 48h	130	6.47903	2.48115	6	0.633443	1
guanyl-nucleotide_exchange_factor_activity	C10-MSCV 72h	130	9.52405	2.97091	9	0.618293	1
guanyl-nucleotide_exchange_factor_activity	C10-HDAC7 72h	130	4.45509	2.07423	5	0.46086	1
hedgehog_receptor_activity	C10-MSCV 48h	8	0.672495	0.784834	0	1	1
hedgehog_receptor_activity	C10-HDAC7 48h	8	0.39871	0.615499	0	1	1
hedgehog_receptor_activity	C10-MSCV 72h	8	0.586096	0.736992	0	1	1
hedgehog_receptor_activity	C10-HDAC7 72h	8	0.27416	0.514552	0	1	1
heme_binding	C10-MSCV 48h	119	10.0034	3.02696	2	0.999655	1
heme_binding	C10-HDAC7 48h	119	5.93081	2.37386	1	0.99772	1
heme_binding	C10-MSCV 72h	119	8.71817	2.84244	2	0.998783	1
heme_binding	C10-HDAC7 72h	119	4.07812	1.98453	2	0.917635	1
heparan_sulfate_proteoglycan_binding	C10-MSCV 48h	16	1.34499	1.10992	0	1	1
heparan_sulfate_proteoglycan_binding	C10-HDAC7 48h	16	0.797419	0.870446	0	1	1
heparan_sulfate_proteoglycan_binding	C10-MSCV 72h	16	1.17219	1.04226	0	1	1
heparan_sulfate_proteoglycan_binding	C10-HDAC7 72h	16	0.548319	0.727687	0	1	1
heparin_binding	C10-MSCV 48h	124	10.4237	3.08989	4	0.99409	1
heparin_binding	C10-HDAC7 48h	124	6.18	2.42322	2	0.986751	1
heparin_binding	C10-MSCV 72h	124	9.08448	2.90154	3	0.995328	1
heparin_binding	C10-HDAC7 72h	124	4.24947	2.02579	0	1	1
high_voltage-gated_calcium_channel_activity	C10-MSCV 48h	9	0.756557	0.832442	0	1	1
high_voltage-gated_calcium_channel_activity	C10-HDAC7 48h	9	0.448548	0.652835	0	1	1
high_voltage-gated_calcium_channel_activity	C10-MSCV 72h	9	0.659358	0.781698	0	1	1
high_voltage-gated_calcium_channel_activity	C10-HDAC7 72h	9	0.30843	0.545765	0	1	1
histone_acetyltransferase_activity	C10-HDAC7 72h	25	0.856749	0.909609	1	0.581791	1
histone_acetyltransferase_binding	C10-MSCV 48h	18	1.51311	1.17725	2	0.45404	1
histone_acetyltransferase_binding	C10-HDAC7 48h	18	0.897097	0.923248	1	0.60157	1
histone_acetyltransferase_binding	C10-MSCV 72h	18	1.31872	1.10549	1	0.745771	1
histone_acetyltransferase_binding	C10-HDAC7 72h	18	0.616859	0.771829	1	0.466169	1
histone_deacetylase_activity	C10-MSCV 48h	13	1.0928	1.00047	2	0.299646	1
histone_deacetylase_activity	C10-HDAC7 48h	13	0.647903	0.78461	1	0.485524	1
histone_deacetylase_activity_(H3-K14_specific)	C10-MSCV 48h	9	0.756557	0.832442	1	0.546272	1
histone_deacetylase_activity_(H3-K14_specific)	C10-HDAC7 48h	9	0.448548	0.652835	1	0.368787	1
histone_deacetylase_activity_(H3-K14_specific)	C10-HDAC7 72h	9	0.30843	0.545765	1	0.269363	1
histone_deacetylase_activity_(H3-K16_specific)	C10-MSCV 48h	9	0.756557	0.832442	1	0.546272	1
histone_deacetylase_activity_(H3-K16_specific)	C10-HDAC7 48h	9	0.448548	0.652835	1	0.368787	1
histone_deacetylase_activity_(H3-K16_specific)	C10-HDAC7 72h	9	0.30843	0.545765	1	0.269363	1
histone_deacetylase_activity_(H3-K9_specific)	C10-MSCV 48h	9	0.756557	0.832442	1	0.546272	1
histone_deacetylase_activity_(H3-K9_specific)	C10-HDAC7 48h	9	0.448548	0.652835	1	0.368787	1
histone_deacetylase_activity_(H3-K9_specific)	C10-HDAC7 72h	9	0.30843	0.545765	1	0.269363	1
histone_deacetylase_binding	C10-HDAC7 48h	67	3.33919	1.78123	4	0.430192	1
histone-lysine_N-methyltransferase_activity	C10-HDAC7 48h	27	1.34564	1.13074	2	0.392333	1
histone-lysine_N-methyltransferase_activity	C10-HDAC7 72h	27	0.925289	0.945293	0	1	1
histone_methyltransferase_activity	C10-HDAC7 48h	11	0.548226	0.721736	1	0.430137	1
histone_methyltransferase_activity	C10-HDAC7 72h	11	0.376969	0.603366	1	0.318583	1
HMG_box_domain_binding	C10-MSCV 48h	21	1.7653	1.27158	1	0.841807	1
HMG_box_domain_binding	C10-HDAC7 48h	21	1.04661	0.997222	1	0.658222	1
HMG_box_domain_binding	C10-MSCV 72h	21	1.5385	1.19406	1	0.797653	1
HMG_box_domain_binding	C10-HDAC7 72h	21	0.719669	0.83367	1	0.519193	1
hormone_activity	C10-MSCV 48h	101	8.49025	2.78865	2	0.998554	1
hormone_activity	C10-HDAC7 48h	101	5.03371	2.18697	0	1	1
hormone_activity	C10-MSCV 72h	101	7.39946	2.61866	3	0.981354	1
hormone_activity	C10-HDAC7 72h	101	3.46127	1.82829	2	0.86458	1
hormone_binding	C10-MSCV 48h	23	1.93342	1.33075	0	1	1
hormone_binding	C10-HDAC7 48h	23	1.14629	1.04363	0	1	1
hormone_binding	C10-MSCV 72h	23	1.68503	1.24963	0	1	1
hormone_binding	C10-HDAC7 72h	23	0.788209	0.872466	0	1	1
Hsp90_protein_binding	C10-MSCV 48h	18	1.51311	1.17725	1	0.794131	1
Hsp90_protein_binding	C10-HDAC7 48h	18	0.897097	0.923248	0	1	1
Hsp90_protein_binding	C10-MSCV 72h	18	1.31872	1.10549	1	0.745771	1
Hsp90_protein_binding	C10-HDAC7 72h	18	0.616859	0.771829	0	1	1
hyaluronic_acid_binding	C10-MSCV 48h	16	1.34499	1.10992	0	1	1
hyaluronic_acid_binding	C10-HDAC7 48h	16	0.797419	0.870446	0	1	1
hyaluronic_acid_binding	C10-MSCV 72h	16	1.17219	1.04226	1	0.703986	1
hyaluronic_acid_binding	C10-HDAC7 72h	16	0.548319	0.727687	0	1	1
hydrogen-exporting_ATPase_activity,_phosphorylative_mechanism	C10-MSCV 48h	13	1.0928	1.00047	0	1	1
hydrogen-exporting_ATPase_activity,_phosphorylative_mechanism	C10-HDAC7 48h	13	0.647903	0.78461	0	1	1
hydrogen-exporting_ATPase_activity,_phosphorylative_mechanism	C10-MSCV 72h	13	0.952405	0.939484	1	0.628087	1
hydrogen-exporting_ATPase_activity,_phosphorylative_mechanism	C10-HDAC7 72h	13	0.445509	0.655928	1	0.364487	1
hydrogen_ion_transmembrane_transporter_activity	C10-MSCV 48h	19	1.59718	1.20951	0	1	1
hydrogen_ion_transmembrane_transporter_activity	C10-HDAC7 48h	19	0.946935	0.948547	0	1	1
hydrogen_ion_transmembrane_transporter_activity	C10-MSCV 72h	19	1.39198	1.13578	0	1	1
hydrogen_ion_transmembrane_transporter_activity	C10-HDAC7 72h	19	0.651129	0.792979	0	1	1
hydrogen_ion_transporting_ATP_synthase_activity,_rotational_mechanism	C10-MSCV 48h	11	0.924681	0.920299	0	1	1
hydrogen_ion_transporting_ATP_synthase_activity,_rotational_mechanism	C10-HDAC7 48h	11	0.548226	0.721736	0	1	1
hydrogen_ion_transporting_ATP_synthase_activity,_rotational_mechanism	C10-MSCV 72h	11	0.805882	0.8642	1	0.566961	1
hydrogen_ion_transporting_ATP_synthase_activity,_rotational_mechanism	C10-HDAC7 72h	11	0.376969	0.603366	1	0.318583	1
hydrolase_activity,_acting_on_acid_anhydrides	C10-HDAC7 48h	21	1.04661	0.997222	1	0.658222	1
hydrolase_activity,_acting_on_acid_anhydrides	C10-HDAC7 72h	21	0.719669	0.83367	1	0.519193	1
hydrolase_activity,_acting_on_acid_anhydrides,_catalyzing_transmembrane_movement_of_substances	C10-MSCV 48h	36	3.02623	1.66488	2	0.81759	1
hydrolase_activity,_acting_on_acid_anhydrides,_catalyzing_transmembrane_movement_of_substances	C10-HDAC7 48h	36	1.79419	1.30567	0	1	1
hydrolase_activity,_acting_on_acid_anhydrides,_catalyzing_transmembrane_movement_of_substances	C10-MSCV 72h	36	2.63743	1.5634	2	0.751428	1
hydrolase_activity,_acting_on_acid_anhydrides,_catalyzing_transmembrane_movement_of_substances	C10-HDAC7 72h	36	1.23372	1.09153	1	0.715025	1
hydrolase_activity,_acting_on_acid_anhydrides,_in_phosphorus-containing_anhydrides	C10-HDAC7 48h	19	0.946935	0.948547	0	1	1
hydrolase_activity,_acting_on_acid_anhydrides,_in_phosphorus-containing_anhydrides	C10-HDAC7 72h	19	0.651129	0.792979	1	0.484464	1
hydrolase_activity,_acting_on_carbon-nitrogen_(but_not_peptide)_bonds	C10-MSCV 48h	18	1.51311	1.17725	1	0.794131	1
hydrolase_activity,_acting_on_carbon-nitrogen_(but_not_peptide)_bonds	C10-HDAC7 48h	18	0.897097	0.923248	1	0.60157	1
hydrolase_activity,_acting_on_carbon-nitrogen_(but_not_peptide)_bonds	C10-MSCV 72h	18	1.31872	1.10549	2	0.384011	1
hydrolase_activity,_acting_on_carbon-nitrogen_(but_not_peptide)_bonds	C10-HDAC7 72h	18	0.616859	0.771829	1	0.466169	1
hydrolase_activity,_acting_on_carbon-nitrogen_(but_not_peptide)_bonds,_in_cyclic_amides	C10-MSCV 48h	8	0.672495	0.784834	0	1	1
hydrolase_activity,_acting_on_carbon-nitrogen_(but_not_peptide)_bonds,_in_cyclic_amides	C10-HDAC7 48h	8	0.39871	0.615499	0	1	1
hydrolase_activity,_acting_on_carbon-nitrogen_(but_not_peptide)_bonds,_in_cyclic_amides	C10-MSCV 72h	8	0.586096	0.736992	0	1	1
hydrolase_activity,_acting_on_carbon-nitrogen_(but_not_peptide)_bonds,_in_cyclic_amides	C10-HDAC7 72h	8	0.27416	0.514552	0	1	1
hydrolase_activity,_acting_on_carbon-nitrogen_(but_not_peptide)_bonds,_in_linear_amides	C10-MSCV 48h	13	1.0928	1.00047	0	1	1
hydrolase_activity,_acting_on_carbon-nitrogen_(but_not_peptide)_bonds,_in_linear_amides	C10-HDAC7 48h	13	0.647903	0.78461	0	1	1
hydrolase_activity,_acting_on_carbon-nitrogen_(but_not_peptide)_bonds,_in_linear_amides	C10-MSCV 72h	13	0.952405	0.939484	0	1	1
hydrolase_activity,_acting_on_carbon-nitrogen_(but_not_peptide)_bonds,_in_linear_amides	C10-HDAC7 72h	13	0.445509	0.655928	0	1	1
hydrolase_activity,_acting_on_ester_bonds	C10-HDAC7 48h	36	1.79419	1.30567	3	0.266333	1
hydrolase_activity,_acting_on_ester_bonds	C10-HDAC7 72h	36	1.23372	1.09153	2	0.35097	1
hydrolase_activity,_acting_on_glycosyl_bonds	C10-MSCV 48h	73	6.13652	2.3708	5	0.744766	1
hydrolase_activity,_acting_on_glycosyl_bonds	C10-HDAC7 48h	73	3.63823	1.85927	3	0.711242	1
hydrolase_activity,_acting_on_glycosyl_bonds	C10-MSCV 72h	73	5.34812	2.22628	5	0.626681	1
hydrolase_activity,_acting_on_glycosyl_bonds	C10-HDAC7 72h	73	2.50171	1.55434	3	0.458863	1
hydrolase_activity,_hydrolyzing_O-glycosyl_compounds	C10-MSCV 48h	37	3.11029	1.68785	0	1	1
hydrolase_activity,_hydrolyzing_O-glycosyl_compounds	C10-HDAC7 48h	37	1.84403	1.32368	0	1	1
hydrolase_activity,_hydrolyzing_O-glycosyl_compounds	C10-MSCV 72h	37	2.71069	1.58496	0	1	1
hydrolase_activity,_hydrolyzing_O-glycosyl_compounds	C10-HDAC7 72h	37	1.26799	1.10659	0	1	1
identical_protein_binding	C10-HDAC7 48h	322	16.0481	3.9049	19	0.257423	1
inorganic_anion_exchanger_activity	C10-MSCV 48h	10	0.840619	0.877471	1	0.584414	1
inorganic_anion_exchanger_activity	C10-HDAC7 48h	10	0.498387	0.688148	1	0.400246	1
inorganic_anion_exchanger_activity	C10-MSCV 72h	10	0.73262	0.823982	1	0.532728	1
inorganic_anion_exchanger_activity	C10-HDAC7 72h	10	0.3427	0.575287	0	1	1
inositol_1,4,5_trisphosphate_binding	C10-MSCV 48h	8	0.672495	0.784834	0	1	1
inositol_1,4,5_trisphosphate_binding	C10-HDAC7 48h	8	0.39871	0.615499	0	1	1
inositol_1,4,5_trisphosphate_binding	C10-MSCV 72h	8	0.586096	0.736992	0	1	1
inositol_1,4,5_trisphosphate_binding	C10-HDAC7 72h	8	0.27416	0.514552	0	1	1
inositol-polyphosphate_5-phosphatase_activity	C10-HDAC7 48h	9	0.448548	0.652835	1	0.368787	1
inositol-polyphosphate_5-phosphatase_activity	C10-MSCV 72h	9	0.659358	0.781698	1	0.495788	1
inositol-polyphosphate_5-phosphatase_activity	C10-HDAC7 72h	9	0.30843	0.545765	0	1	1
insulin-like_growth_factor_binding	C10-MSCV 48h	19	1.59718	1.20951	0	1	1
insulin-like_growth_factor_binding	C10-HDAC7 48h	19	0.946935	0.948547	0	1	1
insulin-like_growth_factor_binding	C10-MSCV 72h	19	1.39198	1.13578	1	0.764396	1
insulin-like_growth_factor_binding	C10-HDAC7 72h	19	0.651129	0.792979	1	0.484464	1
insulin-like_growth_factor_receptor_binding	C10-MSCV 48h	14	1.17687	1.03824	0	1	1
insulin-like_growth_factor_receptor_binding	C10-HDAC7 48h	14	0.697742	0.814228	0	1	1
insulin-like_growth_factor_receptor_binding	C10-MSCV 72h	14	1.02567	0.974949	1	0.655334	1
insulin-like_growth_factor_receptor_binding	C10-HDAC7 72h	14	0.479779	0.680689	1	0.386266	1
insulin_receptor_binding	C10-MSCV 48h	33	2.77404	1.594	2	0.777802	1
insulin_receptor_binding	C10-HDAC7 48h	33	1.64468	1.25008	1	0.81494	1
insulin_receptor_binding	C10-MSCV 72h	33	2.41764	1.49684	2	0.706951	1
insulin_receptor_binding	C10-HDAC7 72h	33	1.13091	1.04506	2	0.313078	1
insulin_receptor_substrate_binding	C10-MSCV 48h	11	0.924681	0.920299	0	1	1
insulin_receptor_substrate_binding	C10-HDAC7 48h	11	0.548226	0.721736	0	1	1
insulin_receptor_substrate_binding	C10-MSCV 72h	11	0.805882	0.8642	0	1	1
insulin_receptor_substrate_binding	C10-HDAC7 72h	11	0.376969	0.603366	0	1	1
integrin_binding	C10-MSCV 48h	71	5.96839	2.33809	3	0.944213	1
integrin_binding	C10-HDAC7 48h	71	3.53855	1.83363	3	0.693372	1
integrin_binding	C10-MSCV 72h	71	5.2016	2.19557	4	0.772908	1
integrin_binding	C10-HDAC7 72h	71	2.43317	1.5329	4	0.226112	1
interleukin-1_receptor_binding	C10-MSCV 48h	13	1.0928	1.00047	0	1	1
interleukin-1_receptor_binding	C10-HDAC7 48h	13	0.647903	0.78461	0	1	1
interleukin-1_receptor_binding	C10-MSCV 72h	13	0.952405	0.939484	0	1	1
interleukin-1_receptor_binding	C10-HDAC7 72h	13	0.445509	0.655928	0	1	1
inward_rectifier_potassium_channel_activity	C10-MSCV 48h	16	1.34499	1.10992	0	1	1
inward_rectifier_potassium_channel_activity	C10-HDAC7 48h	16	0.797419	0.870446	0	1	1
inward_rectifier_potassium_channel_activity	C10-MSCV 72h	16	1.17219	1.04226	0	1	1
inward_rectifier_potassium_channel_activity	C10-HDAC7 72h	16	0.548319	0.727687	0	1	1
ion_channel_activity	C10-MSCV 48h	303	25.4708	4.83008	8	0.999991	1
ion_channel_activity	C10-HDAC7 48h	303	15.1011	3.78794	6	0.99783	1
ion_channel_activity	C10-MSCV 72h	303	22.1984	4.53565	6	0.999992	1
ion_channel_activity	C10-HDAC7 72h	303	10.3838	3.16669	4	0.992923	1
ion_channel_binding	C10-MSCV 48h	12	1.00874	0.961221	1	0.651347	1
ion_channel_binding	C10-HDAC7 48h	12	0.598064	0.753829	1	0.458538	1
ionotropic_glutamate_receptor_activity	C10-MSCV 48h	18	1.51311	1.17725	0	1	1
ionotropic_glutamate_receptor_activity	C10-HDAC7 48h	18	0.897097	0.923248	0	1	1
ionotropic_glutamate_receptor_activity	C10-MSCV 72h	18	1.31872	1.10549	0	1	1
ionotropic_glutamate_receptor_activity	C10-HDAC7 72h	18	0.616859	0.771829	0	1	1
ionotropic_glutamate_receptor_binding	C10-MSCV 48h	21	1.7653	1.27158	2	0.536918	1
ionotropic_glutamate_receptor_binding	C10-HDAC7 48h	21	1.04661	0.997222	2	0.28175	1
ionotropic_glutamate_receptor_binding	C10-MSCV 72h	21	1.5385	1.19406	0	1	1
ionotropic_glutamate_receptor_binding	C10-HDAC7 72h	21	0.719669	0.83367	0	1	1
ion_transmembrane_transporter_activity	C10-MSCV 48h	12	1.00874	0.961221	0	1	1
ion_transmembrane_transporter_activity	C10-HDAC7 48h	12	0.598064	0.753829	0	1	1
ion_transmembrane_transporter_activity	C10-MSCV 72h	12	0.879143	0.902627	0	1	1
ion_transmembrane_transporter_activity	C10-HDAC7 72h	12	0.411239	0.630195	0	1	1
iron_ion_binding	C10-MSCV 48h	149	12.5252	3.38708	5	0.995998	1
iron_ion_binding	C10-HDAC7 48h	149	7.42597	2.65629	3	0.980745	1
iron_ion_binding	C10-MSCV 72h	149	10.916	3.18061	3	0.999026	1
iron_ion_binding	C10-HDAC7 72h	149	5.10622	2.22064	3	0.888248	1
I-SMAD_binding	C10-MSCV 48h	11	0.924681	0.920299	1	0.619349	1
I-SMAD_binding	C10-HDAC7 48h	11	0.548226	0.721736	1	0.430137	1
I-SMAD_binding	C10-MSCV 72h	11	0.805882	0.8642	1	0.566961	1
I-SMAD_binding	C10-HDAC7 72h	11	0.376969	0.603366	1	0.318583	1
isomerase_activity	C10-HDAC7 48h	118	5.88097	2.36387	8	0.235869	1
JUN_kinase_binding	C10-MSCV 48h	10	0.840619	0.877471	1	0.584414	1
JUN_kinase_binding	C10-HDAC7 48h	10	0.498387	0.688148	1	0.400246	1
JUN_kinase_binding	C10-HDAC7 72h	10	0.3427	0.575287	1	0.294402	1
kinase_binding	C10-MSCV 48h	52	4.37122	2.00094	5	0.446376	1
kinase_binding	C10-HDAC7 48h	52	2.59161	1.56922	4	0.259823	1
kinase_binding	C10-HDAC7 72h	52	1.78204	1.31186	3	0.263519	1
kinesin_binding	C10-MSCV 48h	18	1.51311	1.17725	2	0.45404	1
kinesin_binding	C10-HDAC7 48h	18	0.897097	0.923248	2	0.225391	1
kinesin_binding	C10-MSCV 72h	18	1.31872	1.10549	1	0.745771	1
kinesin_binding	C10-HDAC7 72h	18	0.616859	0.771829	1	0.466169	1
laminin_binding	C10-MSCV 48h	19	1.59718	1.20951	1	0.811437	1
laminin_binding	C10-HDAC7 48h	19	0.946935	0.948547	1	0.621427	1
laminin_binding	C10-MSCV 72h	19	1.39198	1.13578	0	1	1
laminin_binding	C10-HDAC7 72h	19	0.651129	0.792979	0	1	1
L-amino_acid_transmembrane_transporter_activity	C10-MSCV 48h	8	0.672495	0.784834	1	0.504631	1
L-amino_acid_transmembrane_transporter_activity	C10-HDAC7 48h	8	0.39871	0.615499	1	0.335678	1
L-amino_acid_transmembrane_transporter_activity	C10-MSCV 72h	8	0.586096	0.736992	0	1	1
L-amino_acid_transmembrane_transporter_activity	C10-HDAC7 72h	8	0.27416	0.514552	0	1	1
L-ascorbic_acid_binding	C10-MSCV 48h	20	1.68124	1.24093	1	0.827288	1
L-ascorbic_acid_binding	C10-HDAC7 48h	20	0.996774	0.973189	1	0.640295	1
L-ascorbic_acid_binding	C10-MSCV 72h	20	1.46524	1.16529	0	1	1
L-ascorbic_acid_binding	C10-HDAC7 72h	20	0.685399	0.813579	0	1	1
leucine_zipper_domain_binding	C10-MSCV 48h	9	0.756557	0.832442	1	0.546272	1
leucine_zipper_domain_binding	C10-HDAC7 48h	9	0.448548	0.652835	0	1	1
leucine_zipper_domain_binding	C10-MSCV 72h	9	0.659358	0.781698	0	1	1
leucine_zipper_domain_binding	C10-HDAC7 72h	9	0.30843	0.545765	0	1	1
L-glutamate_transmembrane_transporter_activity	C10-MSCV 48h	8	0.672495	0.784834	1	0.504631	1
L-glutamate_transmembrane_transporter_activity	C10-HDAC7 48h	8	0.39871	0.615499	1	0.335678	1
L-glutamate_transmembrane_transporter_activity	C10-MSCV 72h	8	0.586096	0.736992	1	0.455929	1
L-glutamate_transmembrane_transporter_activity	C10-HDAC7 72h	8	0.27416	0.514552	1	0.243436	1
ligand-activated_sequence-specific_DNA_binding_RNA_polymerase_II_transcription_factor_activity	C10-MSCV 48h	36	3.02623	1.66488	0	1	1
ligand-activated_sequence-specific_DNA_binding_RNA_polymerase_II_transcription_factor_activity	C10-HDAC7 48h	36	1.79419	1.30567	0	1	1
ligand-activated_sequence-specific_DNA_binding_RNA_polymerase_II_transcription_factor_activity	C10-MSCV 72h	36	2.63743	1.5634	0	1	1
ligand-activated_sequence-specific_DNA_binding_RNA_polymerase_II_transcription_factor_activity	C10-HDAC7 72h	36	1.23372	1.09153	0	1	1
ligand-dependent_nuclear_receptor_binding	C10-MSCV 48h	23	1.93342	1.33075	1	0.867285	1
ligand-dependent_nuclear_receptor_binding	C10-HDAC7 48h	23	1.14629	1.04363	1	0.691441	1
ligand-dependent_nuclear_receptor_binding	C10-MSCV 72h	23	1.68503	1.24963	1	0.826216	1
ligand-dependent_nuclear_receptor_binding	C10-HDAC7 72h	23	0.788209	0.872466	0	1	1
ligand-dependent_nuclear_receptor_transcription_coactivator_activity	C10-HDAC7 72h	33	1.13091	1.04506	1	0.683598	1
ligand-gated_ion_channel_activity	C10-MSCV 48h	8	0.672495	0.784834	0	1	1
ligand-gated_ion_channel_activity	C10-HDAC7 48h	8	0.39871	0.615499	0	1	1
ligand-gated_ion_channel_activity	C10-MSCV 72h	8	0.586096	0.736992	0	1	1
ligand-gated_ion_channel_activity	C10-HDAC7 72h	8	0.27416	0.514552	0	1	1
ligand-gated_sodium_channel_activity	C10-MSCV 48h	8	0.672495	0.784834	0	1	1
ligand-gated_sodium_channel_activity	C10-HDAC7 48h	8	0.39871	0.615499	0	1	1
ligand-gated_sodium_channel_activity	C10-MSCV 72h	8	0.586096	0.736992	0	1	1
ligand-gated_sodium_channel_activity	C10-HDAC7 72h	8	0.27416	0.514552	0	1	1
LIM_domain_binding	C10-MSCV 48h	8	0.672495	0.784834	0	1	1
LIM_domain_binding	C10-HDAC7 48h	8	0.39871	0.615499	0	1	1
LIM_domain_binding	C10-MSCV 72h	8	0.586096	0.736992	0	1	1
LIM_domain_binding	C10-HDAC7 72h	8	0.27416	0.514552	0	1	1
lipase_activity	C10-MSCV 48h	9	0.756557	0.832442	0	1	1
lipase_activity	C10-HDAC7 48h	9	0.448548	0.652835	0	1	1
lipase_activity	C10-MSCV 72h	9	0.659358	0.781698	0	1	1
lipase_activity	C10-HDAC7 72h	9	0.30843	0.545765	0	1	1
lipid_binding	C10-MSCV 48h	170	14.2905	3.6179	6	0.996577	1
lipid_binding	C10-HDAC7 48h	170	8.47258	2.83731	3	0.99169	1
lipid_binding	C10-MSCV 72h	170	12.4545	3.39737	6	0.987313	1
lipid_binding	C10-HDAC7 72h	170	5.82589	2.37197	4	0.837333	1
lipopolysaccharide_binding	C10-MSCV 48h	13	1.0928	1.00047	1	0.680655	1
lipopolysaccharide_binding	C10-HDAC7 48h	13	0.647903	0.78461	1	0.485524	1
lipopolysaccharide_binding	C10-MSCV 72h	13	0.952405	0.939484	1	0.628087	1
lipopolysaccharide_binding	C10-HDAC7 72h	13	0.445509	0.655928	1	0.364487	1
long-chain_fatty_acid-CoA_ligase_activity	C10-MSCV 48h	12	1.00874	0.961221	1	0.651347	1
long-chain_fatty_acid-CoA_ligase_activity	C10-HDAC7 48h	12	0.598064	0.753829	1	0.458538	1
long-chain_fatty_acid-CoA_ligase_activity	C10-MSCV 72h	12	0.879143	0.902627	1	0.598686	1
long-chain_fatty_acid-CoA_ligase_activity	C10-HDAC7 72h	12	0.411239	0.630195	1	0.341935	1
low-density_lipoprotein_particle_binding	C10-MSCV 48h	17	1.42905	1.14408	0	1	1
low-density_lipoprotein_particle_binding	C10-HDAC7 48h	17	0.847258	0.897236	0	1	1
low-density_lipoprotein_particle_binding	C10-MSCV 72h	17	1.24545	1.07434	0	1	1
low-density_lipoprotein_particle_binding	C10-HDAC7 72h	17	0.582589	0.750083	0	1	1
low-density_lipoprotein_particle_receptor_binding	C10-MSCV 48h	16	1.34499	1.10992	1	0.754609	1
[truncated: 1,142 more rows]

## Sheet: TableS2_KEGG
KEGG pathway terms	Condition	Number of genes with this term in this condition	Expected (by chance) number of genes with this term in this condition	Number of genes with the term	Number of genes in this condition	p-value	corrected p-value
[truncated: 840 more rows]
